# Supplementary material for: Screening of M6a methylated genes associated with preovulatory follicle development in Bashang long-tailed chicken
Source: Poult Sci. 2026 Apr 1;105(7):106892. doi: 10.1016/j.psj.2026.106892 (PMC13090509; doi:10.1016/j.psj.2026.106892)
Supplement: Supplementary file 1 [file mmc1.xlsx]

## Sheet: Sheet1
Chr	start	end	strand	gene_id	gene_name	transcript_id	GO	KEGG	KO_ENTRY	EC	Description	trans_type	FPKM.SWF1_input	FPKM.SWF3_input	FPKM.SWF2_input	FPKM.SYF1_input	FPKM.SYF2_input	FPKM.SYF3_input	fc	log2(fc)	pval	qval	regulation	significant
chr26	976799	982323	-	ENSGALG00010027769	ENSGALG00010027769	ENSGALT00010067298	NA	NA	NA	NA		lncRNA	0.16181	0.280488	0.130604	1.92371	11.7852	4.43289	0.0315792	-4.98488	8.76433e-15	2.02105e-10	down	yes
Z	28040411	28043071	-	ENSGALG00010012847	RLN3	ENSGALT00010030812	GO:0001664(G protein-coupled receptor binding);GO:0005179(hormone activity);GO:0005576(extracellular region);GO:0007165(signal transduction);GO:1900721(positive regulation of uterine smooth muscle relaxation)	04080(Neuroactive ligand-receptor interaction)	NA	NA	relaxin 3 [Source:NCBI gene (formerly Entrezgene);Acc:427223]	protein_coding	47.6421	114.121	280.008	11.3275	6.40299	12.3999	14.662	3.87401	2.65695e-13	3.06346e-09	up	yes
chr15	723525	724367	-	ENSGALG00010024495	CLDN5	ENSGALT00010059740	GO:0005886(plasma membrane);GO:0005911(cell-cell junction);GO:0005923(bicellular tight junction);GO:0007043(cell-cell junction assembly);GO:0007179(transforming growth factor beta receptor signaling pathway);GO:0008284(positive regulation of cell population proliferation);GO:0010628(positive regulation of gene expression);GO:0010629(negative regulation of gene expression);GO:0016327(apicolateral …	04514(Cell adhesion molecules);04530(Tight junction)	NA	NA	claudin 5 [Source:NCBI gene (formerly Entrezgene);Acc:374028]	protein_coding	3.52211	1.35525	2.52832	0	0	0	24685.6	14.5914	1.11474e-12	8.56864e-09	up	yes
chr14	5599164	5617061	-	ENSGALG00010022694	ENSGALG00010022694	ENSGALT00010055188;ENSGALT00010055187	NA	NA	NA	NA		lncRNA	0.0827265	0.199564	0.157512	1.43372	8.36232	3.36938	0.0334059	-4.90375	4.66378e-12	2.68867e-08	down	yes
chr18	4944865	4961510	+	ENSGALG00010030068	ENSGALG00010030068	ENSGALT00010072592;ENSGALT00010072591;ENSGALT00010072590;ENSGALT00010072594	NA	NA	NA	NA		lncRNA	0.0751574	0.105659	0.069983	0.496079	1.04038	0.966786	0.10019	-3.31919	1.7581e-11	8.10837e-08	down	yes
chr9	13741157	13853956	-	ENSGALG00010014867	TP63	ENSGALT00010035854;ENSGALT00010035842;ENSGALT00010035868;ENSGALT00010035863;ENSGALT00010035859	GO:0000122(negative regulation of transcription by RNA polymerase II);GO:0000785(chromatin);GO:0000976(transcription cis-regulatory region binding);GO:0000978(RNA polymerase II cis-regulatory region sequence-specific DNA binding);GO:0000981(DNA-binding transcription factor activity, RNA polymerase II-specific);GO:0001228(DNA-binding transcription activator activity, RNA polymerase II-specific);GO…	NA	NA	NA	tumor protein p63 [Source:NCBI gene (formerly Entrezgene);Acc:374269]	protein_coding	0.629461	0.657346	0.395891	2.50448	12.1271	6.07848	0.0812502	-3.62148	3.17195e-11	1.06542e-07	down	yes
chr8	18605990	18630843	-	ENSGALG00010022290	NEXN	ENSGALT00010054241;ENSGALT00010054290;ENSGALT00010054289;ENSGALT00010054277	GO:0005886(plasma membrane);GO:0008307(structural constituent of muscle);GO:0015629(actin cytoskeleton);GO:0030334(regulation of cell migration);GO:0051015(actin filament binding);GO:0051493(regulation of cytoskeleton organization);GO:0051493(regulation of cytoskeleton organization)	NA	NA	NA	nexilin F-actin binding protein [Source:HGNC Symbol;Acc:HGNC:29557]	protein_coding	14.5965	13.3428	15.1098	5.09511	2.28202	2.73963	4.25523	2.08924	3.29144e-11	1.06542e-07	up	yes
chr8	26496360	26519582	+	ENSGALG00010027004	ENSGALG00010027004	ENSGALT00010065448	NA	NA	NA	NA		lncRNA	0.08095	0	0	0	0	0	269.833	8.07592	3.69615e-11	1.06542e-07	up	yes
chr4	1157250	1168718	+	ENSGALG00010017584	WNT11B	ENSGALT00010042511;ENSGALT00010042507;ENSGALT00010042504;ENSGALT00010042506;ENSGALT00010042503	NA	04150(mTOR signaling pathway);04310(Wnt signaling pathway);04916(Melanogenesis);04916(Melanogenesis)	NA	NA	wingless-type MMTV integration site family, member 11b [Source:NCBI gene (formerly Entrezgene);Acc:100170842]	protein_coding	0.168973	0.182144	0.0971031	1.22787	4.12771	1.91303	0.0616651	-4.0194	9.20144e-11	2.05922e-07	down	yes
chr1	85563509	85566713	+	ENSGALG00010006026	ENSGALG00010006026	ENSGALT00010014407	NA	NA	NA	NA		protein_coding	1.88287	2.98661	0.906628	10.7081	49.3835	22.9672	0.0695424	-3.84596	9.53483e-11	2.05922e-07	down	yes
chr1	83632787	83650579	-	ENSGALG00010005202	ENSGALG00010005202	ENSGALT00010012319;ENSGALT00010012315	NA	NA	NA	NA		protein_coding	1.15173	1.56281	0.612137	5.00822	14.7639	11.5637	0.106162	-3.23566	1.02727e-10	2.05922e-07	down	yes
chr1	1462130	1468425	-	ENSGALG00010006536	ENSGALG00010006536	ENSGALT00010015543	NA	NA	NA	NA		protein_coding	1.66746	2.34497	0.68615	8.80943	43.2253	17.9372	0.0671496	-3.89648	1.07158e-10	2.05922e-07	down	yes
chr24	4708045	4715407	-	ENSGALG00010026248	ENSGALG00010026248	ENSGALT00010063868	NA	NA	NA	NA		lncRNA	0.326093	0.331371	0.242248	2.04948	9.78862	4.83829	0.0539512	-4.2122	1.34317e-10	2.38257e-07	down	yes
chr3	68589642	68683082	-	ENSGALG00010013340	LIN28B	ENSGALT00010032107;ENSGALT00010032112;ENSGALT00010032114	GO:0003676(nucleic acid binding);GO:0003723(RNA binding);GO:0005634(nucleus);GO:0005654(nucleoplasm);GO:0005730(nucleolus);GO:0005829(cytosol);GO:0008270(zinc ion binding);GO:0010587(miRNA catabolic process);GO:0010605(negative regulation of macromolecule metabolic process);GO:0031047(gene silencing by RNA);GO:0031054(pre-miRNA processing);GO:0031123(RNA 3'-end processing);GO:0046872(metal ion bi…	NA	NA	NA	lin-28 homolog B [Source:NCBI gene (formerly Entrezgene);Acc:421786]	protein_coding	0.201202	0.193524	0.0784105	0.917253	3.15735	1.89832	0.0792134	-3.65811	1.62979e-10	2.63995e-07	down	yes
chr4	13036911	13099740	+	ENSGALG00010013917	TRPC5	ENSGALT00010033355	GO:0005262(calcium channel activity);GO:0034704(calcium channel complex);GO:0051402(neuron apoptotic process);GO:0070679(inositol 1,4,5 trisphosphate binding);GO:0070782(phosphatidylserine exposure on apoptotic cell surface)	NA	NA	NA	transient receptor potential cation channel subfamily C member 5 [Source:HGNC Symbol;Acc:HGNC:12337]	protein_coding	0.366577	0.307875	0.275646	1.83204	9.68763	3.59522	0.0628584	-3.99175	1.71722e-10	2.63995e-07	down	yes
chr5	37376506	37389358	+	ENSGALG00010006280	VRTN	ENSGALT00010014991;ENSGALT00010014973;ENSGALT00010014975	GO:0000785(chromatin);GO:0006357(regulation of transcription by RNA polymerase II);GO:0006357(regulation of transcription by RNA polymerase II)	NA	NA	NA	vertebrae development associated [Source:HGNC Symbol;Acc:HGNC:20223]	protein_coding	0.467159	0.951916	0.311771	3.05586	18.9224	7.94982	0.0578335	-4.11195	2.36734e-10	3.41192e-07	down	yes
chr6	21885597	21981897	-	ENSGALG00010021725	SH2D6	ENSGALT00010052851;ENSGALT00010052797;ENSGALT00010052841;ENSGALT00010052845;ENSGALT00010052854;ENSGALT00010052825;ENSGALT00010052830;ENSGALT00010052811;ENSGALT00010052822	GO:0110165(cellular anatomical entity);GO:0110165(cellular anatomical entity)	NA	NA	NA	SH2 domain containing 6 [Source:NCBI gene (formerly Entrezgene);Acc:395733]	protein_coding	1.50964	1.94626	0.866179	5.53157	21.9995	13.643	0.104971	-3.25194	4.98754e-10	6.76546e-07	down	yes
chr4	2486911	2496959	-	ENSGALG00010018585	GDPD2	ENSGALT00010044994	GO:0005884(actin filament);GO:0005886(plasma membrane);GO:0006629(lipid metabolic process);GO:0008081(phosphoric diester hydrolase activity);GO:0008889(glycerophosphodiester phosphodiesterase activity);GO:0016020(membrane);GO:0016021(integral component of membrane);GO:0030027(lamellipodium);GO:0045669(positive regulation of osteoblast differentiation);GO:0090527(actin filament reorganization)	NA	K01124	EC:3.1.4.43	glycerophosphodiester phosphodiesterase domain containing 2 [Source:HGNC Symbol;Acc:HGNC:25974]	protein_coding	0.466981	0.793279	0.461101	3.03803	13.2735	6.10513	0.0767893	-3.70295	5.90201e-10	7.56113e-07	down	yes
chr7	18305844	18338259	-	ENSGALG00010023947	ENSGALG00010023947	ENSGALT00010058333;ENSGALT00010058324;ENSGALT00010058345	NA	NA	NA	NA		protein_coding	0.454652	0.979246	0.281802	3.22896	13.2706	6.24699	0.075427	-3.72878	7.5261e-10	9.0613e-07	down	yes
chr20	3661804	3671221	+	ENSGALG00010025089	ENSGALG00010025089	ENSGALT00010061221	NA	NA	NA	NA		lncRNA	0	0	0	0.736997	2.44968	1.90355	5.89365e-05	-14.0505	8.11778e-10	9.0613e-07	down	yes
chr13	16557076	16561852	+	ENSGALG00010016327	IL4	ENSGALT00010039283	GO:0005126(cytokine receptor binding);GO:0005136(interleukin-4 receptor binding);GO:0005576(extracellular region);GO:0006955(immune response);GO:0007165(signal transduction);GO:0008083(growth factor activity);GO:0009409(response to cold);GO:0042113(B cell activation);GO:0070417(cellular response to cold)	04060(Cytokine-cytokine receptor interaction);04672(Intestinal immune network for IgA production)	NA	NA	interleukin 4 [Source:NCBI gene (formerly Entrezgene);Acc:416330]	protein_coding	0.793687	1.61009	0.934548	6.62281	18.1371	9.76396	0.0966961	-3.3704	8.25184e-10	9.0613e-07	down	yes
chr2	119921269	119924467	+	ENSGALG00010004838	ENSGALG00010004838	ENSGALT00010011253	NA	NA	NA	NA		lncRNA	0.058739	0.04485	0.065788	0.580321	3.92312	2.0149	0.0259847	-5.26619	8.77139e-10	9.19401e-07	down	yes
chr12	3271129	3278557	-	ENSGALG00010027488	ENSGALG00010027488	ENSGALT00010066592;ENSGALT00010066590	NA	NA	NA	NA		protein_coding	0.719456	1.26615	0.361602	3.85931	10.0982	9.12656	0.101681	-3.29787	1.10692e-09	1.08593e-06	down	yes
chr19	10260104	10275458	+	ENSGALG00010029273	SLC13A5	ENSGALT00010070787;ENSGALT00010070786	GO:0005343(organic acid:sodium symporter activity);GO:0005654(nucleoplasm);GO:0005829(cytosol);GO:0005886(plasma membrane);GO:0006814(sodium ion transport);GO:0006842(tricarboxylic acid transport);GO:0015137(citrate transmembrane transporter activity);GO:0015141(succinate transmembrane transporter activity);GO:0015142(tricarboxylic acid transmembrane transporter activity);GO:0015729(oxaloacetate …	NA	NA	NA	solute carrier family 13 member 5 [Source:NCBI gene (formerly Entrezgene);Acc:417678]	protein_coding	0.877033	0.958222	0.637012	3.37472	22.0405	9.0032	0.0718299	-3.79927	1.1302e-09	1.08593e-06	down	yes
chr24	2767217	2774091	-	ENSGALG00010026323	ENSGALG00010026323	ENSGALT00010064067;ENSGALT00010064073;ENSGALT00010064070;ENSGALT00010064075	NA	NA	NA	NA		lncRNA	0.2859	0.277683	0.161292	1.5331	8.45937	2.37517	0.0586106	-4.09269	1.17886e-09	1.08738e-06	down	yes
chr5	12378716	12402045	+	ENSGALG00010026736	ENSGALG00010026736	ENSGALT00010064870;ENSGALT00010064868;ENSGALT00010064871	NA	NA	NA	NA		lncRNA	0	0	0	0.313204	1.81301	0.699082	0.000106184	-13.2012	1.28573e-09	1.14034e-06	down	yes
chr2	62952940	62982875	+	ENSGALG00010010825	MAK	ENSGALT00010025901;ENSGALT00010025904;ENSGALT00010025897;ENSGALT00010025894	GO:0001750(photoreceptor outer segment);GO:0001917(photoreceptor inner segment);GO:0003713(transcription coactivator activity);GO:0005634(nucleus);GO:0005813(centrosome);GO:0005930(axoneme);GO:0006468(protein phosphorylation);GO:0030496(midbody);GO:0031514(motile cilium);GO:0032391(photoreceptor connecting cilium);GO:0045494(photoreceptor cell maintenance);GO:0046777(protein autophosphorylation);…	NA	K08829	EC:2.7.11.22	male germ cell associated kinase [Source:HGNC Symbol;Acc:HGNC:6816]	protein_coding	0.503059	0.717955	0.612727	2.8287	19.6281	6.91836	0.0624249	-4.00173	1.39328e-09	1.18996e-06	down	yes
chr6	17545482	17554694	+	ENSGALG00010020269	UGT8L	ENSGALT00010048913;ENSGALT00010048911	GO:0008194(UDP-glycosyltransferase activity);GO:0015020(glucuronosyltransferase activity);GO:0016020(membrane);GO:0016021(integral component of membrane);GO:0016740(transferase activity);GO:0016757(glycosyltransferase activity);GO:0043231(intracellular membrane-bounded organelle);GO:0043231(intracellular membrane-bounded organelle)	00565(Ether lipid metabolism);00600(Sphingolipid metabolism);01100(Metabolic pathways);01100(Metabolic pathways)	K04628	EC:2.4.1.47		protein_coding	0.712815	1.4519	0.694105	4.51572	20.3609	10.1621	0.0815903	-3.61546	1.46136e-09	1.20353e-06	down	yes
chr13	9953525	9955104	-	ENSGALG00010010130	ENSGALG00010010130	ENSGALT00010024059;ENSGALT00010024052	NA	03013(RNA transport);04150(mTOR signaling pathway);04910(Insulin signaling pathway);04910(Insulin signaling pathway)	NA	NA		protein_coding	0.758031	1.25009	0.412631	5.28164	20.7101	8.68975	0.0697996	-3.84064	1.57379e-09	1.23817e-06	down	yes
chr6	24919985	24980154	-	ENSGALG00010021287	COL17A1	ENSGALT00010051700;ENSGALT00010051613	GO:0030056(hemidesmosome);GO:0031581(hemidesmosome assembly);GO:0031581(hemidesmosome assembly)	NA	NA	NA	collagen type XVII alpha 1 chain [Source:NCBI gene (formerly Entrezgene);Acc:396503]	protein_coding	0.24014	0.132456	0.131506	1.00852	4.07307	1.5953	0.0754994	-3.72739	1.61081e-09	1.23817e-06	down	yes
chr11	9449917	9496888	-	ENSGALG00010024684	ENSGALG00010024684	ENSGALT00010060283;ENSGALT00010060286;ENSGALT00010060270	NA	NA	NA	NA		protein_coding	0.0784117	0.0687759	0.0540775	0.456502	1.61065	0.630659	0.074603	-3.74462	1.6742e-09	1.24539e-06	down	yes
chr6	32383393	32393232	+	ENSGALG00010003082	ENSGALG00010003082	ENSGALT00010007177;ENSGALT00010007167;ENSGALT00010007170;ENSGALT00010007176;ENSGALT00010007172	NA	NA	NA	NA		lncRNA	0.286577	0.22876	0.295548	1.74508	9.97085	2.43257	0.0573124	-4.12501	2.58251e-09	1.86102e-06	down	yes
chr3	85474777	85504630	-	ENSGALG00010002620	ENSGALG00010002620	ENSGALT00010006070;ENSGALT00010006067;ENSGALT00010006063;ENSGALT00010006062;ENSGALT00010006069	NA	NA	NA	NA		lncRNA	0.0269175	0.0641014	0.0276212	0.249857	0.919996	0.581522	0.0677411	-3.88382	2.75985e-09	1.86618e-06	down	yes
chr4	53240667	53252527	-	ENSGALG00010004235	ADAD1	ENSGALT00010009892	GO:0001673(male germ cell nucleus);GO:0003723(RNA binding);GO:0007286(spermatid development)	NA	NA	NA	adenosine deaminase domain containing 1 [Source:HGNC Symbol;Acc:HGNC:30713]	protein_coding	0.434097	0.540684	0.304456	1.90956	8.23867	3.9201	0.0909302	-3.4591	2.87193e-09	1.86618e-06	down	yes
chr1	50379964	50414544	-	ENSGALG00010014215	ENSGALG00010014215	ENSGALT00010034233;ENSGALT00010034235;ENSGALT00010034246	NA	NA	NA	NA		lncRNA	0.311402	0.425766	0.191439	1.35547	5.04128	2.6956	0.102131	-3.29151	2.90772e-09	1.86618e-06	down	yes
chr10	2613795	2625670	+	ENSGALG00010021219	STRA6	ENSGALT00010051421;ENSGALT00010051424	GO:0001568(blood vessel development);GO:0001822(kidney development);GO:0003184(pulmonary valve morphogenesis);GO:0003281(ventricular septum development);GO:0005887(integral component of plasma membrane);GO:0007507(heart development);GO:0007612(learning);GO:0007631(feeding behavior);GO:0030324(lung development);GO:0030325(adrenal gland development);GO:0030540(female genitalia development);GO:00329…	NA	NA	NA	stimulated by retinoic acid 6 [Source:NCBI gene (formerly Entrezgene);Acc:415301]	protein_coding	0.404854	0.393734	2.29227	0.0694552	0.0253368	0.0345587	23.8952	4.57865	3.00607e-09	1.86618e-06	up	yes
chr2	38502625	38507347	-	ENSGALG00010002605	EOMES	ENSGALT00010006022	GO:0000122(negative regulation of transcription by RNA polymerase II);GO:0000785(chromatin);GO:0000977(RNA polymerase II transcription regulatory region sequence-specific DNA binding);GO:0000978(RNA polymerase II cis-regulatory region sequence-specific DNA binding);GO:0000981(DNA-binding transcription factor activity, RNA polymerase II-specific);GO:0001706(endoderm formation);GO:0001707(mesoderm …	NA	NA	NA	eomesodermin [Source:NCBI gene (formerly Entrezgene);Acc:428443]	protein_coding	1.92055	3.43971	1.76347	9.67577	50.7872	20.8516	0.087607	-3.51281	3.05842e-09	1.86618e-06	down	yes
chr28	1610883	1634133	-	ENSGALG00010027144	ENSGALG00010027144	ENSGALT00010065808;ENSGALT00010065809	NA	NA	NA	NA		protein_coding	0.365539	0.986187	0.377521	2.69607	17.1916	7.37007	0.0634405	-3.97845	3.07522e-09	1.86618e-06	down	yes
chr14	4318392	4325779	-	ENSGALG00010021313	KPNA7	ENSGALT00010051648	GO:0001674(female germ cell nucleus);GO:0001824(blastocyst development);GO:0005634(nucleus);GO:0005819(spindle);GO:0010628(positive regulation of gene expression);GO:0010629(negative regulation of gene expression);GO:0042564(NLS-dependent protein nuclear import complex);GO:1902466(positive regulation of histone H3-K27 trimethylation)	05164(Influenza A)	NA	NA	karyopherin subunit alpha 7 [Source:HGNC Symbol;Acc:HGNC:21839]	protein_coding	3.41298	6.19431	2.44209	16.7999	83.6021	35.5917	0.0886026	-3.49651	3.26944e-09	1.93316e-06	down	yes
chr7	9293702	9297275	+	ENSGALG00010010895	ENSGALG00010010895	ENSGALT00010026066	NA	04210(Apoptosis)	NA	NA		protein_coding	2.00717	2.692	1.83675	9.23022	46.4273	21.0251	0.0852335	-3.55244	3.41105e-09	1.96647e-06	down	yes
chr2	19763279	19901770	+	ENSGALG00010004534	CUBN	ENSGALT00010010570	GO:0005737(cytoplasm);GO:0005768(endosome);GO:0005783(endoplasmic reticulum);GO:0005794(Golgi apparatus);GO:0005903(brush border);GO:0005905(clathrin-coated pit);GO:0006898(receptor-mediated endocytosis);GO:0009235(cobalamin metabolic process);GO:0009617(response to bacterium);GO:0015889(cobalamin transport);GO:0016020(membrane);GO:0016324(apical plasma membrane);GO:0030139(endocytic vesicle);GO:…	NA	NA	NA	cubilin [Source:HGNC Symbol;Acc:HGNC:2548]	protein_coding	0.384942	0.502079	0.296365	1.5092	6.7697	3.00937	0.104833	-3.25383	4.20597e-09	2.3656e-06	down	yes
chr17	4635535	4658925	+	ENSGALG00010029091	ENSGALG00010029091	ENSGALT00010070296	NA	NA	NA	NA		lncRNA	0.694168	1.80213	0.441839	4.84633	17.0925	12.0476	0.0864502	-3.53199	4.80023e-09	2.63555e-06	down	yes
chr14	7335708	7348657	+	ENSGALG00010016976	ENSGALG00010016976	ENSGALT00010040994;ENSGALT00010040995;ENSGALT00010040992;ENSGALT00010040993	NA	04060(Cytokine-cytokine receptor interaction);04060(Cytokine-cytokine receptor interaction)	NA	NA		protein_coding	0.211047	0.14779	0.0787336	0.939273	4.78318	1.66203	0.0592554	-4.07691	5.15893e-09	2.7473e-06	down	yes
chr16	820264	822086	+	ENSGALG00010003613	ENSGALG00010003613	ENSGALT00010008385	GO:0003735(structural constituent of ribosome);GO:0005840(ribosome)	NA	NA	NA		rRNA	0.320345	1042.95	1126.74	0.679777	0.637015	0.335944	1312.98	10.3586	5.24204e-09	2.7473e-06	up	yes
chr7	32642245	32648066	+	ENSGALG00010011058	ENSGALG00010011058	ENSGALT00010026477;ENSGALT00010026478	NA	NA	NA	NA		lncRNA	0	0	0	0	3.10437	0	9.66379e-05	-13.3371	6.48348e-09	3.29859e-06	down	yes
chr22	1306972	1309340	-	ENSGALG00010020751	ENSGALG00010020751	ENSGALT00010050169	NA	04020(Calcium signaling pathway);04080(Neuroactive ligand-receptor interaction)	NA	NA		protein_coding	0.0815	0.071276	0.075335	0.784945	2.2355	1.36865	0.0519721	-4.26612	6.58001e-09	3.29859e-06	down	yes
chr24	2781907	2786036	-	ENSGALG00010026201	ENSGALG00010026201	ENSGALT00010063773	NA	NA	NA	NA		lncRNA	1.42856	2.4872	1.35314	7.71894	33.5025	11.8964	0.0991926	-3.33362	8.41689e-09	3.98618e-06	down	yes
chr10	2289047	2292168	+	ENSGALG00010021654	ENSGALG00010021654	ENSGALT00010052600	NA	NA	NA	NA		protein_coding	0.924381	1.69925	1.19957	5.50817	29.9002	12.933	0.0790875	-3.66041	8.49852e-09	3.98618e-06	down	yes
chr25	1352190	1356771	+	ENSGALG00010028759	ENSGALG00010028759	ENSGALT00010069585;ENSGALT00010069584;ENSGALT00010069583;ENSGALT00010069582	NA	NA	NA	NA		protein_coding	0.399403	0.697917	0.250357	2.10492	5.1581	4.73185	0.112354	-3.15387	8.613e-09	3.98618e-06	down	yes
chr26	1864852	1897195	-	ENSGALG00010027241	LRRN2	ENSGALT00010066046	NA	NA	NA	NA	leucine rich repeat neuronal 2 [Source:HGNC Symbol;Acc:HGNC:16914]	protein_coding	0	0	0	0.113643	0.115432	0.0973316	0.000919101	-10.0875	8.64306e-09	3.98618e-06	down	yes
chr10	14471599	14506594	+	ENSGALG00010020689	ENSGALG00010020689	ENSGALT00010049989;ENSGALT00010049988;ENSGALT00010049982;ENSGALT00010049984;ENSGALT00010049985	NA	NA	NA	NA		lncRNA	0.141425	0.40449	0.180377	1.13092	5.71592	3.03321	0.0735109	-3.7659	1.07325e-08	4.83415e-06	down	yes
chr8	20463427	20477178	+	ENSGALG00010025734	PLK3	ENSGALT00010062793;ENSGALT00010062809;ENSGALT00010062803	GO:0000082(G1/S transition of mitotic cell cycle);GO:0000122(negative regulation of transcription by RNA polymerase II);GO:0000166(nucleotide binding);GO:0000278(mitotic cell cycle);GO:0000302(response to reactive oxygen species);GO:0000922(spindle pole);GO:0002039(p53 binding);GO:0004672(protein kinase activity);GO:0004674(protein serine/threonine kinase activity);GO:0004712(protein serine/threo…	04068(FoxO signaling pathway);04625(C-type lectin receptor signaling pathway);04625(C-type lectin receptor signaling pathway)	K08862	EC:2.7.11.21	polo like kinase 3 [Source:HGNC Symbol;Acc:HGNC:2154]	protein_coding	6.40298	6.46795	2.26302	19.9921	51.8188	28.3722	0.151063	-2.72678	1.09447e-08	4.83415e-06	down	yes
chr3	61758296	61851066	-	ENSGALG00010015510	ENSGALG00010015510	ENSGALT00010037266;ENSGALT00010037272	NA	NA	NA	NA		lncRNA	0	0	0	0.163709	0.88599	0.214399	0.000237323	-12.0409	1.11106e-08	4.83415e-06	down	yes
chr3	107154798	107159123	+	ENSGALG00010011325	NEIL2	ENSGALT00010027078	GO:0005654(nucleoplasm);GO:0005737(cytoplasm);GO:0008017(microtubule binding);GO:0015630(microtubule cytoskeleton);GO:0043231(intracellular membrane-bounded organelle);GO:0072686(mitotic spindle)	03410(Base excision repair)	K10568	EC:4.2.99.18	nei like DNA glycosylase 2 [Source:NCBI gene (formerly Entrezgene);Acc:422037]	protein_coding	0.80328	1.16784	0.525745	3.61791	19.0803	8.5011	0.0800294	-3.64333	1.23931e-08	5.29231e-06	down	yes
chr4	62313773	62320759	+	ENSGALG00010015710	ENSGALG00010015710	ENSGALT00010037820;ENSGALT00010037816	NA	03022(Basal transcription factors);03022(Basal transcription factors)	NA	NA		protein_coding	0.540269	0.66733	0.169551	2.45757	8.88295	5.2949	0.0827842	-3.5945	1.28468e-08	5.38633e-06	down	yes
chr21	5459505	5475094	-	ENSGALG00010017505	TNFRSF8	ENSGALT00010042317;ENSGALT00010042309	GO:0016020(membrane);GO:0016021(integral component of membrane);GO:0016021(integral component of membrane)	04060(Cytokine-cytokine receptor interaction);04060(Cytokine-cytokine receptor interaction)	NA	NA	TNF receptor superfamily member 8 [Source:NCBI gene (formerly Entrezgene);Acc:395090]	protein_coding	2.47513	3.56591	7.12644	1.1093	0.587766	0.62842	5.66225	2.50137	1.38276e-08	5.69402e-06	up	yes
chr3	3269543	3284366	+	ENSGALG00010017001	TPCN3	ENSGALT00010041074;ENSGALT00010041056;ENSGALT00010041069;ENSGALT00010041079	NA	NA	NA	NA	two-pore calcium channel 3 [Source:NCBI gene (formerly Entrezgene);Acc:421224]	protein_coding	3.20343	3.59408	2.44795	9.51662	41.3073	20.8523	0.128989	-2.95468	1.69958e-08	6.87585e-06	down	yes
chr5	24071364	24086090	-	ENSGALG00010023502	ENSGALG00010023502	ENSGALT00010057235	NA	NA	NA	NA		lncRNA	0	0	0	0	0.327503	0	0.000916022	-10.0923	1.77308e-08	6.9966e-06	down	yes
chr2	18670487	18677641	-	ENSGALG00010006622	ENSGALG00010006622	ENSGALT00010015832;ENSGALT00010015843;ENSGALT00010015829;ENSGALT00010015833	NA	NA	NA	NA		lncRNA	0.0969466	0.177952	0.0966246	0.692659	3.2716	1.51979	0.0677461	-3.88372	1.79011e-08	6.9966e-06	down	yes
chr1	14387699	14407265	-	ENSGALG00010010320	SYPL1	ENSGALT00010024672;ENSGALT00010024670	GO:0008021(synaptic vesicle);GO:0016020(membrane);GO:0016021(integral component of membrane);GO:0030141(secretory granule);GO:0030672(synaptic vesicle membrane);GO:0030672(synaptic vesicle membrane)	NA	NA	NA	synaptophysin like 1 [Source:NCBI gene (formerly Entrezgene);Acc:417708]	protein_coding	0.880773	1.74799	0.801662	4.85328	24.8802	8.87024	0.0888624	-3.49228	1.9046e-08	7.30244e-06	down	yes
chr10	10394188	10420836	-	ENSGALG00010020132	SHC4	ENSGALT00010048643;ENSGALT00010048633	GO:0006915(apoptotic process);GO:0008284(positive regulation of cell population proliferation);GO:0010468(regulation of gene expression);GO:0019904(protein domain specific binding);GO:0030971(receptor tyrosine kinase binding);GO:0048863(stem cell differentiation);GO:0048863(stem cell differentiation)	04012(ErbB signaling pathway);04510(Focal adhesion);04910(Insulin signaling pathway);04910(Insulin signaling pathway)	NA	NA	SHC adaptor protein 4 [Source:HGNC Symbol;Acc:HGNC:16743]	protein_coding	2.0807	2.54155	1.20703	6.51955	22.3354	12.003	0.142672	-2.80923	1.9317e-08	7.30244e-06	down	yes
chr11	10955904	10965440	-	ENSGALG00010006979	CA7	ENSGALT00010016574;ENSGALT00010016571	GO:0004089(carbonate dehydratase activity);GO:0005829(cytosol);GO:0032230(positive regulation of synaptic transmission, GABAergic);GO:0032849(positive regulation of cellular pH reduction);GO:0070050(neuron cellular homeostasis);GO:2001225(regulation of chloride transport);GO:2001225(regulation of chloride transport)	00910(Nitrogen metabolism);01100(Metabolic pathways);01100(Metabolic pathways)	K01672	EC:4.2.1.1	carbonic anhydrase 7 [Source:HGNC Symbol;Acc:HGNC:1381]	protein_coding	0.95667	2.17782	0.999304	5.63812	18.9571	11.5317	0.114424	-3.12754	2.17029e-08	7.81167e-06	down	yes
chr15	6708849	6749141	+	ENSGALG00010021559	MYO1H	ENSGALT00010052344;ENSGALT00010052321;ENSGALT00010052318	NA	NA	NA	NA	myosin IH [Source:HGNC Symbol;Acc:HGNC:13879]	protein_coding	0.687711	2.09132	0.732185	5.32978	26.1506	11.8071	0.0811138	-3.62391	2.17504e-08	7.81167e-06	down	yes
chr21	1030521	1318643	-	ENSGALG00010019648	PRDM16	ENSGALT00010047414;ENSGALT00010047405;ENSGALT00010047422	GO:0000122(negative regulation of transcription by RNA polymerase II);GO:0000976(transcription cis-regulatory region binding);GO:0000978(RNA polymerase II cis-regulatory region sequence-specific DNA binding);GO:0001227(DNA-binding transcription repressor activity, RNA polymerase II-specific);GO:0001228(DNA-binding transcription activator activity, RNA polymerase II-specific);GO:0005634(nucleus);G…	00310(Lysine degradation);01100(Metabolic pathways);01100(Metabolic pathways)	K22410	EC:2.1.1.367	PR/SET domain 16 [Source:HGNC Symbol;Acc:HGNC:14000]	protein_coding	1.53179	1.521	1.94677	0.672391	0.740007	0.619778	2.4602	1.29878	2.21132e-08	7.81167e-06	up	yes
chr26	3212882	3218977	+	ENSGALG00010027222	GUCA1B	ENSGALT00010065998;ENSGALT00010066000;ENSGALT00010065997	GO:0001917(photoreceptor inner segment);GO:0005509(calcium ion binding);GO:0007601(visual perception);GO:0008048(calcium sensitive guanylate cyclase activator activity);GO:0031282(regulation of guanylate cyclase activity);GO:0031284(positive regulation of guanylate cyclase activity);GO:0046872(metal ion binding);GO:0050896(response to stimulus);GO:0120199(cone photoreceptor outer segment);GO:0120…	04744(Phototransduction);04744(Phototransduction)	NA	NA	guanylate cyclase activator 1B [Source:NCBI gene (formerly Entrezgene);Acc:419864]	protein_coding	0.319416	0.525857	0.143889	1.61348	9.37059	3.9757	0.0661215	-3.91874	2.21248e-08	7.81167e-06	down	yes
chr24	2794026	2800101	-	ENSGALG00010026206	ENSGALG00010026206	ENSGALT00010063786;ENSGALT00010063784	NA	NA	NA	NA		lncRNA	0.375295	1.52691	0.566373	3.89291	21.1408	11.2455	0.0680439	-3.87739	2.23578e-08	7.81167e-06	down	yes
chr20	13430811	13445002	+	ENSGALG00010015318	SALL4	ENSGALT00010036844	GO:0000122(negative regulation of transcription by RNA polymerase II);GO:0000792(heterochromatin);GO:0000978(RNA polymerase II cis-regulatory region sequence-specific DNA binding);GO:0000981(DNA-binding transcription factor activity, RNA polymerase II-specific);GO:0001843(neural tube closure);GO:0003281(ventricular septum development);GO:0005634(nucleus);GO:0005654(nucleoplasm);GO:0006357(regulat…	NA	NA	NA	spalt like transcription factor 4 [Source:NCBI gene (formerly Entrezgene);Acc:769286]	protein_coding	1.03219	1.88013	1.15221	4.71697	24.9969	11.3464	0.0989892	-3.33659	2.35252e-08	8.03849e-06	down	yes
chr8	19483381	19488441	+	ENSGALG00010024320	ENSGALG00010024320	ENSGALT00010059289	NA	NA	NA	NA		lncRNA	0.179046	0.316704	0.163557	1.17369	2.20294	2.76577	0.107337	-3.21978	2.37041e-08	8.03849e-06	down	yes
chr27	3236519	3246569	+	ENSGALG00010024451	PHOSPHO1	ENSGALT00010059670;ENSGALT00010059664;ENSGALT00010059651	GO:0001958(endochondral ossification);GO:0016462(pyrophosphatase activity);GO:0030282(bone mineralization);GO:0031012(extracellular matrix);GO:0035630(bone mineralization involved in bone maturation);GO:0052731(phosphocholine phosphatase activity);GO:0052732(phosphoethanolamine phosphatase activity);GO:0065010(extracellular membrane-bounded organelle);GO:0065010(extracellular membrane-bounded org…	00564(Glycerophospholipid metabolism);01100(Metabolic pathways);01100(Metabolic pathways)	K06124	EC:3.1.3.75	phosphoethanolamine/phosphocholine phosphatase 1 [Source:HGNC Symbol;Acc:HGNC:16815]	protein_coding	2.76476	2.15195	3.56145	1.13338	0.671477	0.66446	3.4334	1.77964	2.47832e-08	8.19733e-06	up	yes
chr4	44319344	44326328	+	ENSGALG00010003223	AREG	ENSGALT00010007542	GO:0005154(epidermal growth factor receptor binding);GO:0005615(extracellular space);GO:0005634(nucleus);GO:0005737(cytoplasm);GO:0007173(epidermal growth factor receptor signaling pathway);GO:0007186(G protein-coupled receptor signaling pathway);GO:0008083(growth factor activity);GO:0008284(positive regulation of cell population proliferation);GO:0009986(cell surface);GO:0016020(membrane);GO:001…	04010(MAPK signaling pathway);04012(ErbB signaling pathway)	NA	NA	amphiregulin [Source:NCBI gene (formerly Entrezgene);Acc:428752]	protein_coding	0.923018	1.36463	1.11318	4.35456	19.9259	9.56101	0.100493	-3.31484	2.48835e-08	8.19733e-06	down	yes
chr7	28080433	28092237	-	ENSGALG00010022139	ENSGALG00010022139	ENSGALT00010053850;ENSGALT00010053848	NA	NA	NA	NA		lncRNA	0.0590049	0.151199	0.140659	0.495324	8.30605	2.2403	0.0317763	-4.9759	2.78756e-08	9.05368e-06	down	yes
chr3	28628492	28771065	+	ENSGALG00010020128	KIF6	ENSGALT00010048616;ENSGALT00010048622	NA	NA	NA	NA	kinesin family member 6 [Source:HGNC Symbol;Acc:HGNC:21202]	protein_coding	0.203466	0.504177	0.290885	1.85778	8.56044	3.31996	0.0726827	-3.78224	2.84659e-08	9.11701e-06	down	yes
chr3	72830730	72836423	-	ENSGALG00010004648	ENSGALG00010004648	ENSGALT00010010795;ENSGALT00010010798	NA	NA	NA	NA		lncRNA	0	0	0	0.22283	0.715372	0.325558	0.000237387	-12.0405	2.949e-08	9.1924e-06	down	yes
chr6	18283829	18298963	+	ENSGALG00010019964	PKD2L1	ENSGALT00010048205	GO:0001581(detection of chemical stimulus involved in sensory perception of sour taste);GO:0005227(calcium activated cation channel activity);GO:0005261(cation channel activity);GO:0005262(calcium channel activity);GO:0005272(sodium channel activity);GO:0005509(calcium ion binding);GO:0005783(endoplasmic reticulum);GO:0005829(cytosol);GO:0005886(plasma membrane);GO:0005887(integral component of p…	NA	NA	NA	polycystin 2 like 1, transient receptor potential cation channel [Source:HGNC Symbol;Acc:HGNC:9011]	protein_coding	0	0	0	0.318476	1.09499	0.47055	0.000159234	-12.6166	2.97756e-08	9.1924e-06	down	yes
chr2	99621795	99653782	-	ENSGALG00010001175	ENSGALG00010001175	ENSGALT00010002711;ENSGALT00010002713	NA	NA	NA	NA		protein_coding	0.343845	1.36834	0.543558	3.66782	16.244	9.75839	0.0760271	-3.71734	2.98972e-08	9.1924e-06	down	yes
chr5	29491613	29506111	+	ENSGALG00010023754	ENSGALG00010023754	ENSGALT00010057913;ENSGALT00010057911;ENSGALT00010057916	NA	NA	NA	NA		lncRNA	0.413206	0.653173	0.425741	3.43658	11.8702	3.1742	0.080738	-3.63061	3.12689e-08	9.29672e-06	down	yes
chr20	3066682	3078330	+	ENSGALG00010025084	ENSGALG00010025084	ENSGALT00010061214;ENSGALT00010061213	NA	NA	NA	NA		lncRNA	0.415269	1.69203	0.524643	3.90618	22.1479	12.3032	0.0686164	-3.8653	3.15487e-08	9.29672e-06	down	yes
chr14	5514866	5527382	-	ENSGALG00010022688	ENSGALG00010022688	ENSGALT00010055175;ENSGALT00010055177	NA	NA	NA	NA		lncRNA	0.168688	0.383758	0.246716	1.52436	8.19914	2.27669	0.0665958	-3.90843	3.16029e-08	9.29672e-06	down	yes
chr1	69316147	69332241	+	ENSGALG00010015139	ENSGALG00010015139	ENSGALT00010036471;ENSGALT00010036479;ENSGALT00010036477;ENSGALT00010036475	NA	NA	NA	NA		lncRNA	0	0	0	0.206151	1.00806	0.37393	0.0001889	-12.3701	3.18491e-08	9.29672e-06	down	yes
chr3	99980825	99993738	-	ENSGALG00010003469	ZPAX	ENSGALT00010008060	NA	NA	NA	NA	zona pellucida protein [Source:NCBI gene (formerly Entrezgene);Acc:421952]	protein_coding	0.495503	1.70156	0.333164	4.21467	16.7726	12.4504	0.0756698	-3.72414	3.29266e-08	9.41576e-06	down	yes
chr17	5137651	5141813	+	ENSGALG00010029017	ENSGALG00010029017	ENSGALT00010070117	NA	NA	NA	NA		lncRNA	0	0	0	0.449573	0.851151	0.525611	0.000164263	-12.5717	3.30736e-08	9.41576e-06	down	yes
chr20	11936396	11941799	-	ENSGALG00010016601	ENSGALG00010016601	ENSGALT00010040019;ENSGALT00010040015;ENSGALT00010040011	NA	NA	NA	NA		lncRNA	0.551268	1.01408	0.71388	2.91244	25.3273	7.14443	0.0644137	-3.95649	3.39929e-08	9.53655e-06	down	yes
chr9	18410402	18420278	-	ENSGALG00010018946	ENSGALG00010018946	ENSGALT00010045848;ENSGALT00010045850;ENSGALT00010045845	NA	NA	NA	NA		lncRNA	0.142117	0.378912	0.0653796	1.14717	3.64915	3.51831	0.0705273	-3.82567	3.4325e-08	9.53655e-06	down	yes
chr24	2788676	2792475	-	ENSGALG00010026204	ENSGALG00010026204	ENSGALT00010063777;ENSGALT00010063776	NA	NA	NA	NA		lncRNA	2.19376	4.50392	1.21886	11.142	38.7667	20.6443	0.112207	-3.15577	4.06791e-08	1.11674e-05	down	yes
chr2	127966967	127977825	-	ENSGALG00010010872	FBXO43	ENSGALT00010026013	NA	04114(Oocyte meiosis)	NA	NA	F-box protein 43 [Source:HGNC Symbol;Acc:HGNC:28521]	protein_coding	0.582792	1.14569	0.412861	2.7432	10.2499	6.79981	0.108187	-3.2084	4.24427e-08	1.15145e-05	down	yes
chr2	125769288	125801765	+	ENSGALG00010012304	ESRP1	ENSGALT00010029451;ENSGALT00010029464;ENSGALT00010029454	GO:0003676(nucleic acid binding);GO:0003723(RNA binding);GO:0003729(mRNA binding);GO:0005634(nucleus);GO:0005654(nucleoplasm);GO:0016604(nuclear body);GO:0043484(regulation of RNA splicing);GO:1990904(ribonucleoprotein complex);GO:1990904(ribonucleoprotein complex)	NA	NA	NA	epithelial splicing regulatory protein 1 [Source:HGNC Symbol;Acc:HGNC:25966]	protein_coding	0.452221	1.1403	0.425724	2.59942	15.9662	7.11359	0.0785945	-3.66943	4.37254e-08	1.15921e-05	down	yes
chr3	25606147	25715645	-	ENSGALG00010021499	ENSGALG00010021499	ENSGALT00010052134;ENSGALT00010052140;ENSGALT00010052133	NA	NA	NA	NA		lncRNA	0.0143257	0.0241839	0.0112839	0.105463	0.301371	0.143583	0.0904652	-3.46649	4.37342e-08	1.15921e-05	down	yes
chr28	2382274	2385004	+	ENSGALG00010028509	ENSGALG00010028509	ENSGALT00010069039	NA	NA	NA	NA		protein_coding	4.04367	8.41606	2.96809	20.6362	98.714	40.2195	0.0966838	-3.37058	5.05088e-08	1.30878e-05	down	yes
chr7	24772810	24788387	+	ENSGALG00010022094	ENSGALG00010022094	ENSGALT00010053717	NA	NA	NA	NA		lncRNA	0.322132	1.04411	0.438794	2.89086	19.4056	6.81922	0.0619955	-4.01169	5.05123e-08	1.30878e-05	down	yes
chr2	23205065	23210882	-	ENSGALG00010003097	TFPI2	ENSGALT00010007198	GO:0004867(serine-type endopeptidase inhibitor activity);GO:0005576(extracellular region);GO:0005615(extracellular space);GO:0007596(blood coagulation);GO:0007599(hemostasis);GO:0010466(negative regulation of peptidase activity);GO:0010951(negative regulation of endopeptidase activity);GO:0030414(peptidase inhibitor activity)	NA	NA	NA	tissue factor pathway inhibitor 2 [Source:HGNC Symbol;Acc:HGNC:11761]	protein_coding	255.171	244.033	191.259	152.658	104.47	118.578	1.83777	0.877959	5.32348e-08	1.36399e-05	up	no
chr6	27088825	27133813	-	ENSGALG00010023082	ENSGALG00010023082	ENSGALT00010056227;ENSGALT00010056224;ENSGALT00010056226	NA	NA	NA	NA		lncRNA	0.0886422	0	0.0833334	0.693585	2.97405	1.51556	0.0331795	-4.91356	5.45786e-08	1.37693e-05	down	yes
chr23	3934750	3990158	+	ENSGALG00010013302	ENSGALG00010013302	ENSGALT00010032000	NA	NA	K08897	EC:2.7.10.1		protein_coding	0.0490285	0.120087	0.0908749	0.605854	3.05707	1.1838	0.0536425	-4.22048	5.49339e-08	1.37693e-05	down	yes
chr18	9630947	9634462	-	ENSGALG00010029483	ENSGALG00010029483	ENSGALT00010071286	NA	NA	NA	NA		protein_coding	1.11753	2.82045	0.880111	6.64459	34.1687	16.6096	0.0839053	-3.57509	5.6076e-08	1.37724e-05	down	yes
chr3	63513391	63517210	-	ENSGALG00010014851	FAM26D	ENSGALT00010035729	GO:0005261(cation channel activity);GO:0005887(integral component of plasma membrane);GO:0006811(ion transport);GO:0016020(membrane);GO:0016021(integral component of membrane);GO:0034220(ion transmembrane transport);GO:0098655(cation transmembrane transport)	NA	NA	NA	calcium homeostasis modulator family member 4 [Source:HGNC Symbol;Acc:HGNC:21094]	protein_coding	1.08884	1.97412	0.516779	4.86036	11.9842	10.4367	0.131216	-2.92999	5.65002e-08	1.37724e-05	down	yes
chr21	762187	763911	+	ENSGALG00010021936	ENSGALG00010021936	ENSGALT00010053316	NA	NA	NA	NA		lncRNA	0.118564	0.247435	0.143651	1.24292	7.5705	2.35154	0.0456473	-4.45333	5.67379e-08	1.37724e-05	down	yes
chr6	32152275	32171718	+	ENSGALG00010001743	ENSGALG00010001743	ENSGALT00010003987;ENSGALT00010003983	NA	NA	NA	NA		protein_coding	0.69488	1.22394	0.454342	2.79425	20.7147	7.81361	0.0757653	-3.72232	5.74817e-08	1.38076e-05	down	yes
chr14	12856386	12940569	+	ENSGALG00010016858	ENSGALG00010016858	ENSGALT00010040664;ENSGALT00010040691;ENSGALT00010040666;ENSGALT00010040697;ENSGALT00010040669;ENSGALT00010040671;ENSGALT00010040685	NA	NA	NA	NA		protein_coding	0.671096	1.09591	0.76899	2.80492	16.7912	6.47075	0.0972881	-3.36159	5.98199e-08	1.42211e-05	down	yes
chr20	2412608	2417146	-	ENSGALG00010024375	ENSGALG00010024375	ENSGALT00010059447	NA	NA	NA	NA		protein_coding	2.16174	5.51214	2.08854	12.4314	75.0384	30.1128	0.083026	-3.59029	6.23512e-08	1.46716e-05	down	yes
chr4	32034501	32107294	-	ENSGALG00010008872	ENSGALG00010008872	ENSGALT00010021063;ENSGALT00010021051;ENSGALT00010021060;ENSGALT00010021068;ENSGALT00010021085	NA	NA	NA	NA		lncRNA	0.0579414	0.0747199	0.0299505	0.210092	0.836365	0.47231	0.107068	-3.2234	6.48077e-08	1.50956e-05	down	yes
chr10	9235651	9257293	-	ENSGALG00010022601	CYP19A1	ENSGALT00010055011;ENSGALT00010055005	GO:0002677(negative regulation of chronic inflammatory response);GO:0005783(endoplasmic reticulum);GO:0006710(androgen catabolic process);GO:0008209(androgen metabolic process);GO:0008585(female gonad development);GO:0010760(negative regulation of macrophage chemotaxis);GO:0016712(oxidoreductase activity, acting on paired donors, with incorporation or reduction of molecular oxygen, reduced flavin…	00140(Steroid hormone biosynthesis);01100(Metabolic pathways);01100(Metabolic pathways)	K07434	EC:1.14.14.14	cytochrome P450 family 19 subfamily A member 1 [Source:NCBI gene (formerly Entrezgene);Acc:414854]	protein_coding	547.498	501.948	822.419	274.51	253.358	243.655	2.42619	1.2787	6.83308e-08	1.57571e-05	up	yes
chr1	75876516	75881386	-	ENSGALG00010021471	NANOG	ENSGALT00010052054	NA	NA	NA	NA	Nanog homeobox [Source:NCBI gene (formerly Entrezgene);Acc:100272166]	protein_coding	0.724869	1.39025	0.541981	3.20978	19.0398	8.35286	0.0868266	-3.52572	6.93174e-08	1.58263e-05	down	yes
chr1	92003224	92014294	-	ENSGALG00010008235	MAEL	ENSGALT00010019692;ENSGALT00010019688	GO:0000122(negative regulation of transcription by RNA polymerase II);GO:0000785(chromatin);GO:0000902(cell morphogenesis);GO:0001673(male germ cell nucleus);GO:0001741(XY body);GO:0005737(cytoplasm);GO:0006915(apoptotic process);GO:0006974(cellular response to DNA damage stimulus);GO:0007129(homologous chromosome pairing at meiosis);GO:0007140(male meiotic nuclear division);GO:0007283(spermatoge…	NA	NA	NA	maelstrom spermatogenic transposon silencer [Source:HGNC Symbol;Acc:HGNC:25929]	protein_coding	0.587301	0.64334	0.509456	2.03201	8.95748	4.77272	0.110397	-3.17923	7.22363e-08	1.63311e-05	down	yes
chr15	10687975	10692744	-	ENSGALG00010000497	ENSGALG00010000497	ENSGALT00010001036	NA	NA	NA	NA		lncRNA	0.355232	0.585491	0.287527	1.95401	10.3419	2.83033	0.0812002	-3.62237	7.40874e-08	1.65518e-05	down	yes
chr3	80963660	80988253	-	ENSGALG00010002568	ENSGALG00010002568	ENSGALT00010005888;ENSGALT00010005889;ENSGALT00010005886	NA	NA	NA	NA		lncRNA	0.292036	0.312551	0.213586	1.41819	6.97861	1.75745	0.0805745	-3.63353	7.4648e-08	1.65518e-05	down	yes
chr5	54912346	54963789	+	ENSGALG00010017452	ARMH4	ENSGALT00010042145;ENSGALT00010042155;ENSGALT00010042137;ENSGALT00010042164;ENSGALT00010042133	NA	NA	NA	NA	armadillo like helical domain containing 4 [Source:HGNC Symbol;Acc:HGNC:19846]	protein_coding	4.85967	8.19011	2.43476	18.4429	60.0282	34.5635	0.136989	-2.86786	7.58153e-08	1.66505e-05	down	yes
chr7	27947927	27986924	-	ENSGALG00010020680	CFAP221	ENSGALT00010049980;ENSGALT00010049970;ENSGALT00010049975	GO:0002177(manchette);GO:0005516(calmodulin binding);GO:0005737(cytoplasm);GO:0036126(sperm flagellum);GO:0051649(establishment of localization in cell);GO:0090660(cerebrospinal fluid circulation);GO:0097729(9+2 motile cilium);GO:0120197(mucociliary clearance);GO:0120316(sperm flagellum assembly);GO:0120316(sperm flagellum assembly)	NA	NA	NA	cilia and flagella associated protein 221 [Source:HGNC Symbol;Acc:HGNC:33720]	protein_coding	0.454233	1.24786	0.640695	3.38463	21.0814	6.789	0.0749572	-3.73779	7.66763e-08	1.66807e-05	down	yes
chr5	36182351	36247964	+	ENSGALG00010004755	PAX9	ENSGALT00010011093;ENSGALT00010011037;ENSGALT00010011069	GO:0000977(RNA polymerase II transcription regulatory region sequence-specific DNA binding);GO:0001228(DNA-binding transcription activator activity, RNA polymerase II-specific);GO:0005654(nucleoplasm);GO:0005730(nucleolus);GO:0007492(endoderm development);GO:0042476(odontogenesis);GO:0042481(regulation of odontogenesis);GO:0045892(negative regulation of DNA-templated transcription);GO:0045944(pos…	NA	NA	NA	paired box 9 [Source:NCBI gene (formerly Entrezgene);Acc:395740]	protein_coding	0	0	0	0.132092	0.547451	0.252302	0.000321942	-11.6009	9.10992e-08	1.96331e-05	down	yes
chr1	88183185	88215611	-	ENSGALG00010007171	ENSGALG00010007171	ENSGALT00010017095;ENSGALT00010017101;ENSGALT00010017098	NA	NA	NA	NA		lncRNA	0.0835302	0.0981297	0	0.683432	3.63765	1.45793	0.0314344	-4.99151	9.5691e-08	2.04318e-05	down	yes
chr1	63222428	63325090	-	ENSGALG00010013023	SLC15A5	ENSGALT00010031244;ENSGALT00010031238;ENSGALT00010031243;ENSGALT00010031234	NA	NA	NA	NA	solute carrier family 15 member 5 [Source:HGNC Symbol;Acc:HGNC:33455]	protein_coding	0.640764	0.803448	0.403567	2.02811	8.3357	4.60521	0.12344	-3.01812	9.87856e-08	2.0899e-05	down	yes
chr8	6630874	6631195	-	ENSGALG00010014817	RNaseP_nuc	ENSGALT00010035656	NA	NA	NA	NA	Nuclear RNase P [Source:RFAM;Acc:RF00009]	ribozyme	2167.3	3830.31	2440.68	1465.3	1021.09	1023.83	2.40392	1.26539	1.05314e-07	2.20777e-05	up	yes
chr3	42112444	42145160	-	ENSGALG00010004876	ENSGALG00010004876	ENSGALT00010011403;ENSGALT00010011406;ENSGALT00010011395	NA	NA	NA	NA		protein_coding	0.307656	0.982823	0.374819	2.23909	13.3315	6.00672	0.0771781	-3.69566	1.09358e-07	2.27188e-05	down	yes
chr13	16672170	16675088	+	ENSGALG00010013676	GDF9	ENSGALT00010032870	NA	04060(Cytokine-cytokine receptor interaction)	NA	NA	growth differentiation factor 9 [Source:NCBI gene (formerly Entrezgene);Acc:404533]	protein_coding	0.714773	2.41848	0.974178	5.56782	40.4949	15.0353	0.0672269	-3.89482	1.10619e-07	2.27757e-05	down	yes
chr7	32159401	32172515	+	ENSGALG00010011224	ENSGALG00010011224	ENSGALT00010026811;ENSGALT00010026813	NA	NA	NA	NA		lncRNA	0.859619	1.90163	0.852171	4.66658	25.4435	9.23144	0.0918475	-3.44461	1.15496e-07	2.34729e-05	down	yes
chr1	36621601	36696672	+	ENSGALG00010012834	TPH2	ENSGALT00010030800;ENSGALT00010030777;ENSGALT00010030806	GO:0004510(tryptophan 5-monooxygenase activity);GO:0043005(neuron projection);GO:0043005(neuron projection)	00380(Tryptophan metabolism);00790(Folate biosynthesis);01100(Metabolic pathways);01100(Metabolic pathways)	K00502	EC:1.14.16.4	tryptophan hydroxylase 2 [Source:NCBI gene (formerly Entrezgene);Acc:408026]	protein_coding	0.197246	0.472305	0.101247	1.58427	3.42836	1.98958	0.110079	-3.18339	1.16041e-07	2.34729e-05	down	yes
chr14	13294364	13332441	+	ENSGALG00010018620	ENSGALG00010018620	ENSGALT00010045060;ENSGALT00010045067	NA	NA	NA	NA		protein_coding	0.246368	0.378798	0.264632	1.24637	7.53267	2.70083	0.0775093	-3.68949	1.22273e-07	2.45184e-05	down	yes
chr11	19293416	19345548	+	ENSGALG00010010120	ENSGALG00010010120	ENSGALT00010024026;ENSGALT00010024017;ENSGALT00010024031;ENSGALT00010024027	NA	NA	NA	NA		lncRNA	0.307607	0.324638	0.217397	0.907891	4.19668	1.5947	0.126826	-2.97908	1.34256e-07	2.66891e-05	down	yes
chr9	13636169	13649849	+	ENSGALG00010013646	CLDN1	ENSGALT00010032805	GO:0001618(virus receptor activity);GO:0005198(structural molecule activity);GO:0005886(plasma membrane);GO:0005887(integral component of plasma membrane);GO:0005911(cell-cell junction);GO:0005923(bicellular tight junction);GO:0007155(cell adhesion);GO:0016020(membrane);GO:0016021(integral component of membrane);GO:0016323(basolateral plasma membrane);GO:0016324(apical plasma membrane);GO:0016328…	04514(Cell adhesion molecules);04530(Tight junction)	NA	NA	claudin 1 [Source:NCBI gene (formerly Entrezgene);Acc:424910]	protein_coding	9.84875	13.466	5.89838	30.9507	115.557	50.8762	0.148002	-2.75631	1.39344e-07	2.74639e-05	down	yes
chr2	79581380	79758235	+	ENSGALG00010000626	ABCA13	ENSGALT00010001328;ENSGALT00010001325	GO:0032376(positive regulation of cholesterol transport);GO:0035627(ceramide transport);GO:0097708(intracellular vesicle);GO:1900244(positive regulation of synaptic vesicle endocytosis);GO:1900244(positive regulation of synaptic vesicle endocytosis)	02010(ABC transporters);02010(ABC transporters)	NA	NA	ATP binding cassette subfamily A member 13 [Source:HGNC Symbol;Acc:HGNC:14638]	protein_coding	0.0721126	0.115737	0.130031	0.459584	2.22226	0.968173	0.0870901	-3.52135	1.5075e-07	2.946e-05	down	yes
chr12	8832097	8895819	-	ENSGALG00010027073	DNAH12	ENSGALT00010065615;ENSGALT00010065619	NA	NA	NA	NA	dynein axonemal heavy chain 12 [Source:HGNC Symbol;Acc:HGNC:2943]	protein_coding	0.157163	0.24	0.195403	0.762789	3.19162	1.30137	0.112746	-3.14886	1.52309e-07	2.95147e-05	down	yes
chr6	18232024	18251508	+	ENSGALG00010023758	ENSGALG00010023758	ENSGALT00010057928;ENSGALT00010057923;ENSGALT00010057926;ENSGALT00010057925;ENSGALT00010057921	NA	NA	NA	NA		lncRNA	0.454189	1.29543	0.585228	2.85473	17.3628	7.05706	0.0856053	-3.54616	1.5843e-07	3.0445e-05	down	yes
chr4	34056298	34117324	+	ENSGALG00010008934	ENSGALG00010008934	ENSGALT00010021203;ENSGALT00010021210;ENSGALT00010021195;ENSGALT00010021199;ENSGALT00010021213	NA	NA	NA	NA		lncRNA	0.0181361	0.0197514	0	0.347375	0.970323	0.811616	0.0177933	-5.81252	1.74105e-07	3.31807e-05	down	yes
chr9	3845386	3850116	-	ENSGALG00010026279	ENSGALG00010026279	ENSGALT00010063948;ENSGALT00010063947	NA	NA	NA	NA		lncRNA	0.18108	0.902891	0.700996	3.64885	14.7648	8.59579	0.0660869	-3.91949	1.79975e-07	3.40183e-05	down	yes
chr4	37554013	37584664	-	ENSGALG00010005670	SGMS2	ENSGALT00010013547	GO:0002950(ceramide phosphoethanolamine synthase activity);GO:0005887(integral component of plasma membrane);GO:0006665(sphingolipid metabolic process);GO:0006686(sphingomyelin biosynthetic process);GO:0016020(membrane);GO:0016021(integral component of membrane);GO:0016740(transferase activity);GO:0016780(phosphotransferase activity, for other substituted phosphate groups);GO:0030173(integral com…	00600(Sphingolipid metabolism);01100(Metabolic pathways)	K04714	EC:2.7.8.27	sphingomyelin synthase 2 [Source:NCBI gene (formerly Entrezgene);Acc:422529]	protein_coding	3.9579	4.10329	2.92759	10.719	35.8763	16.8857	0.173103	-2.53029	1.83474e-07	3.43976e-05	down	yes
chr2	10235499	10238977	-	ENSGALG00010006456	ENSGALG00010006456	ENSGALT00010015351;ENSGALT00010015352	NA	NA	NA	NA		lncRNA	0.123173	0.0700383	0.155947	1.11689	8.23137	1.31921	0.0327311	-4.93319	1.88974e-07	3.5143e-05	down	yes
chr3	18922916	18927426	-	ENSGALG00010019407	ENSGALG00010019407	ENSGALT00010046904	NA	NA	NA	NA		lncRNA	0.390456	0.64594	0.191143	1.53498	7.38823	5.03697	0.0879314	-3.50748	1.92107e-07	3.54398e-05	down	yes
chr3	18569950	18576545	+	ENSGALG00010017562	SLC30A10	ENSGALT00010042456	GO:0005769(early endosome);GO:0006828(manganese ion transport);GO:0007173(epidermal growth factor receptor signaling pathway);GO:0043524(negative regulation of neuron apoptotic process);GO:0055037(recycling endosome);GO:0070374(positive regulation of ERK1 and ERK2 cascade);GO:0071421(manganese ion transmembrane transport);GO:0071579(regulation of zinc ion transport);GO:1903427(negative regulation…	NA	NA	NA	solute carrier family 30 member 10 [Source:HGNC Symbol;Acc:HGNC:25355]	protein_coding	0.613145	0.668129	0.250819	2.09018	6.82389	3.75731	0.12091	-3.048	2.05671e-07	3.76411e-05	down	yes
chr10	2658939	2662941	+	ENSGALG00010021314	ZP3	ENSGALT00010051651;ENSGALT00010051657;ENSGALT00010051660	NA	NA	NA	NA	zona pellucida sperm-binding protein 3 [Source:NCBI gene (formerly Entrezgene);Acc:378906]	protein_coding	201.43	140.561	360.837	84.2714	31.4445	44.8554	4.37705	2.12996	2.08416e-07	3.78431e-05	up	yes
chr4	53572559	53607901	+	ENSGALG00010005300	QRFPR	ENSGALT00010012567;ENSGALT00010012566;ENSGALT00010012569;ENSGALT00010012571	GO:0004930(G protein-coupled receptor activity);GO:0004983(neuropeptide Y receptor activity);GO:0005887(integral component of plasma membrane);GO:0007165(signal transduction);GO:0007186(G protein-coupled receptor signaling pathway);GO:0007218(neuropeptide signaling pathway);GO:0016020(membrane);GO:0016021(integral component of membrane);GO:0016021(integral component of membrane)	NA	NA	NA	pyroglutamylated RFamide peptide receptor [Source:NCBI gene (formerly Entrezgene);Acc:422671]	protein_coding	0.121819	0.238937	0.0891906	0.76983	3.74028	1.40895	0.0760166	-3.71754	2.12658e-07	3.83116e-05	down	yes
chr6	22732015	22777819	-	ENSGALG00010021994	ENSGALG00010021994	ENSGALT00010053470	NA	04080(Neuroactive ligand-receptor interaction)	NA	NA		protein_coding	0.723594	1.58789	1.10792	4.02529	22.5026	8.98207	0.0962941	-3.37641	2.16738e-07	3.87441e-05	down	yes
chr1	74852276	74863783	-	ENSGALG00010024606	ENSGALG00010024606	ENSGALT00010060049;ENSGALT00010060050;ENSGALT00010060045;ENSGALT00010060047;ENSGALT00010060042	NA	NA	NA	NA		protein_coding	0.540827	0.870067	0.362378	1.82594	7.96141	4.70319	0.122374	-3.03063	2.35501e-07	4.17742e-05	down	yes
chr11	18166998	18169520	-	ENSGALG00010007913	ENSGALG00010007913	ENSGALT00010018840	NA	03015(mRNA surveillance pathway);05164(Influenza A)	NA	NA		protein_coding	2.42521	4.69072	2.52774	11.5241	42.7936	21.7561	0.126767	-2.97975	2.4389e-07	4.29321e-05	down	yes
chr4	78333014	78335519	+	ENSGALG00010011141	MSX1	ENSGALT00010026647;ENSGALT00010026642	GO:0000122(negative regulation of transcription by RNA polymerase II);GO:0000902(cell morphogenesis);GO:0000977(RNA polymerase II transcription regulatory region sequence-specific DNA binding);GO:0000981(DNA-binding transcription factor activity, RNA polymerase II-specific);GO:0000987(cis-regulatory region sequence-specific DNA binding);GO:0001227(DNA-binding transcription repressor activity, RNA…	NA	NA	NA	msh homeobox 1 [Source:NCBI gene (formerly Entrezgene);Acc:396484]	protein_coding	0.562494	0.528227	0.208713	1.95971	10.2559	4.6757	0.0769293	-3.70032	2.52992e-07	4.41969e-05	down	yes
chr4	50337890	50357184	+	ENSGALG00010005070	ALB	ENSGALT00010011946;ENSGALT00010011952;ENSGALT00010011950	GO:0003677(DNA binding);GO:0005504(fatty acid binding);GO:0005576(extracellular region);GO:0005615(extracellular space);GO:0005737(cytoplasm);GO:0005783(endoplasmic reticulum);GO:0005794(Golgi apparatus);GO:0009267(cellular response to starvation);GO:0015643(toxic substance binding);GO:0019825(oxygen binding);GO:0030170(pyridoxal phosphate binding);GO:0032991(protein-containing complex);GO:004280…	NA	NA	NA	albumin [Source:NCBI gene (formerly Entrezgene);Acc:396197]	protein_coding	4.07195	2.26191	19.2215	1.1484	1.06181	0.728514	8.69607	3.12036	2.57587e-07	4.46614e-05	up	yes
chr13	7983986	7989623	-	ENSGALG00010008195	ENSGALG00010008195	ENSGALT00010019604	NA	NA	NA	NA		protein_coding	0.514343	1.00649	0.405114	2.28733	11.4407	6.26514	0.0963302	-3.37587	2.68743e-07	4.59861e-05	down	yes
chr20	9212833	9232959	-	ENSGALG00010023162	CHRNA4	ENSGALT00010056454;ENSGALT00010056457	GO:0001666(response to hypoxia);GO:0005892(acetylcholine-gated channel complex);GO:0006281(DNA repair);GO:0006979(response to oxidative stress);GO:0007165(signal transduction);GO:0015464(acetylcholine receptor activity);GO:0022848(acetylcholine-gated cation-selective channel activity);GO:0035094(response to nicotine);GO:0035095(behavioral response to nicotine);GO:0050877(nervous system process);G…	04080(Neuroactive ligand-receptor interaction);04080(Neuroactive ligand-receptor interaction)	NA	NA	cholinergic receptor nicotinic alpha 4 subunit [Source:NCBI gene (formerly Entrezgene);Acc:395606]	protein_coding	0.334796	0.374411	0.25399	1.18683	4.80058	2.41331	0.114656	-3.12461	2.69216e-07	4.59861e-05	down	yes
chr10	19488970	19493909	+	ENSGALG00010020606	ENSGALG00010020606	ENSGALT00010049735;ENSGALT00010049732	NA	NA	NA	NA		lncRNA	0.291174	0.340745	0.347415	2.26929	15.0617	1.58566	0.0517709	-4.27171	2.73855e-07	4.64346e-05	down	yes
Z	41272966	41333833	-	ENSGALG00010008636	AGTPBP1	ENSGALT00010020537;ENSGALT00010020517;ENSGALT00010020506;ENSGALT00010020530	GO:0001754(eye photoreceptor cell differentiation);GO:0004181(metallocarboxypeptidase activity);GO:0005634(nucleus);GO:0005730(nucleolus);GO:0005737(cytoplasm);GO:0005739(mitochondrion);GO:0005829(cytosol);GO:0006508(proteolysis);GO:0007005(mitochondrion organization);GO:0007628(adult walking behavior);GO:0008270(zinc ion binding);GO:0008285(negative regulation of cell population proliferation);G…	NA	K23435	EC:3.4.17.24	ATP/GTP binding protein 1 [Source:NCBI gene (formerly Entrezgene);Acc:427460]	protein_coding	1.0666	1.05553	0.451846	2.8532	6.31777	3.7338	0.19946	-2.32583	2.77417e-07	4.66951e-05	down	yes
chr16	619296	621118	+	ENSGALG00010003576	ENSGALG00010003576	ENSGALT00010008322	GO:0003735(structural constituent of ribosome);GO:0005840(ribosome)	NA	NA	NA		rRNA	0.473485	362.475	437.327	1.26069	0.616321	0.698882	310.679	8.27928	2.8397e-07	4.74517e-05	up	yes
chr2	31057512	31166257	-	ENSGALG00010001476	IGF2BP3	ENSGALT00010003415;ENSGALT00010003413;ENSGALT00010003411;ENSGALT00010003410	GO:0000932(P-body);GO:0003676(nucleic acid binding);GO:0003723(RNA binding);GO:0003730(mRNA 3'-UTR binding);GO:0005634(nucleus);GO:0005737(cytoplasm);GO:0005829(cytosol);GO:0010494(cytoplasmic stress granule);GO:0048027(mRNA 5'-UTR binding);GO:0051028(mRNA transport);GO:0070934(CRD-mediated mRNA stabilization);GO:1990247(N6-methyladenosine-containing RNA binding);GO:1990247(N6-methyladenosine-con…	NA	NA	NA	insulin like growth factor 2 mRNA binding protein 3 [Source:NCBI gene (formerly Entrezgene);Acc:420617]	protein_coding	0.437477	0.578437	0.260323	1.40492	6.82635	3.01682	0.113463	-3.13971	2.8626e-07	4.74903e-05	down	yes
chr27	4759067	4812409	-	ENSGALG00010022590	ENSGALG00010022590	ENSGALT00010054989;ENSGALT00010054994;ENSGALT00010054979;ENSGALT00010054983	NA	NA	NA	NA		protein_coding	0.255277	0.431108	0.207237	0.875181	5.6381	2.66405	0.0973728	-3.36034	2.89364e-07	4.76624e-05	down	yes
chr9	5619592	5643611	-	ENSGALG00010026692	NMNAT3	ENSGALT00010064784;ENSGALT00010064779;ENSGALT00010064772;ENSGALT00010064774	GO:0000309(nicotinamide-nucleotide adenylyltransferase activity);GO:0005739(mitochondrion);GO:0009435(NAD biosynthetic process);GO:0009611(response to wounding);GO:0009611(response to wounding)	00760(Nicotinate and nicotinamide metabolism);01100(Metabolic pathways);01240(Biosynthesis of cofactors);01240(Biosynthesis of cofactors)	K06210	EC:2.7.7.1;EC:2.7.7.18	nicotinamide nucleotide adenylyltransferase 3 [Source:HGNC Symbol;Acc:HGNC:20989]	protein_coding	0.656933	1.53029	0.80979	3.84049	19.3803	8.09414	0.0957054	-3.38526	2.96661e-07	4.85178e-05	down	yes
chr3	48532879	48540506	+	ENSGALG00010006780	ENSGALG00010006780	ENSGALT00010016142;ENSGALT00010016143	NA	NA	NA	NA		lncRNA	0.136596	0.25404	0.0991361	0.684454	2.33931	1.52522	0.107666	-3.21536	3.1401e-07	5.09934e-05	down	yes
chr14	15145551	15153351	-	ENSGALG00010017068	ZP2	ENSGALT00010041243;ENSGALT00010041219;ENSGALT00010041234;ENSGALT00010041226	GO:0032190(acrosin binding);GO:0035804(structural constituent of egg coat);GO:0035805(egg coat);GO:0042802(identical protein binding);GO:0042802(identical protein binding)	NA	NA	NA	zona pellucida glycoprotein 2 [Source:NCBI gene (formerly Entrezgene);Acc:427006]	protein_coding	11.1981	17.6532	4.28935	36.7116	135.395	80.2046	0.131348	-2.92853	3.23197e-07	5.20466e-05	down	yes
chr2	2301646	2323412	-	ENSGALG00010025962	ENSGALG00010025962	ENSGALT00010063312;ENSGALT00010063308;ENSGALT00010063302	NA	NA	NA	NA		protein_coding	4.37485	2.97607	2.16554	8.23644	24.1382	15.2314	0.1999	-2.32265	3.26714e-07	5.20466e-05	down	yes
chr3	61920096	62076063	-	ENSGALG00010015518	ENSGALG00010015518	ENSGALT00010037291;ENSGALT00010037289;ENSGALT00010037295;ENSGALT00010037292;ENSGALT00010037294	NA	NA	NA	NA		lncRNA	0.16962	0.155144	0.15942	0.518394	2.71177	1.10727	0.111629	-3.16321	3.27266e-07	5.20466e-05	down	yes
chr13	8322669	8346431	+	ENSGALG00010012902	ENSGALG00010012902	ENSGALT00010030967;ENSGALT00010030969;ENSGALT00010030966	NA	NA	NA	NA		lncRNA	0.132411	0.400673	0.302269	1.33076	6.7353	3.00671	0.0754421	-3.72849	3.35092e-07	5.29261e-05	down	yes
chr3	7827147	7839174	-	ENSGALG00010017311	GTF2A1L	ENSGALT00010041741	GO:0001673(male germ cell nucleus);GO:0005672(transcription factor TFIIA complex);GO:0005737(cytoplasm);GO:0050890(cognition)	03022(Basal transcription factors)	NA	NA	ral transcription factor IIA, 1-like [Source:NCBI gene (formerly Entrezgene);Acc:100534591]	protein_coding	0.525371	0.922002	0.847543	2.85514	21.9231	6.53006	0.0733006	-3.77003	3.47242e-07	5.44721e-05	down	yes
chr27	840686	853380	+	ENSGALG00010025993	MEIOC	ENSGALT00010063401	GO:0005634(nucleus);GO:0005737(cytoplasm);GO:0006302(double-strand break repair);GO:0007130(synaptonemal complex assembly);GO:0007141(male meiosis I);GO:0007144(female meiosis I);GO:0007283(spermatogenesis);GO:0007286(spermatid development);GO:0048255(mRNA stabilization);GO:0048599(oocyte development);GO:0051310(metaphase plate congression);GO:0051729(germline cell cycle switching, mitotic to mei…	NA	NA	NA	meiosis specific with coiled-coil domain [Source:HGNC Symbol;Acc:HGNC:26670]	protein_coding	0.313778	0.615328	0.11382	1.5949	5.22827	3.48731	0.101152	-3.3054	3.61288e-07	5.62927e-05	down	yes
chr5	14527189	14602340	-	ENSGALG00010023823	MUC2	ENSGALT00010058358;ENSGALT00010058442;ENSGALT00010058415;ENSGALT00010058326;ENSGALT00010058298;ENSGALT00010058281	NA	NA	NA	NA	mucin 2, oligomeric mucus/gel-forming [Source:HGNC Symbol;Acc:HGNC:7512]	protein_coding	0.0993824	0.111179	0.155265	0.369689	3.1057	1.75294	0.0699701	-3.83712	3.75603e-07	5.81303e-05	down	yes
chr5	14315019	14337654	-	ENSGALG00010024721	ENSGALG00010024721	ENSGALT00010060415;ENSGALT00010060406	NA	NA	NA	NA		protein_coding	0	0	0	0.0760989	0.343096	0.413451	0.000360297	-11.4385	3.80562e-07	5.8505e-05	down	yes
chr3	2075845	2092887	+	ENSGALG00010018975	PAPOLG	ENSGALT00010045932;ENSGALT00010045925	GO:0004652(polynucleotide adenylyltransferase activity);GO:0005634(nucleus);GO:0005654(nucleoplasm);GO:0005829(cytosol);GO:0016604(nuclear body);GO:0043631(RNA polyadenylation);GO:0046872(metal ion binding);GO:0046872(metal ion binding)	03015(mRNA surveillance pathway);03015(mRNA surveillance pathway)	K14376	EC:2.7.7.19	poly(A) polymerase gamma [Source:HGNC Symbol;Acc:HGNC:14982]	protein_coding	1.17107	2.02923	0.690213	4.43526	14.3881	8.31483	0.14336	-2.80229	3.84709e-07	5.87509e-05	down	yes
chr5	11561598	11607321	-	ENSGALG00010025330	USH1C	ENSGALT00010061833;ENSGALT00010061855;ENSGALT00010061850;ENSGALT00010061828	GO:0000086(G2/M transition of mitotic cell cycle);GO:0001917(photoreceptor inner segment);GO:0002142(stereocilia ankle link complex);GO:0005737(cytoplasm);GO:0005829(cytosol);GO:0005886(plasma membrane);GO:0005902(microvillus);GO:0005903(brush border);GO:0005929(cilium);GO:0007605(sensory perception of sound);GO:0030507(spectrin binding);GO:0032426(stereocilium tip);GO:0042472(inner ear morphogen…	NA	NA	NA	USH1 protein network component harmonin [Source:HGNC Symbol;Acc:HGNC:12597]	protein_coding	0.142426	0.426788	0.160435	1.09333	5.33602	2.29573	0.0836267	-3.57989	3.87427e-07	5.87768e-05	down	yes
chr5	26815439	26820401	+	ENSGALG00010023700	ENSGALG00010023700	ENSGALT00010057758;ENSGALT00010057760;ENSGALT00010057753	NA	NA	NA	NA		lncRNA	0	0	0	0.140348	1.14268	0.463581	0.000171761	-12.5073	3.95601e-07	5.96245e-05	down	yes
chr4	1439391	1459017	-	ENSGALG00010019619	ENSGALG00010019619	ENSGALT00010047328;ENSGALT00010047334;ENSGALT00010047323	NA	NA	NA	NA		lncRNA	0.0129791	0.0195693	0	0.15071	0.453527	0.270799	0.0371966	-4.74869	4.14853e-07	6.21202e-05	down	yes
chr1	196040240	196043711	+	ENSGALG00010003415	FOLR1	ENSGALT00010007954	NA	04144(Endocytosis)	NA	NA	folate receptor 1 [Source:NCBI gene (formerly Entrezgene);Acc:395638]	protein_coding	11.438	9.97052	8.153	28.7376	45.137	26.2021	0.295388	-1.75931	4.35074e-07	6.47277e-05	down	yes
chr8	29387713	29402943	+	ENSGALG00010024023	LHX8	ENSGALT00010058508	GO:0000977(RNA polymerase II transcription regulatory region sequence-specific DNA binding);GO:0000981(DNA-binding transcription factor activity, RNA polymerase II-specific);GO:0001674(female germ cell nucleus);GO:0003677(DNA binding);GO:0005634(nucleus);GO:0006355(regulation of DNA-templated transcription);GO:0006357(regulation of transcription by RNA polymerase II);GO:0007611(learning or memory…	NA	NA	NA	LIM homeobox 8 [Source:NCBI gene (formerly Entrezgene);Acc:424721]	protein_coding	0.286329	0.714752	0.734989	2.47938	18.3778	6.55693	0.0633275	-3.98102	4.49013e-07	6.58812e-05	down	yes
chr14	5477582	5499759	-	ENSGALG00010022893	ENSGALG00010022893	ENSGALT00010055711;ENSGALT00010055716;ENSGALT00010055707	NA	NA	NA	NA		lncRNA	0.115819	0.141295	0.166872	0.459889	3.6636	1.72192	0.072533	-3.78522	4.49677e-07	6.58812e-05	down	yes
chr7	22879237	22931488	-	ENSGALG00010019282	IGFBP2	ENSGALT00010046621	GO:0005520(insulin-like growth factor binding);GO:0005576(extracellular region);GO:0005615(extracellular space);GO:0019838(growth factor binding);GO:0031994(insulin-like growth factor I binding);GO:0031995(insulin-like growth factor II binding);GO:0040008(regulation of growth);GO:0042104(positive regulation of activated T cell proliferation);GO:0043567(regulation of insulin-like growth factor rec…	NA	NA	NA	insulin like growth factor binding protein 2 [Source:NCBI gene (formerly Entrezgene);Acc:396315]	protein_coding	85.0906	81.392	100.932	49.4235	36.7873	50.7475	1.95252	0.96534	4.51398e-07	6.58812e-05	up	no
chr14	13640370	13661246	-	ENSGALG00010018881	ENSGALG00010018881	ENSGALT00010045639;ENSGALT00010045635	NA	NA	NA	NA		protein_coding	0.88856	1.43066	1.10947	4.02508	31.0402	9.6116	0.0767443	-3.7038	4.60858e-07	6.68389e-05	down	yes
chr2	115961646	116066857	+	ENSGALG00010004297	SULF1	ENSGALT00010010035;ENSGALT00010010036;ENSGALT00010010038	GO:0001822(kidney development);GO:0001937(negative regulation of endothelial cell proliferation);GO:0002063(chondrocyte development);GO:0003094(glomerular filtration);GO:0004065(arylsulfatase activity);GO:0005615(extracellular space);GO:0005783(endoplasmic reticulum);GO:0005886(plasma membrane);GO:0008449(N-acetylglucosamine-6-sulfatase activity);GO:0009986(cell surface);GO:0010575(positive regul…	NA	NA	NA	sulfatase 1 [Source:HGNC Symbol;Acc:HGNC:20391]	protein_coding	17.4221	12.4972	14.6625	8.57472	4.61686	6.62686	2.24951	1.16961	4.80913e-07	6.93115e-05	up	yes
chr9	4535692	4540188	-	ENSGALG00010024962	MAB21L4	ENSGALT00010060959	NA	NA	NA	NA	mab-21 like 4 [Source:HGNC Symbol;Acc:HGNC:26216]	protein_coding	0.222425	0.446237	0.123584	1.465	5.85441	2.1518	0.0836478	-3.57953	4.85768e-07	6.95765e-05	down	yes
chr20	12690702	12698046	+	ENSGALG00010015154	CYP24A1	ENSGALT00010036523	GO:0001649(osteoblast differentiation);GO:0008403(25-hydroxycholecalciferol-24-hydroxylase activity);GO:0030342(1-alpha,25-dihydroxyvitamin D3 24-hydroxylase activity);GO:0033280(response to vitamin D);GO:0042359(vitamin D metabolic process);GO:0042369(vitamin D catabolic process);GO:0062180(25-hydroxycholecalciferol-23-hydroxylase activity);GO:0062181(1-alpha,25-dihydroxyvitamin D3 23-hydroxylas…	00100(Steroid biosynthesis);01100(Metabolic pathways)	K07436	EC:1.14.15.16	cytochrome P450 family 24 subfamily A member 1 [Source:NCBI gene (formerly Entrezgene);Acc:395827]	protein_coding	0.616792	0.805492	0.519258	1.70008	9.27991	6.87819	0.10872	-3.20131	5.09786e-07	7.25658e-05	down	yes
chr4	23181621	23203239	+	ENSGALG00010009645	ENSGALG00010009645	ENSGALT00010023007;ENSGALT00010023003;ENSGALT00010023001	NA	NA	NA	NA		lncRNA	0.0303392	0.0891127	0.105958	0.405024	2.61217	1.15261	0.0540576	-4.20936	5.30529e-07	7.50553e-05	down	yes
chr1	133260022	133262910	-	ENSGALG00010015949	ENSGALG00010015949	ENSGALT00010038434	NA	NA	NA	NA		protein_coding	0.651049	2.40622	0.931417	5.32991	25.2628	12.9273	0.0916519	-3.44769	5.40646e-07	7.55695e-05	down	yes
chr8	16117390	16137823	+	ENSGALG00010020811	MCOLN2	ENSGALT00010050355;ENSGALT00010050347	GO:0005261(cation channel activity);GO:0005886(plasma membrane);GO:0010008(endosome membrane);GO:0016020(membrane);GO:0016021(integral component of membrane);GO:0032722(positive regulation of chemokine production);GO:0034220(ion transmembrane transport);GO:0042802(identical protein binding);GO:0055037(recycling endosome);GO:0071639(positive regulation of monocyte chemotactic protein-1 production)…	04020(Calcium signaling pathway);04020(Calcium signaling pathway)	NA	NA	mucolipin TRP cation channel 2 [Source:HGNC Symbol;Acc:HGNC:13357]	protein_coding	0.795584	2.06826	0.847193	4.31431	13.4688	9.84076	0.134341	-2.89602	5.40821e-07	7.55695e-05	down	yes
chr5	28298570	28311764	-	ENSGALG00010023713	ENSGALG00010023713	ENSGALT00010057798;ENSGALT00010057795;ENSGALT00010057799;ENSGALT00010057803;ENSGALT00010057797	NA	NA	NA	NA		lncRNA	0.12518	0.295825	0.0914207	0.752852	3.71187	1.53158	0.0854567	-3.54866	5.43996e-07	7.55695e-05	down	yes
chr24	771487	779100	-	ENSGALG00010026302	ENSGALG00010026302	ENSGALT00010064000;ENSGALT00010064002	NA	NA	NA	NA		lncRNA	0.0279952	0.0540323	0	0.280081	1.38153	0.802372	0.0332906	-4.90874	5.47849e-07	7.56491e-05	down	yes
chr5	11609995	11702808	+	ENSGALG00010024347	OTOG	ENSGALT00010059396	GO:0005198(structural molecule activity);GO:0005829(cytosol);GO:0007605(sensory perception of sound);GO:0008344(adult locomotory behavior);GO:0031012(extracellular matrix)	NA	NA	NA	otogelin [Source:HGNC Symbol;Acc:HGNC:8516]	protein_coding	0.007854	0	0	0.083776	0.520798	0.171514	0.01012	-6.62665	5.5818e-07	7.66168e-05	down	yes
chr8	28467764	28479191	-	ENSGALG00010023574	DEPDC1	ENSGALT00010057389;ENSGALT00010057402	GO:0005634(nucleus);GO:0007165(signal transduction);GO:0017053(transcription repressor complex);GO:0035556(intracellular signal transduction);GO:0045892(negative regulation of DNA-templated transcription);GO:0045892(negative regulation of DNA-templated transcription)	NA	NA	NA	DEP domain containing 1 [Source:NCBI gene (formerly Entrezgene);Acc:424710]	protein_coding	2.44229	2.83651	1.59696	5.94721	21.3621	11.8556	0.17556	-2.50997	6.28091e-07	8.56113e-05	down	yes
chr1	79322491	79363119	-	ENSGALG00010022528	SIDT1	ENSGALT00010054834;ENSGALT00010054838	GO:0003725(double-stranded RNA binding);GO:0005764(lysosome);GO:0005886(plasma membrane);GO:0015485(cholesterol binding);GO:0016020(membrane);GO:0016021(integral component of membrane);GO:0050658(RNA transport);GO:0051033(RNA transmembrane transporter activity);GO:0051033(RNA transmembrane transporter activity)	NA	NA	NA	SID1 transmembrane family member 1 [Source:HGNC Symbol;Acc:HGNC:25967]	protein_coding	4.07913	6.13317	1.7724	12.7101	40.7322	23.532	0.155697	-2.68318	6.38018e-07	8.56113e-05	down	yes
chr4	78101467	78124556	+	ENSGALG00010009216	NSG1	ENSGALT00010021977	GO:0001881(receptor recycling);GO:0005764(lysosome);GO:0005768(endosome);GO:0005770(late endosome);GO:0005783(endoplasmic reticulum);GO:0005794(Golgi apparatus);GO:0006915(apoptotic process);GO:0007212(dopamine receptor signaling pathway);GO:0010008(endosome membrane);GO:0016020(membrane);GO:0016021(integral component of membrane);GO:0016197(endosomal transport);GO:0016328(lateral plasma membrane…	NA	NA	NA	neuronal vesicle trafficking associated 1 [Source:NCBI gene (formerly Entrezgene);Acc:395251]	protein_coding	0.635115	0.459256	0.271384	1.4638	3.96504	2.67429	0.168547	-2.56878	6.38935e-07	8.56113e-05	down	yes
chr2	61968635	62308616	-	ENSGALG00010010146	PHACTR1	ENSGALT00010024181;ENSGALT00010024200;ENSGALT00010024154;ENSGALT00010024148;ENSGALT00010024151	GO:0003779(actin binding);GO:0004864(protein phosphatase inhibitor activity);GO:0005634(nucleus);GO:0005737(cytoplasm);GO:0005829(cytosol);GO:0008157(protein phosphatase 1 binding);GO:0019888(protein phosphatase regulator activity);GO:0021987(cerebral cortex development);GO:0030054(cell junction);GO:0031032(actomyosin structure organization);GO:0031532(actin cytoskeleton reorganization);GO:004308…	NA	NA	NA	phosphatase and actin regulator 1 [Source:NCBI gene (formerly Entrezgene);Acc:395093]	protein_coding	0.440774	0.478087	0.253971	1.38443	3.8677	1.91622	0.163613	-2.61164	6.40622e-07	8.56113e-05	down	yes
chr5	25566982	25599644	+	ENSGALG00010020818	TMEM62	ENSGALT00010050345;ENSGALT00010050348;ENSGALT00010050349	NA	NA	NA	NA	transmembrane protein 62 [Source:HGNC Symbol;Acc:HGNC:26269]	protein_coding	3.11399	3.58037	2.40231	8.42842	33.1167	14.2029	0.163175	-2.61551	6.4227e-07	8.56113e-05	down	yes
chr20	12280574	12289757	-	ENSGALG00010015041	TFAP2C	ENSGALT00010036175	GO:0000122(negative regulation of transcription by RNA polymerase II);GO:0000977(RNA polymerase II transcription regulatory region sequence-specific DNA binding);GO:0000978(RNA polymerase II cis-regulatory region sequence-specific DNA binding);GO:0000981(DNA-binding transcription factor activity, RNA polymerase II-specific);GO:0001227(DNA-binding transcription repressor activity, RNA polymerase I…	NA	NA	NA	transcription factor AP-2 gamma [Source:HGNC Symbol;Acc:HGNC:11744]	protein_coding	1.16542	2.11037	0.577914	4.03818	17.7781	10.846	0.117987	-3.08331	6.50266e-07	8.57996e-05	down	yes
chr8	10138984	10147005	+	ENSGALG00010021038	PTGS2	ENSGALT00010050916;ENSGALT00010050930;ENSGALT00010050928	GO:0001516(prostaglandin biosynthetic process);GO:0004601(peroxidase activity);GO:0004666(prostaglandin-endoperoxide synthase activity);GO:0005637(nuclear inner membrane);GO:0005640(nuclear outer membrane);GO:0005737(cytoplasm);GO:0005783(endoplasmic reticulum);GO:0005789(endoplasmic reticulum membrane);GO:0006629(lipid metabolic process);GO:0006631(fatty acid metabolic process);GO:0006633(fatty …	00590(Arachidonic acid metabolism);01100(Metabolic pathways);04370(VEGF signaling pathway);04625(C-type lectin receptor signaling pathway);04625(C-type lectin receptor signaling pathway)	K11987	EC:1.14.99.1	prostaglandin-endoperoxide synthase 2 [Source:NCBI gene (formerly Entrezgene);Acc:396451]	protein_coding	1.77408	2.2166	1.47232	4.73845	17.3052	9.62443	0.172508	-2.53526	6.5458e-07	8.57996e-05	down	yes
chr4	66448741	66487121	+	ENSGALG00010013661	GABRA4	ENSGALT00010032831;ENSGALT00010032830	NA	04080(Neuroactive ligand-receptor interaction);04080(Neuroactive ligand-receptor interaction)	NA	NA	gamma-aminobutyric acid type A receptor subunit alpha4 [Source:HGNC Symbol;Acc:HGNC:4078]	protein_coding	0.30822	0.48557	0.38765	1.33871	7.14536	2.91475	0.103646	-3.27027	6.57427e-07	8.57996e-05	down	yes
chr5	51201461	51207904	+	ENSGALG00010019906	ENSGALG00010019906	ENSGALT00010048108;ENSGALT00010048106;ENSGALT00010048099	NA	NA	NA	NA		protein_coding	0.996545	1.66742	0.83576	3.23896	13.3023	7.31902	0.146676	-2.76929	6.58566e-07	8.57996e-05	down	yes
chr1	92438603	92463826	+	ENSGALG00010007894	CD88	ENSGALT00010018784;ENSGALT00010018782	NA	04514(Cell adhesion molecules);04620(Toll-like receptor signaling pathway);04672(Intestinal immune network for IgA production);04672(Intestinal immune network for IgA production)	NA	NA	CD88 molecule [Source:NCBI gene (formerly Entrezgene);Acc:768950]	protein_coding	1.41395	2.2961	1.51098	4.63504	29.0779	11.9672	0.114295	-3.12916	6.70828e-07	8.60926e-05	down	yes
chr12	14710725	14716107	-	ENSGALG00010022364	ENSGALG00010022364	ENSGALT00010054390	NA	NA	NA	NA		lncRNA	0.221156	0.711127	0.129003	1.52411	10.3207	3.63896	0.0685417	-3.86687	6.71069e-07	8.60926e-05	down	yes
chr5	48464427	48539864	+	ENSGALG00010018429	ENSGALG00010018429	ENSGALT00010044526	NA	NA	NA	NA		lncRNA	0.118036	0	0	0.817583	3.66901	2.0535	0.018048	-5.79202	6.72015e-07	8.60926e-05	down	yes
chr12	3218380	3288021	+	ENSGALG00010027473	DNAH1	ENSGALT00010066579	GO:0003351(epithelial cilium movement involved in extracellular fluid movement);GO:0005930(axoneme);GO:0007288(sperm axoneme assembly);GO:0030317(flagellated sperm motility);GO:0036126(sperm flagellum);GO:0036156(inner dynein arm);GO:0036159(inner dynein arm assembly);GO:0060294(cilium movement involved in cell motility)	NA	NA	NA	dynein axonemal heavy chain 1 [Source:HGNC Symbol;Acc:HGNC:2940]	protein_coding	0.098295	0.262913	0.113497	0.501107	3.47759	1.59644	0.0851467	-3.55391	6.95117e-07	8.85603e-05	down	yes
chr11	16261829	16264304	-	ENSGALG00010010026	ENSGALG00010010026	ENSGALT00010023838	NA	NA	NA	NA		lncRNA	0	0	0	0.329727	3.76592	0.85118	6.06449e-05	-14.0093	7.09105e-07	8.9846e-05	down	yes
chr2	163786	165815	+	ENSGALG00010024819	H2BK1	ENSGALT00010060585	GO:0000786(nucleosome);GO:0003677(DNA binding);GO:0005634(nucleus);GO:0005694(chromosome);GO:0006334(nucleosome assembly);GO:0030527(structural constituent of chromatin);GO:0046982(protein heterodimerization activity)	NA	NA	NA	H2B.K variant histone 1 [Source:HGNC Symbol;Acc:HGNC:53833]	protein_coding	0.33141	0.323183	0.141351	1.11347	6.03823	4.04481	0.0710886	-3.81424	7.75139e-07	9.7676e-05	down	yes
chr7	1471068	1472381	-	ENSGALG00010015297	ENSGALG00010015297	ENSGALT00010036800;ENSGALT00010036798;ENSGALT00010036802	NA	NA	NA	NA		lncRNA	0	0	0	0.9194	2.64107	2.11105	5.28958e-05	-14.2065	7.88931e-07	9.85683e-05	down	yes
chr23	4667929	4669218	+	ENSGALG00010017844	ENSGALG00010017844	ENSGALT00010043124	NA	NA	NA	NA		lncRNA	0	0	0	0.441328	1.59168	1.31148	8.96999e-05	-13.4445	7.91352e-07	9.85683e-05	down	yes
chr3	65747268	65759733	+	ENSGALG00010015622	ENSGALG00010015622	ENSGALT00010037600;ENSGALT00010037590;ENSGALT00010037594	NA	NA	NA	NA		lncRNA	0	0	0	0.101777	0.348279	0.0768152	0.000569398	-10.7783	7.95043e-07	9.85683e-05	down	yes
chr10	10919699	10935619	+	ENSGALG00010017604	ENSGALG00010017604	ENSGALT00010042557;ENSGALT00010042553	NA	NA	NA	NA		protein_coding	0.204887	0.551535	0.197695	1.42056	5.51912	2.77086	0.0982559	-3.34731	8.07673e-07	9.95986e-05	down	yes
chr1	57368919	57383978	+	ENSGALG00010013595	WEE2	ENSGALT00010032671;ENSGALT00010032663	GO:0005634(nucleus);GO:0005654(nucleoplasm);GO:0005737(cytoplasm);GO:0005829(cytosol);GO:0005886(plasma membrane);GO:0007143(female meiotic nuclear division);GO:0035038(female pronucleus assembly);GO:0042327(positive regulation of phosphorylation);GO:0045736(negative regulation of cyclin-dependent protein serine/threonine kinase activity);GO:0060631(regulation of meiosis I);GO:0080154(regulation …	NA	NA	NA	WEE2 oocyte meiosis inhibiting kinase [Source:HGNC Symbol;Acc:HGNC:19684]	protein_coding	1.76806	4.76024	1.66583	8.92501	47.4312	19.8687	0.107499	-3.2176	8.23515e-07	0.000100892	down	yes
chr9	3784372	3799362	-	ENSGALG00010024572	CLDN18	ENSGALT00010059937;ENSGALT00010059939	GO:0034504(protein localization to nucleus);GO:0045779(negative regulation of bone resorption);GO:0048565(digestive tract development);GO:0071847(TNFSF11-mediated signaling pathway);GO:1900181(negative regulation of protein localization to nucleus);GO:2001205(negative regulation of osteoclast development);GO:2001205(negative regulation of osteoclast development)	04514(Cell adhesion molecules);04530(Tight junction);04530(Tight junction)	NA	NA	claudin 18 [Source:HGNC Symbol;Acc:HGNC:2039]	protein_coding	0	0	0	0.21434	1.20035	0.382725	0.000166907	-12.5487	8.26908e-07	0.000100892	down	yes
chr5	45229986	45231681	-	ENSGALG00010017536	GSC	ENSGALT00010042386;ENSGALT00010042388	GO:0000122(negative regulation of transcription by RNA polymerase II);GO:0000978(RNA polymerase II cis-regulatory region sequence-specific DNA binding);GO:0000981(DNA-binding transcription factor activity, RNA polymerase II-specific);GO:0001227(DNA-binding transcription repressor activity, RNA polymerase II-specific);GO:0003677(DNA binding);GO:0005634(nucleus);GO:0005667(transcription regulator c…	NA	NA	NA	goosecoid homeobox [Source:NCBI gene (formerly Entrezgene);Acc:396273]	protein_coding	0	0	0	0.45	0.923471	1.25068	0.000114323	-13.0946	8.33895e-07	0.000101209	down	yes
chr17	8591173	8626446	+	ENSGALG00010028195	ENSGALG00010028195	ENSGALT00010068330	NA	NA	NA	NA		protein_coding	0.298414	0.548138	0.499215	1.54181	9.37439	2.97257	0.096896	-3.36742	8.96944e-07	0.000108291	down	yes
chr24	5589947	5592031	-	ENSGALG00010022753	BTG4	ENSGALT00010055313	GO:0005634(nucleus);GO:0005737(cytoplasm);GO:0008285(negative regulation of cell population proliferation);GO:0045930(negative regulation of mitotic cell cycle)	03018(RNA degradation)	NA	NA	BTG anti-proliferation factor 4 [Source:NCBI gene (formerly Entrezgene);Acc:419781]	protein_coding	1.50359	4.87146	1.42139	10.2594	49.4353	21.5335	0.095982	-3.38109	9.02327e-07	0.000108373	down	yes
chr18	8430463	8439811	-	ENSGALG00010029386	SLC16A6	ENSGALT00010071074;ENSGALT00010071076	NA	NA	NA	NA	solute carrier family 16 member 6 [Source:HGNC Symbol;Acc:HGNC:10927]	protein_coding	1.20984	2.69835	0.854122	4.47237	21.2446	13.9455	0.120071	-3.05804	9.12846e-07	0.000109069	down	yes
chr1	83080333	83144418	-	ENSGALG00010006615	GRAMD1C	ENSGALT00010015815;ENSGALT00010015804;ENSGALT00010015812;ENSGALT00010015808	GO:0005789(endoplasmic reticulum membrane);GO:0005886(plasma membrane);GO:0006869(lipid transport);GO:0015485(cholesterol binding);GO:0016020(membrane);GO:0016021(integral component of membrane);GO:0044232(organelle membrane contact site);GO:0071397(cellular response to cholesterol);GO:0120020(cholesterol transfer activity);GO:0140268(endoplasmic reticulum-plasma membrane contact site);GO:0140268…	NA	NA	NA	GRAM domain containing 1C [Source:HGNC Symbol;Acc:HGNC:25252]	protein_coding	3.2738	3.80712	2.20836	7.53552	17.8321	12.5509	0.24498	-2.02926	9.34458e-07	0.000111075	down	yes
chr1	88048954	88066434	-	ENSGALG00010006910	ENSGALG00010006910	ENSGALT00010016391;ENSGALT00010016389;ENSGALT00010016394	NA	NA	NA	NA		lncRNA	0	0	0	0.127145	1.00188	0.39805	0.000196454	-12.3135	9.43533e-07	0.000111579	down	yes
chr18	8956555	8969457	+	ENSGALG00010030078	ENSGALG00010030078	ENSGALT00010072634;ENSGALT00010072633;ENSGALT00010072632	NA	NA	NA	NA		lncRNA	0.0335137	0.0741292	0.0294159	0.223296	1.15869	0.694907	0.0659921	-3.92156	9.52872e-07	0.00011175	down	yes
chr22	1007748	1012799	-	ENSGALG00010018973	NEFM	ENSGALT00010045920;ENSGALT00010045929	NA	NA	NA	NA	neurofilament, medium polypeptide [Source:NCBI gene (formerly Entrezgene);Acc:396206]	protein_coding	2.53769	4.34197	1.15007	8.93447	35.8008	16.5643	0.130992	-2.93245	9.54671e-07	0.00011175	down	yes
chr27	3255917	3283321	-	ENSGALG00010024697	IGF2BP1	ENSGALT00010060308;ENSGALT00010060310;ENSGALT00010060299	GO:0000932(P-body);GO:0003729(mRNA binding);GO:0003730(mRNA 3'-UTR binding);GO:0005654(nucleoplasm);GO:0005737(cytoplasm);GO:0005829(cytosol);GO:0010494(cytoplasmic stress granule);GO:0010610(regulation of mRNA stability involved in response to stress);GO:0017148(negative regulation of translation);GO:0022013(pallium cell proliferation in forebrain);GO:0045182(translation regulator activity);GO:0…	NA	NA	NA	insulin like growth factor 2 mRNA binding protein 1 [Source:NCBI gene (formerly Entrezgene);Acc:395953]	protein_coding	1.21026	0.670968	0.336233	2.63812	11.6474	4.83317	0.115984	-3.108	9.6133e-07	0.000111961	down	yes
chr15	1552337	1564155	-	ENSGALG00010026838	ENSGALG00010026838	ENSGALT00010065088;ENSGALT00010065089;ENSGALT00010065083;ENSGALT00010065082;ENSGALT00010065086	NA	NA	NA	NA		lncRNA	0.0634322	0.228133	0.0759727	0.456873	4.53647	1.62061	0.0555702	-4.16955	1.0182e-06	0.000117762	down	yes
chr14	6159594	6170102	-	ENSGALG00010018902	NOXO1	ENSGALT00010045693;ENSGALT00010045697	NA	NA	NA	NA	NADPH oxidase organizer 1 [Source:HGNC Symbol;Acc:HGNC:19404]	protein_coding	0.281695	0.664069	0.552347	1.5388	10.4859	5.65885	0.0847179	-3.56119	1.02136e-06	0.000117762	down	yes
chr3	11506976	11531233	+	ENSGALG00010017831	PLEK	ENSGALT00010043108;ENSGALT00010043120;ENSGALT00010043112;ENSGALT00010043100;ENSGALT00010043115;ENSGALT00010043129;ENSGALT00010043099;ENSGALT00010043119;ENSGALT00010043105	GO:0002244(hematopoietic progenitor cell differentiation);GO:0002576(platelet degranulation);GO:0005080(protein kinase C binding);GO:0005737(cytoplasm);GO:0006904(vesicle docking involved in exocytosis);GO:0007229(integrin-mediated signaling pathway);GO:0010572(positive regulation of platelet activation);GO:0010920(negative regulation of inositol phosphate biosynthetic process);GO:0010925(positiv…	NA	NA	NA	pleckstrin [Source:NCBI gene (formerly Entrezgene);Acc:395669]	protein_coding	1.97995	2.67114	1.71507	5.40765	21.2366	11.6645	0.16618	-2.58918	1.04155e-06	0.000119493	down	yes
chr1	92123165	92134248	+	ENSGALG00010008268	ENSGALG00010008268	ENSGALT00010019772	NA	04514(Cell adhesion molecules)	NA	NA		protein_coding	1.02512	1.57014	1.44232	5.3253	35.6788	6.97724	0.0841487	-3.57092	1.04978e-06	0.000119841	down	yes
chr14	13192384	13206403	-	ENSGALG00010018403	CCDC78	ENSGALT00010044458;ENSGALT00010044465	NA	NA	NA	NA	coiled-coil domain containing 78 [Source:HGNC Symbol;Acc:HGNC:14153]	protein_coding	0.134559	0.390032	0.0890054	1.02317	7.20816	2.72179	0.0560203	-4.15791	1.06198e-06	0.000120637	down	yes
chr13	8265491	8280341	+	ENSGALG00010012901	ENSGALG00010012901	ENSGALT00010030961;ENSGALT00010030959;ENSGALT00010030955;ENSGALT00010030962;ENSGALT00010030958	NA	NA	NA	NA		lncRNA	0.0458695	0.106632	0.105562	0.329884	1.88597	1.26517	0.0741343	-3.75372	1.0739e-06	0.000121393	down	yes
chr7	22494521	22637830	+	ENSGALG00010022003	ENSGALG00010022003	ENSGALT00010053491;ENSGALT00010053487;ENSGALT00010053482	NA	NA	NA	NA		lncRNA	0.0666592	0.20002	0.0804021	0.445207	1.52067	1.31061	0.105931	-3.2388	1.11642e-06	0.000125584	down	yes
Z	50928151	50954486	+	ENSGALG00010012226	SLCO4C1	ENSGALT00010029314	GO:0005615(extracellular space);GO:0005886(plasma membrane);GO:0005887(integral component of plasma membrane);GO:0006811(ion transport);GO:0015347(sodium-independent organic anion transmembrane transporter activity);GO:0016020(membrane);GO:0016021(integral component of membrane);GO:0022857(transmembrane transporter activity);GO:0043252(sodium-independent organic anion transport);GO:0055085(transm…	NA	NA	NA	solute carrier organic anion transporter family member 4C1 [Source:HGNC Symbol;Acc:HGNC:23612]	protein_coding	0.453985	0.839363	0.386624	2.16738	8.58334	3.48719	0.117993	-3.08323	1.14673e-06	0.00012812	down	yes
chr1	55795267	56045421	-	ENSGALG00010013152	ENSGALG00010013152	ENSGALT00010031550;ENSGALT00010031539;ENSGALT00010031528;ENSGALT00010031544;ENSGALT00010031542;ENSGALT00010031532;ENSGALT00010031526;ENSGALT00010031541	NA	00590(Arachidonic acid metabolism);01100(Metabolic pathways);01100(Metabolic pathways)	K01832	EC:5.3.99.5		protein_coding	0.352349	0.616209	0.507265	1.46255	8.45977	3.70617	0.10829	-3.20703	1.15008e-06	0.00012812	down	yes
chr20	9368975	9376017	-	ENSGALG00010023198	PTK6	ENSGALT00010056531	GO:0000166(nucleotide binding);GO:0004672(protein kinase activity);GO:0004712(protein serine/threonine/tyrosine kinase activity);GO:0004713(protein tyrosine kinase activity);GO:0004715(non-membrane spanning protein tyrosine kinase activity);GO:0005102(signaling receptor binding);GO:0005524(ATP binding);GO:0006468(protein phosphorylation);GO:0007169(transmembrane receptor protein tyrosine kinase s…	NA	NA	NA	protein tyrosine kinase 6 [Source:NCBI gene (formerly Entrezgene);Acc:419246]	protein_coding	0.463026	0.466706	0.25447	1.4557	5.80865	2.90098	0.116494	-3.10167	1.163e-06	0.000128937	down	yes
chr4	41812411	41830919	-	ENSGALG00010004472	NEIL3	ENSGALT00010010429	GO:0000405(bubble DNA binding);GO:0003690(double-stranded DNA binding);GO:0003697(single-stranded DNA binding);GO:0003906(DNA-(apurinic or apyrimidinic site) endonuclease activity);GO:0005634(nucleus);GO:0005654(nucleoplasm);GO:0006284(base-excision repair);GO:0019104(DNA N-glycosylase activity)	03410(Base excision repair)	NA	NA	nei like DNA glycosylase 3 [Source:HGNC Symbol;Acc:HGNC:24573]	protein_coding	0.910897	1.19225	0.540869	2.77791	5.04137	3.79926	0.227569	-2.13562	1.17072e-06	0.000129171	down	yes
chr2	96000246	96005187	-	ENSGALG00010002190	ENSGALG00010002190	ENSGALT00010004899;ENSGALT00010004898	NA	NA	NA	NA		lncRNA	0	0	0	0.0862258	2.25598	0.383112	0.000110079	-13.1492	1.19543e-06	0.000131052	down	yes
chr4	90848384	90859057	+	ENSGALG00010006222	ENSGALG00010006222	ENSGALT00010014803;ENSGALT00010014801;ENSGALT00010014799	NA	NA	NA	NA		lncRNA	0.101718	0.404131	0.205804	0.883759	5.66981	3.89641	0.0681009	-3.87618	1.19913e-06	0.000131052	down	yes
chr9	22333613	22347887	-	ENSGALG00010001636	ENSGALG00010001636	ENSGALT00010003743;ENSGALT00010003744;ENSGALT00010003739;ENSGALT00010003741	NA	NA	NA	NA		lncRNA	0.0628196	0.269037	0.0878724	0.499398	4.91556	2.02701	0.0564002	-4.14816	1.21354e-06	0.000132001	down	yes
chr8	5978451	5986783	-	ENSGALG00010010858	LHX4	ENSGALT00010025990	GO:0001228(DNA-binding transcription activator activity, RNA polymerase II-specific);GO:0001890(placenta development);GO:0006915(apoptotic process);GO:0008045(motor neuron axon guidance);GO:0008327(methyl-CpG binding);GO:0009887(animal organ morphogenesis);GO:0043066(negative regulation of apoptotic process);GO:0043565(sequence-specific DNA binding);GO:0045944(positive regulation of transcription…	NA	NA	NA	LIM homeobox 4 [Source:HGNC Symbol;Acc:HGNC:21734]	protein_coding	0	0.05789	0	0.592881	2.24439	1.21417	0.0142887	-6.12898	1.24992e-06	0.00013532	down	yes
chr9	711351	746209	+	ENSGALG00010022942	NEU2	ENSGALT00010055831;ENSGALT00010055849	GO:0004308(exo-alpha-sialidase activity);GO:0005737(cytoplasm);GO:0005829(cytosol);GO:0006516(glycoprotein catabolic process);GO:0006689(ganglioside catabolic process);GO:0009313(oligosaccharide catabolic process);GO:0016020(membrane);GO:0016042(lipid catabolic process);GO:0043231(intracellular membrane-bounded organelle);GO:0051692(cellular oligosaccharide catabolic process);GO:0052794(exo-alpha…	00511(Other glycan degradation);00600(Sphingolipid metabolism);01100(Metabolic pathways);01100(Metabolic pathways)	K12357	EC:3.2.1.18	neuraminidase 2 [Source:HGNC Symbol;Acc:HGNC:7759]	protein_coding	0.051797	0.203031	0.146475	0.548509	6.96363	1.90319	0.0426223	-4.55225	1.26883e-06	0.000136725	down	yes
chr20	9056826	9071326	+	ENSGALG00010024168	BIRC7	ENSGALT00010058954;ENSGALT00010058956;ENSGALT00010058959;ENSGALT00010058961	NA	04120(Ubiquitin mediated proteolysis);04120(Ubiquitin mediated proteolysis)	NA	NA	baculoviral IAP repeat containing 7 [Source:HGNC Symbol;Acc:HGNC:13702]	protein_coding	1.98439	4.49058	1.35846	8.35716	46.2037	17.5809	0.108584	-3.20312	1.28801e-06	0.000138147	down	yes
chr2	103524458	103527065	-	ENSGALG00010005707	ENSGALG00010005707	ENSGALT00010013622	NA	NA	NA	NA		lncRNA	0	0	0	0.472756	1.18411	0.569224	0.000134765	-12.8573	1.40262e-06	0.000149482	down	yes
chr6	26825255	26915218	+	ENSGALG00010018455	RBM20	ENSGALT00010044637;ENSGALT00010044651;ENSGALT00010044633;ENSGALT00010044627;ENSGALT00010044642	GO:0003723(RNA binding);GO:0005634(nucleus);GO:0007507(heart development);GO:0033120(positive regulation of RNA splicing);GO:0033120(positive regulation of RNA splicing)	NA	NA	NA	RNA binding motif protein 20 [Source:HGNC Symbol;Acc:HGNC:27424]	protein_coding	0.288478	0.915602	0.265994	1.79637	9.22962	4.4372	0.0950692	-3.39488	1.41207e-06	0.000149482	down	yes
Z	51699618	51705442	-	ENSGALG00010014467	ENSGALG00010014467	ENSGALT00010034767;ENSGALT00010034774	NA	NA	NA	NA		lncRNA	0.249739	0.498807	0.210064	1.44516	9.90939	3.00406	0.066762	-3.90483	1.41314e-06	0.000149482	down	yes
chr3	45091297	45125859	-	ENSGALG00010006293	SLC22A3	ENSGALT00010015014;ENSGALT00010015022;ENSGALT00010015019	GO:0005326(neurotransmitter transmembrane transporter activity);GO:0005886(plasma membrane);GO:0006836(neurotransmitter transport);GO:0006837(serotonin transport);GO:0008504(monoamine transmembrane transporter activity);GO:0015101(organic cation transmembrane transporter activity);GO:0015651(quaternary ammonium group transmembrane transporter activity);GO:0015695(organic cation transport);GO:0015…	NA	NA	NA	solute carrier family 22 member 3 [Source:HGNC Symbol;Acc:HGNC:10967]	protein_coding	0.32644	0.624555	0.186917	1.58258	7.25965	2.55414	0.0998485	-3.32411	1.42258e-06	0.000149793	down	yes
chr17	10665490	10780807	+	ENSGALG00010028911	LMX1B	ENSGALT00010069945;ENSGALT00010069944	GO:0003700(DNA-binding transcription factor activity);GO:0005634(nucleus);GO:0006355(regulation of DNA-templated transcription);GO:1990837(sequence-specific double-stranded DNA binding);GO:1990837(sequence-specific double-stranded DNA binding)	NA	NA	NA	LIM homeobox transcription factor 1 beta [Source:NCBI gene (formerly Entrezgene);Acc:396312]	protein_coding	0	0	0	0.0611432	1.62934	0.467782	0.000139001	-12.8126	1.46463e-06	0.00015352	down	yes
chr5	23860803	23863850	+	ENSGALG00010023494	ENSGALG00010023494	ENSGALT00010057222	NA	NA	NA	NA		lncRNA	0.078634	0.20632	0.072617	0.678717	2.98435	1.33394	0.0715571	-3.80476	1.48434e-06	0.000154882	down	yes
chr7	22419106	22440444	+	ENSGALG00010021985	ENSGALG00010021985	ENSGALT00010053447;ENSGALT00010053449	NA	NA	NA	NA		lncRNA	0.209756	0.681152	0.115852	1.01978	7.98183	7.57863	0.0607204	-4.04167	1.49386e-06	0.000155173	down	yes
chr3	110246820	110315046	-	ENSGALG00010011640	ENSGALG00010011640	ENSGALT00010027830;ENSGALT00010027824	NA	NA	NA	NA		lncRNA	0.19853	0.204118	0.244622	0.732627	6.22922	1.5899	0.0756885	-3.72378	1.51151e-06	0.000156302	down	yes
chr2	34334038	34353820	-	ENSGALG00010002294	DAZL	ENSGALT00010005216	GO:0001556(oocyte maturation);GO:0003676(nucleic acid binding);GO:0003723(RNA binding);GO:0003729(mRNA binding);GO:0003730(mRNA 3'-UTR binding);GO:0005634(nucleus);GO:0005737(cytoplasm);GO:0005844(polysome);GO:0006417(regulation of translation);GO:0007147(female meiosis II);GO:0007281(germ cell development);GO:0007283(spermatogenesis);GO:0008494(translation activator activity);GO:0030154(cell dif…	NA	NA	NA	deleted in azoospermia like [Source:NCBI gene (formerly Entrezgene);Acc:374054]	protein_coding	1.29515	2.50339	1.2873	4.94647	26.6436	11.2373	0.118752	-3.07397	1.5305e-06	0.000157054	down	yes
chr10	1365588	1391247	-	ENSGALG00010023363	CPEB1	ENSGALT00010056953;ENSGALT00010056949	NA	04114(Oocyte meiosis);04914(Progesterone-mediated oocyte maturation);04914(Progesterone-mediated oocyte maturation)	NA	NA	cytoplasmic polyadenylation element binding protein 1 [Source:NCBI gene (formerly Entrezgene);Acc:415326]	protein_coding	1.74661	4.03361	1.27806	7.43246	34.8648	15.7503	0.121595	-3.03984	1.5324e-06	0.000157054	down	yes
chr4	1289709	1294165	-	ENSGALG00010019385	ENSGALG00010019385	ENSGALT00010046864	NA	NA	NA	NA		lncRNA	0.174431	0.309024	0.034999	1.01017	4.68092	1.54313	0.0716669	-3.80255	1.55986e-06	0.000159161	down	yes
chr9	19632632	19653283	+	ENSGALG00010016840	LRRC34	ENSGALT00010040621;ENSGALT00010040627;ENSGALT00010040632	NA	NA	NA	NA	leucine rich repeat containing 34 [Source:HGNC Symbol;Acc:HGNC:28408]	protein_coding	0.621278	0.968438	0.622312	2.48099	7.263	3.4063	0.168211	-2.57165	1.57226e-06	0.00015972	down	yes
chr18	5335045	5341614	-	ENSGALG00010029788	ENSGALG00010029788	ENSGALT00010072064	NA	NA	NA	NA		protein_coding	0	0	0	0.13325	1.45578	0.837701	0.000123623	-12.9818	1.57975e-06	0.000159777	down	yes
chr1	133978131	134005547	+	ENSGALG00010013797	IL1RL1	ENSGALT00010033183;ENSGALT00010033154;ENSGALT00010033146;ENSGALT00010033174	GO:0002113(interleukin-33 binding);GO:0002826(negative regulation of T-helper 1 type immune response);GO:0005829(cytosol);GO:0005886(plasma membrane);GO:0005925(focal adhesion);GO:0009897(external side of plasma membrane);GO:0032689(negative regulation of interferon-gamma production);GO:0032722(positive regulation of chemokine production);GO:0032754(positive regulation of interleukin-5 production…	04060(Cytokine-cytokine receptor interaction);04060(Cytokine-cytokine receptor interaction)	NA	NA	interleukin 1 receptor like 1 [Source:NCBI gene (formerly Entrezgene);Acc:374136]	protein_coding	7.88771	7.61997	6.9285	4.02253	2.82124	4.98347	1.89699	0.923714	1.61735e-06	0.000162713	up	no
chr4	33507338	33539716	+	ENSGALG00010007673	FHDC1	ENSGALT00010018270	GO:0003779(actin binding);GO:0005794(Golgi apparatus);GO:0005874(microtubule);GO:0005881(cytoplasmic microtubule);GO:0005929(cilium);GO:0008017(microtubule binding);GO:0043149(stress fiber assembly);GO:0060271(cilium assembly);GO:0090161(Golgi ribbon formation)	NA	NA	NA	FH2 domain containing 1 [Source:HGNC Symbol;Acc:HGNC:29363]	protein_coding	0.390141	0.610044	0.418016	1.46575	9.69617	3.11979	0.0993018	-3.33204	1.62289e-06	0.000162713	down	yes
chr3	102110791	102120023	+	ENSGALG00010007981	TDRD15	ENSGALT00010019014	NA	NA	NA	NA	tudor domain containing 15 [Source:HGNC Symbol;Acc:HGNC:45037]	protein_coding	0.295993	1.24635	0.395152	2.2527	10.9009	6.53481	0.0984077	-3.34508	1.6535e-06	0.000164415	down	yes
chr24	6150682	6158140	+	ENSGALG00010026151	ENSGALG00010026151	ENSGALT00010063691	NA	NA	NA	NA		lncRNA	0	0	0	0.094918	0.847918	0.099782	0.000287737	-11.763	1.66002e-06	0.000164415	down	yes
chr20	2959953	2987447	-	ENSGALG00010022684	MYH7B	ENSGALT00010055182	GO:0000166(nucleotide binding);GO:0003774(cytoskeletal motor activity);GO:0003779(actin binding);GO:0005524(ATP binding);GO:0016459(myosin complex);GO:0051015(actin filament binding)	NA	NA	NA	myosin, heavy chain 7B, cardiac muscle, beta [Source:NCBI gene (formerly Entrezgene);Acc:395279]	protein_coding	0.366532	0.655618	0.140671	1.41738	5.51386	3.01122	0.116955	-3.09597	1.66126e-06	0.000164415	down	yes
chr24	3901724	3916521	-	ENSGALG00010026224	ENSGALG00010026224	ENSGALT00010063816	NA	NA	NA	NA		lncRNA	0.096002	0	0	0.748077	2.92265	3.15182	0.0140713	-6.1511	1.68242e-06	0.000165798	down	yes
chr12	6266344	6278878	+	ENSGALG00010028363	ENSGALG00010028363	ENSGALT00010068713;ENSGALT00010068715;ENSGALT00010068712	NA	NA	NA	NA		lncRNA	0	0	0	0.055089	0.272492	0.134024	0.000649906	-10.5875	1.6996e-06	0.000166778	down	yes
chr25	1393966	1395564	+	ENSGALG00010028707	ENSGALG00010028707	ENSGALT00010069494	NA	NA	NA	NA		protein_coding	0.614642	1.98391	0.950553	4.81904	26.2722	10.8518	0.0846171	-3.56291	1.80793e-06	0.000176656	down	yes
chr9	10160551	10198792	+	ENSGALG00010015774	PLS1	ENSGALT00010037994;ENSGALT00010037990;ENSGALT00010037981	GO:0001951(intestinal D-glucose absorption);GO:0003779(actin binding);GO:0005509(calcium ion binding);GO:0005737(cytoplasm);GO:0005884(actin filament);GO:0005903(brush border);GO:0032420(stereocilium);GO:0032432(actin filament bundle);GO:0032532(regulation of microvillus length);GO:0040018(positive regulation of multicellular organism growth);GO:0042995(cell projection);GO:0046872(metal ion bindi…	NA	NA	NA	plastin 1 [Source:NCBI gene (formerly Entrezgene);Acc:396291]	protein_coding	0.497304	1.89574	0.907886	3.71763	19.9132	10.2576	0.0974061	-3.35984	1.88681e-06	0.000183586	down	yes
chr1	153949429	154004128	-	ENSGALG00010000734	SLAIN1	ENSGALT00010001567;ENSGALT00010001569	NA	NA	NA	NA	SLAIN motif family member 1 [Source:HGNC Symbol;Acc:HGNC:26387]	protein_coding	1.23545	1.63917	0.619297	3.49814	9.95283	6.32011	0.176719	-2.50047	1.92846e-06	0.00018685	down	yes
chr19	1436124	1439521	+	ENSGALG00010029825	ENSGALG00010029825	ENSGALT00010072139;ENSGALT00010072140	NA	NA	NA	NA		lncRNA	0	0	0	0.168638	1.39901	0.668036	0.000134187	-12.8635	1.977e-06	0.000190752	down	yes
Z	1844071	1885827	+	ENSGALG00010010623	SMAD2	ENSGALT00010025309;ENSGALT00010025287;ENSGALT00010025297	GO:0003677(DNA binding);GO:0005634(nucleus);GO:0005667(transcription regulator complex);GO:0005737(cytoplasm);GO:0006355(regulation of DNA-templated transcription);GO:0007179(transforming growth factor beta receptor signaling pathway);GO:0046872(metal ion binding);GO:0046872(metal ion binding)	04110(Cell cycle);04144(Endocytosis);04218(Cellular senescence);04350(TGF-beta signaling pathway);04371(Apelin signaling pathway);04371(Apelin signaling pathway)	NA	NA	SMAD family member 2 [Source:NCBI gene (formerly Entrezgene);Acc:395247]	protein_coding	95.7103	72.3468	159.804	49.3616	19.2485	24.7994	3.50993	1.81144	1.98531e-06	0.000190755	up	yes
chr7	7180815	7195009	+	ENSGALG00010014952	C7H21orf58	ENSGALT00010035973;ENSGALT00010035968	NA	NA	NA	NA	chromosome 21 open reading frame 58 [Source:HGNC Symbol;Acc:HGNC:1300]	protein_coding	0.288284	0.743338	0.331538	1.60316	8.09934	4.18031	0.0981904	-3.34827	2.03002e-06	0.000194242	down	yes
chr13	16642362	16669268	-	ENSGALG00010013672	ENSGALG00010013672	ENSGALT00010032852;ENSGALT00010032847	NA	NA	NA	NA		protein_coding	0.178474	0.602439	0.397285	1.25584	9.98923	3.9695	0.0774388	-3.6908	2.04485e-06	0.000194668	down	yes
chr20	7367753	7379105	+	ENSGALG00010025308	ENSGALG00010025308	ENSGALT00010061768;ENSGALT00010061770;ENSGALT00010061766;ENSGALT00010061769	NA	NA	NA	NA		lncRNA	0.0327271	0	0	0.327427	1.16731	1.03681	0.0129276	-6.2734	2.05136e-06	0.000194668	down	yes
chr4	34894110	34938189	-	ENSGALG00010008942	ENSGALG00010008942	ENSGALT00010021234;ENSGALT00010021225;ENSGALT00010021237;ENSGALT00010021229	NA	NA	NA	NA		lncRNA	0.0191391	0	0.0290582	0.217785	0.929175	0.254627	0.0343876	-4.86197	2.0894e-06	0.000197287	down	yes
chr2	44982741	45042694	+	ENSGALG00010020007	ENSGALG00010020007	ENSGALT00010048308;ENSGALT00010048307;ENSGALT00010048314;ENSGALT00010048311	NA	NA	NA	NA		lncRNA	0.15948	0.391535	0.363658	1.05547	6.28641	2.88056	0.089477	-3.48234	2.11086e-06	0.000197287	down	yes
chr2	37030736	37033520	+	ENSGALG00010002735	ENSGALG00010002735	ENSGALT00010006330	NA	NA	NA	NA		lncRNA	0	0.02442	0.032764	0.22939	1.75459	1.51747	0.0163315	-5.9362	2.11226e-06	0.000197287	down	yes
chr4	41052066	41163815	+	ENSGALG00010004747	ENSGALG00010004747	ENSGALT00010011012	NA	NA	NA	NA		lncRNA	1.33692	1.41921	1.39156	8.68748	30.5293	7.78778	0.0882404	-3.50242	2.11406e-06	0.000197287	down	yes
chr2	85363152	85392371	-	ENSGALG00010008150	TERT	ENSGALT00010019440	GO:0000049(tRNA binding);GO:0000333(telomerase catalytic core complex);GO:0000781(chromosome, telomeric region);GO:0001172(RNA-templated transcription);GO:0001223(transcription coactivator binding);GO:0003677(DNA binding);GO:0003720(telomerase activity);GO:0003721(telomerase RNA reverse transcriptase activity);GO:0003723(RNA binding);GO:0003964(RNA-directed DNA polymerase activity);GO:0003968(RNA…	NA	K11126	EC:2.7.7.49	telomerase reverse transcriptase [Source:NCBI gene (formerly Entrezgene);Acc:420972]	protein_coding	0.338576	0.922888	0.361626	1.74956	8.35134	4.40294	0.111908	-3.15962	2.12173e-06	0.000197287	down	yes
chr3	38990030	39059627	+	ENSGALG00010010833	ENSGALG00010010833	ENSGALT00010025920;ENSGALT00010025919	NA	NA	NA	NA		lncRNA	0.12143	0.212055	0.123313	0.43606	4.90216	1.37872	0.0680069	-3.87817	2.21899e-06	0.000205502	down	yes
chr1	73185988	73270621	-	ENSGALG00010025930	ENSGALG00010025930	ENSGALT00010063209;ENSGALT00010063210	NA	NA	NA	NA		lncRNA	0	0	0	0.135116	0.161717	0.69463	0.000302583	-11.6904	2.24009e-06	0.000206626	down	yes
chr24	2775810	2777914	-	ENSGALG00010026200	ENSGALG00010026200	ENSGALT00010063772	NA	NA	NA	NA		lncRNA	1.58656	5.10405	1.58808	9.46991	56.012	19.6082	0.0972933	-3.36152	2.30684e-06	0.000211935	down	yes
chr15	3355170	3373360	-	ENSGALG00010023240	PIWIL1	ENSGALT00010056677;ENSGALT00010056674	GO:0003676(nucleic acid binding);GO:0003723(RNA binding);GO:0003727(single-stranded RNA binding);GO:0003729(mRNA binding);GO:0004518(nuclease activity);GO:0004519(endonuclease activity);GO:0004521(endoribonuclease activity);GO:0005634(nucleus);GO:0005737(cytoplasm);GO:0006417(regulation of translation);GO:0007283(spermatogenesis);GO:0007286(spermatid development);GO:0010529(negative regulation of…	NA	NA	NA	piwi like RNA-mediated silencing 1 [Source:NCBI gene (formerly Entrezgene);Acc:416804]	protein_coding	0.822766	1.76836	0.779272	3.21486	15.8871	7.73861	0.125571	-2.99343	2.32893e-06	0.000211997	down	yes
chr2	47962271	47969207	-	ENSGALG00010019304	ENSGALG00010019304	ENSGALT00010046690	NA	NA	NA	NA		protein_coding	3.65008	9.6379	2.48933	16.8085	77.0936	36.5127	0.120978	-3.04718	2.3324e-06	0.000211997	down	yes
chr5	18267600	18332935	+	ENSGALG00010024936	EHF	ENSGALT00010060914;ENSGALT00010060907	GO:0000978(RNA polymerase II cis-regulatory region sequence-specific DNA binding);GO:0001228(DNA-binding transcription activator activity, RNA polymerase II-specific);GO:0003677(DNA binding);GO:0005654(nucleoplasm);GO:0005794(Golgi apparatus);GO:0030855(epithelial cell differentiation);GO:0045944(positive regulation of transcription by RNA polymerase II);GO:0045944(positive regulation of transcri…	NA	NA	NA	ETS homologous factor [Source:NCBI gene (formerly Entrezgene);Acc:425791]	protein_coding	0.0436936	0	0	0.361678	2.04995	0.515377	0.0149277	-6.06586	2.33509e-06	0.000211997	down	yes
chr7	19624892	19648346	+	ENSGALG00010025640	SLC38A11	ENSGALT00010062576;ENSGALT00010062585	NA	NA	NA	NA	solute carrier family 38 member 11 [Source:HGNC Symbol;Acc:HGNC:26836]	protein_coding	0.207545	0.292777	0.294223	1.02971	5.7296	1.86249	0.0921554	-3.43979	2.37225e-06	0.000214398	down	yes
chr12	9742041	9772392	-	ENSGALG00010028414	KBTBD12	ENSGALT00010068822	NA	NA	NA	NA	kelch repeat and BTB domain containing 12 [Source:HGNC Symbol;Acc:HGNC:25731]	protein_coding	0.123761	0.334167	0.101042	0.7122	3.12247	1.62081	0.10246	-3.28686	2.38014e-06	0.000214398	down	yes
chr1	67203345	67241411	+	ENSGALG00010014019	IRAG2	ENSGALT00010033659;ENSGALT00010033644;ENSGALT00010033623;ENSGALT00010033633	GO:0005737(cytoplasm);GO:0016020(membrane);GO:0016021(integral component of membrane);GO:0016021(integral component of membrane)	NA	NA	NA	inositol 1,4,5-triphosphate receptor associated 2 [Source:NCBI gene (formerly Entrezgene);Acc:418205]	protein_coding	2.38866	4.37862	1.53269	7.54877	36.1247	16.136	0.138773	-2.8492	2.40234e-06	0.000215021	down	yes
chr3	70254597	70274129	-	ENSGALG00010015767	ENSGALG00010015767	ENSGALT00010037956;ENSGALT00010037957	NA	NA	NA	NA		lncRNA	0	0	0	0.385547	0.840197	0.255969	0.000202468	-12.27	2.4057e-06	0.000215021	down	yes
chr8	5645577	5650377	-	ENSGALG00010014751	ENSGALG00010014751	ENSGALT00010035447;ENSGALT00010035446;ENSGALT00010035441	NA	NA	NA	NA		lncRNA	0.0744608	0.18246	0.0762596	1.03024	4.87197	0.455486	0.0524059	-4.25413	2.4189e-06	0.000215367	down	yes
chr2	70314941	70683181	-	ENSGALG00010012637	ENSGALG00010012637	ENSGALT00010030247;ENSGALT00010030254;ENSGALT00010030243	NA	NA	NA	NA		lncRNA	0.135627	0.0580261	0	0.631298	2.4968	1.26593	0.0440718	-4.504	2.45165e-06	0.000217443	down	yes
chr20	12362904	12372432	+	ENSGALG00010013249	AURKA	ENSGALT00010031853;ENSGALT00010031848	GO:0000212(meiotic spindle organization);GO:0000226(microtubule cytoskeleton organization);GO:0000278(mitotic cell cycle);GO:0000922(spindle pole);GO:0004672(protein kinase activity);GO:0004674(protein serine/threonine kinase activity);GO:0005634(nucleus);GO:0005654(nucleoplasm);GO:0005813(centrosome);GO:0005815(microtubule organizing center);GO:0005829(cytosol);GO:0005876(spindle microtubule);GO…	04114(Oocyte meiosis);04914(Progesterone-mediated oocyte maturation);04914(Progesterone-mediated oocyte maturation)	K11481	EC:2.7.11.1	aurora kinase A [Source:HGNC Symbol;Acc:HGNC:11393]	protein_coding	7.6876	10.2362	4.71331	19.1207	48.1912	29.2058	0.234538	-2.0921	2.47752e-06	0.000218895	down	yes
chr2	62944186	62951241	+	ENSGALG00010010790	GCM2	ENSGALT00010025798;ENSGALT00010025808;ENSGALT00010025801	GO:0000981(DNA-binding transcription factor activity, RNA polymerase II-specific);GO:0001228(DNA-binding transcription activator activity, RNA polymerase II-specific);GO:0003677(DNA binding);GO:0005634(nucleus);GO:0006355(regulation of DNA-templated transcription);GO:0006366(transcription by RNA polymerase II);GO:0006874(cellular calcium ion homeostasis);GO:0030643(cellular phosphate ion homeosta…	NA	NA	NA	glial cells missing homolog 2 [Source:NCBI gene (formerly Entrezgene);Acc:428478]	protein_coding	0.0778683	0.0845113	0	0.37592	2.40111	1.16437	0.0411984	-4.60127	2.55317e-06	0.000224718	down	yes
Z	29685271	29693112	+	ENSGALG00010013255	ENSGALG00010013255	ENSGALT00010031885;ENSGALT00010031868	NA	NA	NA	NA		lncRNA	0	0	0	0.104561	0.819348	0.4179	0.000223579	-12.1269	2.65297e-06	0.000232614	down	yes
chr10	17440361	17447598	+	ENSGALG00010020788	ENSGALG00010020788	ENSGALT00010050282;ENSGALT00010050283	NA	NA	NA	NA		lncRNA	0	0	0	0.179087	0.461493	0.307538	0.000316416	-11.6259	2.67858e-06	0.00023397	down	yes
chr21	935061	969894	-	ENSGALG00010021318	TP73	ENSGALT00010051670;ENSGALT00010051662;ENSGALT00010051665;ENSGALT00010051675	GO:0000976(transcription cis-regulatory region binding);GO:0000978(RNA polymerase II cis-regulatory region sequence-specific DNA binding);GO:0000981(DNA-binding transcription factor activity, RNA polymerase II-specific);GO:0001228(DNA-binding transcription activator activity, RNA polymerase II-specific);GO:0002039(p53 binding);GO:0003677(DNA binding);GO:0003700(DNA-binding transcription factor ac…	04115(p53 signaling pathway);04115(p53 signaling pathway)	NA	NA	tumor protein p73 [Source:HGNC Symbol;Acc:HGNC:12003]	protein_coding	1.83526	2.57804	0.965393	4.71766	13.0668	9.40522	0.197821	-2.33773	2.69061e-06	0.000234134	down	yes
chr4	12248225	12250798	+	ENSGALG00010015988	ENSGALG00010015988	ENSGALT00010038522	NA	NA	NA	NA		lncRNA	0	0	0	0.205905	2.17017	0.550714	0.000102501	-13.2521	2.73156e-06	0.000235951	down	yes
chr4	63770246	63816124	+	ENSGALG00010017348	ENSGALG00010017348	ENSGALT00010041830;ENSGALT00010041841	NA	NA	NA	NA		lncRNA	0	0	0	0.111244	0.665201	0.204528	0.000305819	-11.675	2.75082e-06	0.000235951	down	yes
chr28	5298240	5307351	+	ENSGALG00010028541	ENSGALG00010028541	ENSGALT00010069119;ENSGALT00010069120	NA	NA	NA	NA		protein_coding	5.32756	4.94724	1.92695	11.4654	31.8233	17.7656	0.199851	-2.32301	2.75099e-06	0.000235951	down	yes
chr11	8091859	8106601	+	ENSGALG00010024008	CCNE1	ENSGALT00010058460;ENSGALT00010058466	GO:0000079(regulation of cyclin-dependent protein serine/threonine kinase activity);GO:0000082(G1/S transition of mitotic cell cycle);GO:0000122(negative regulation of transcription by RNA polymerase II);GO:0000307(cyclin-dependent protein kinase holoenzyme complex);GO:0000723(telomere maintenance);GO:0005634(nucleus);GO:0005654(nucleoplasm);GO:0005737(cytoplasm);GO:0005813(centrosome);GO:0006270…	04110(Cell cycle);04114(Oocyte meiosis);04115(p53 signaling pathway);04218(Cellular senescence);04218(Cellular senescence)	NA	NA	cyclin E1 [Source:NCBI gene (formerly Entrezgene);Acc:426117]	protein_coding	3.93685	4.13409	2.6079	7.9655	17.074	12.7799	0.282364	-1.82437	2.75242e-06	0.000235951	down	yes
chr19	929670	943422	+	ENSGALG00010029565	ENSGALG00010029565	ENSGALT00010071453;ENSGALT00010071452	NA	00983(Drug metabolism - other enzymes);04145(Phagosome);04145(Phagosome)	K10789	EC:1.11.2.2		protein_coding	0.28203	0.40782	0.514224	1.12234	7.18876	3.80349	0.0993905	-3.33075	2.77065e-06	0.000236634	down	yes
chr15	10854415	10859592	+	ENSGALG00010000223	CASTOR1	ENSGALT00010000449	GO:0005829(cytosol);GO:0034618(arginine binding);GO:0042802(identical protein binding);GO:0061700(GATOR2 complex);GO:0140311(protein sequestering activity);GO:1903577(cellular response to L-arginine);GO:1904262(negative regulation of TORC1 signaling)	04150(mTOR signaling pathway)	NA	NA	cytosolic arginine sensor for mTORC1 subunit 1 [Source:HGNC Symbol;Acc:HGNC:34423]	protein_coding	3.0224	4.64263	2.96484	8.41776	28.2534	19.3583	0.189719	-2.39806	2.84059e-06	0.000241694	down	yes
chr1	15895725	15907207	+	ENSGALG00010008212	GTSE1	ENSGALT00010019653;ENSGALT00010019637;ENSGALT00010019647	GO:0005881(cytoplasmic microtubule);GO:0005881(cytoplasmic microtubule)	04115(p53 signaling pathway);04115(p53 signaling pathway)	NA	NA	G2 and S-phase expressed 1 [Source:NCBI gene (formerly Entrezgene);Acc:425204]	protein_coding	5.78927	6.84594	3.99075	13.6421	36.4972	20.3177	0.235973	-2.08331	2.85086e-06	0.000241694	down	yes
chr6	30446891	30457922	-	ENSGALG00010003010	ENSGALG00010003010	ENSGALT00010007013	NA	NA	NA	NA		lncRNA	0	0	0	0.042281	0.404815	0.149221	0.000503088	-10.9569	2.90188e-06	0.000245022	down	yes
chr5	13357591	13365608	-	ENSGALG00010026752	ENSGALG00010026752	ENSGALT00010064895;ENSGALT00010064896;ENSGALT00010064893	NA	NA	NA	NA		lncRNA	0.254891	0.56202	0.159048	1.28572	4.68264	2.17316	0.119874	-3.06041	2.91137e-06	0.000245022	down	yes
chr5	30652368	30656464	-	ENSGALG00010006863	ENSGALG00010006863	ENSGALT00010016297	NA	NA	NA	NA		lncRNA	0	0	0	0.074496	2.70539	0.573158	8.94709e-05	-13.4482	2.95939e-06	0.000248159	down	yes
chr3	68535964	68543072	+	ENSGALG00010013335	POPDC3	ENSGALT00010032085	GO:0000166(nucleotide binding);GO:0007507(heart development);GO:0007519(skeletal muscle tissue development);GO:0016020(membrane);GO:0016021(integral component of membrane);GO:0030552(cAMP binding);GO:0042383(sarcolemma);GO:0042391(regulation of membrane potential);GO:0051146(striated muscle cell differentiation)	NA	NA	NA	popeye domain containing 3 [Source:NCBI gene (formerly Entrezgene);Acc:395434]	protein_coding	0.145875	0.118759	0.080841	0.481589	3.10815	0.888871	0.0771388	-3.6964	2.99344e-06	0.000250104	down	yes
chr16	660447	662269	+	ENSGALG00010003575	ENSGALG00010003575	ENSGALT00010008317	GO:0003735(structural constituent of ribosome);GO:0005840(ribosome)	NA	NA	NA		rRNA	0.235095	1345.69	25.3163	0.647171	0.749113	0.908127	595.052	9.21687	3.02549e-06	0.000251869	up	yes
chr1	76225835	76263556	-	ENSGALG00010023003	ENSGALG00010023003	ENSGALT00010056024	NA	NA	NA	NA		protein_coding	0.085565	0.126854	0.133194	0.464504	1.67808	1.15472	0.104817	-3.25405	3.0572e-06	0.000253593	down	yes
chr3	35886239	36030424	-	ENSGALG00010008880	FMN2	ENSGALT00010021083;ENSGALT00010021080	NA	NA	NA	NA	formin 2 [Source:NCBI gene (formerly Entrezgene);Acc:107053055]	protein_coding	0.775289	1.5539	0.634353	2.63253	12.679	6.13555	0.138179	-2.85538	3.09108e-06	0.000255485	down	yes
chr2	4577924	4621192	+	ENSGALG00010026409	VILL	ENSGALT00010064258	NA	NA	NA	NA	villin like [Source:HGNC Symbol;Acc:HGNC:30906]	protein_coding	0.32404	0.202999	0.0629372	0.935576	1.57545	1.62124	0.142773	-2.8082	3.13472e-06	0.000258167	down	yes
chr2	102062376	102084463	-	ENSGALG00010005109	ABHD3	ENSGALT00010012018;ENSGALT00010012016	GO:0004623(phospholipase A2 activity);GO:0008126(acetylesterase activity);GO:0008970(phospholipase A1 activity);GO:0016020(membrane);GO:0016021(integral component of membrane);GO:0016787(hydrolase activity);GO:0034338(short-chain carboxylesterase activity);GO:0044255(cellular lipid metabolic process);GO:0046470(phosphatidylcholine metabolic process);GO:0047372(acylglycerol lipase activity);GO:005…	NA	NA	NA	abhydrolase domain containing 3, phospholipase [Source:HGNC Symbol;Acc:HGNC:18718]	protein_coding	2.2661	0.769688	7.43444	0.676461	0.32079	0.198723	8.75455	3.13003	3.2735e-06	0.000268637	up	yes
chr2	31240831	31278535	+	ENSGALG00010002367	STK31	ENSGALT00010005412;ENSGALT00010005405;ENSGALT00010005413;ENSGALT00010005389;ENSGALT00010005396	GO:0001669(acrosomal vesicle);GO:0004672(protein kinase activity);GO:0005737(cytoplasm);GO:0006468(protein phosphorylation);GO:0006468(protein phosphorylation)	NA	K16316	EC:2.7.11.1	serine/threonine kinase 31 [Source:HGNC Symbol;Acc:HGNC:11407]	protein_coding	0.205675	0.642007	0.179132	1.32743	6.28085	2.55104	0.101071	-3.30656	3.40678e-06	0.000278583	down	yes
chr15	7959427	7962325	-	ENSGALG00010024154	VPS29L	ENSGALT00010058915;ENSGALT00010058908;ENSGALT00010058903	NA	04144(Endocytosis);04144(Endocytosis)	NA	NA	VPS29 retromer complex component like [Source:NCBI gene (formerly Entrezgene);Acc:416931]	protein_coding	1.95785	5.96126	1.0603	10.9168	48.5867	26.3102	0.104639	-3.25651	3.44362e-06	0.000279491	down	yes
chr22	1789146	1796487	-	ENSGALG00010020953	ENSGALG00010020953	ENSGALT00010050628;ENSGALT00010050630;ENSGALT00010050631;ENSGALT00010050625	NA	NA	NA	NA		lncRNA	0.0136531	0	0	0.220713	1.003	0.373754	0.00854669	-6.87042	3.45003e-06	0.000279491	down	yes
chr5	58669453	58670868	+	ENSGALG00010020281	ENSGALG00010020281	ENSGALT00010048931	NA	NA	NA	NA		lncRNA	0	0	0	0.287542	1.43638	0.935764	0.000112795	-13.114	3.45424e-06	0.000279491	down	yes
chr28	1999357	2002299	-	ENSGALG00010028423	LARP6L	ENSGALT00010068844	NA	NA	NA	NA	La ribonucleoprotein domain family member 6 [Source:NCBI gene (formerly Entrezgene);Acc:420093]	protein_coding	0.656022	2.82168	0.80067	5.04199	37.2799	12.4656	0.0780902	-3.67871	3.52171e-06	0.000282753	down	yes
chr10	2654666	2658004	+	ENSGALG00010021282	ENSGALG00010021282	ENSGALT00010051595	NA	NA	NA	NA		protein_coding	1.46589	2.98941	0.844665	5.98678	25.0274	11.4716	0.124747	-3.00292	3.52359e-06	0.000282753	down	yes
chr3	27844480	27854228	+	ENSGALG00010021544	ENSGALG00010021544	ENSGALT00010052245;ENSGALT00010052244	NA	NA	NA	NA		lncRNA	0	0	0	0.233848	0.839018	0.39803	0.000203957	-12.2594	3.53135e-06	0.000282753	down	yes
chr5	16250161	16262974	-	ENSGALG00010025914	ENSGALG00010025914	ENSGALT00010063166;ENSGALT00010063173	NA	01040(Biosynthesis of unsaturated fatty acids);01100(Metabolic pathways);01212(Fatty acid metabolism);01212(Fatty acid metabolism)	K10224	EC:1.14.19.44		protein_coding	0.346336	0.0779075	0	1.54407	7.89584	2.22988	0.036354	-4.78174	3.58063e-06	0.000285707	down	yes
chr10	619941	636971	-	ENSGALG00010021914	ENSGALG00010021914	ENSGALT00010053296;ENSGALT00010053301	NA	NA	NA	NA		protein_coding	0.150169	0.320791	0.149701	0.713822	3.06464	1.80179	0.111225	-3.16845	3.64124e-06	0.00028943	down	yes
chr4	50468061	50469586	+	ENSGALG00010005138	ENSGALG00010005138	ENSGALT00010012085	GO:0002523(leukocyte migration involved in inflammatory response);GO:0008009(chemokine activity)	NA	NA	NA		protein_coding	0.077053	0	0	0.567267	2.30885	2.29552	0.0148992	-6.06863	3.65239e-06	0.00028943	down	yes
chr13	17341577	17350375	-	ENSGALG00010017179	ENSGALG00010017179	ENSGALT00010041426;ENSGALT00010041430;ENSGALT00010041431	NA	NA	NA	NA		lncRNA	0.049998	0.234468	0.0614345	0.768278	3.06489	1.67167	0.0628358	-3.99227	3.75728e-06	0.000296722	down	yes
chr8	6123028	6144220	-	ENSGALG00010010936	TDRD5	ENSGALT00010026189	GO:0007286(spermatid development);GO:0030719(P granule organization);GO:0033391(chromatoid body);GO:0043046(DNA methylation involved in gamete generation);GO:0071546(pi-body)	NA	NA	NA	tudor domain containing 5 [Source:HGNC Symbol;Acc:HGNC:20614]	protein_coding	0.538431	1.25071	0.849251	2.43207	17.7941	6.97908	0.096981	-3.36615	3.79613e-06	0.000298082	down	yes
chr7	20802111	20956534	-	ENSGALG00010021067	SLC4A10	ENSGALT00010050987;ENSGALT00010050984;ENSGALT00010050976	GO:0005452(solute:inorganic anion antiporter activity);GO:0005886(plasma membrane);GO:0006811(ion transport);GO:0006820(anion transport);GO:0006885(regulation of pH);GO:0007601(visual perception);GO:0008509(anion transmembrane transporter activity);GO:0008510(sodium:bicarbonate symporter activity);GO:0009416(response to light stimulus);GO:0009791(post-embryonic development);GO:0015301(obsolete an…	NA	NA	NA	solute carrier family 4 member 10 [Source:HGNC Symbol;Acc:HGNC:13811]	protein_coding	0.0957151	0.140231	0.032242	0.410832	1.79653	0.722896	0.0915235	-3.44971	3.80035e-06	0.000298082	down	yes
chr12	10214842	10219728	-	ENSGALG00010022286	ENSGALG00010022286	ENSGALT00010054223	NA	NA	NA	NA		lncRNA	0	0	0	0.082957	0.311273	0.629457	0.000293058	-11.7365	3.82089e-06	0.000298677	down	yes
chr14	1159537	1194331	-	ENSGALG00010022051	BAIAP2L1	ENSGALT00010053623;ENSGALT00010053621	GO:0005654(nucleoplasm);GO:0005829(cytosol);GO:0005886(plasma membrane);GO:0009617(response to bacterium);GO:0015629(actin cytoskeleton);GO:0030838(positive regulation of actin filament polymerization);GO:0070064(proline-rich region binding);GO:2000251(positive regulation of actin cytoskeleton reorganization);GO:2000251(positive regulation of actin cytoskeleton reorganization)	NA	NA	NA	BAI1 associated protein 2 like 1 [Source:NCBI gene (formerly Entrezgene);Acc:416437]	protein_coding	6.34418	5.93153	4.25496	13.0948	27.6761	16.7299	0.287486	-1.79844	3.85373e-06	0.000300227	down	yes
chr11	540966	546198	+	ENSGALG00010022223	DOK4	ENSGALT00010054074;ENSGALT00010054082;ENSGALT00010054078;ENSGALT00010054086	GO:0007169(transmembrane receptor protein tyrosine kinase signaling pathway);GO:0007399(nervous system development);GO:0043410(positive regulation of MAPK cascade);GO:0043410(positive regulation of MAPK cascade)	NA	NA	NA	docking protein 4 [Source:HGNC Symbol;Acc:HGNC:19868]	protein_coding	13.7877	8.27588	17.353	6.44689	4.25471	3.7475	2.72797	1.44783	3.93538e-06	0.000305555	up	yes
chr17	7971066	8023554	+	ENSGALG00010029111	ENSGALG00010029111	ENSGALT00010070371;ENSGALT00010070369;ENSGALT00010070367;ENSGALT00010070368;ENSGALT00010070370	NA	NA	NA	NA		lncRNA	0.24616	0.350705	0.0979936	0.580317	3.07481	1.62956	0.131485	-2.92703	3.97791e-06	0.000307821	down	yes
chr3	80941881	80951183	-	ENSGALG00010004895	ENSGALG00010004895	ENSGALT00010011447	NA	NA	NA	NA		lncRNA	0.293595	0.40975	0.150769	0.910872	2.59796	2.21902	0.149116	-2.74549	4.02509e-06	0.00031043	down	yes
Z	35285263	35310240	+	ENSGALG00010014810	FAM189A2	ENSGALT00010035622;ENSGALT00010035631;ENSGALT00010035625	NA	NA	NA	NA	family with sequence similarity 189 member A2 [Source:HGNC Symbol;Acc:HGNC:24820]	protein_coding	27.7413	20.6496	71.9982	14.2064	5.42659	8.2902	4.31144	2.10817	4.06022e-06	0.000310542	up	yes
chr1	111131909	111193344	+	ENSGALG00010011468	EFHC2	ENSGALT00010027467;ENSGALT00010027462;ENSGALT00010027459;ENSGALT00010027463;ENSGALT00010027455	GO:0036064(ciliary basal body);GO:1990830(cellular response to leukemia inhibitory factor);GO:1990830(cellular response to leukemia inhibitory factor)	NA	NA	NA	EF-hand domain containing 2 [Source:NCBI gene (formerly Entrezgene);Acc:418559]	protein_coding	1.7529	1.7201	2.01499	5.47483	28.9765	8.55693	0.127603	-2.97026	4.06303e-06	0.000310542	down	yes
chr23	5245442	5258830	+	ENSGALG00010017167	SMAP2	ENSGALT00010041419;ENSGALT00010041415	GO:0005096(GTPase activator activity);GO:0005654(nucleoplasm);GO:0005829(cytosol);GO:0046872(metal ion binding);GO:0050790(regulation of catalytic activity);GO:0050790(regulation of catalytic activity)	04144(Endocytosis);04144(Endocytosis)	NA	NA	small ArfGAP2 [Source:NCBI gene (formerly Entrezgene);Acc:419641]	protein_coding	15.527	14.8073	6.48068	32.0109	75.7768	44.0783	0.242418	-2.04443	4.06694e-06	0.000310542	down	yes
chr15	6670276	6690660	+	ENSGALG00010021490	ACACB	ENSGALT00010052128	GO:0003989(acetyl-CoA carboxylase activity);GO:0005634(nucleus);GO:0005739(mitochondrion);GO:0006084(acetyl-CoA metabolic process);GO:0006633(fatty acid biosynthetic process);GO:0010629(negative regulation of gene expression);GO:0010884(positive regulation of lipid storage);GO:0010906(regulation of glucose metabolic process);GO:0031667(response to nutrient levels);GO:0031999(negative regulation o…	00061(Fatty acid biosynthesis);00620(Pyruvate metabolism);00640(Propanoate metabolism);01100(Metabolic pathways);04910(Insulin signaling pathway);04920(Adipocytokine signaling pathway)	K01946	EC:2.1.3.15;EC:6.3.4.14;EC:6.4.1.2	acetyl-CoA carboxylase beta [Source:HGNC Symbol;Acc:HGNC:85]	protein_coding	2.2554	2.76353	3.38487	1.47789	1.00042	1.28773	2.23147	1.15799	4.08581e-06	0.000310759	up	yes
chr14	8506844	8535953	+	ENSGALG00010021047	TMC5	ENSGALT00010050925;ENSGALT00010050923;ENSGALT00010050920	NA	NA	NA	NA	transmembrane channel like 5 [Source:HGNC Symbol;Acc:HGNC:22999]	protein_coding	0.0684029	0.255195	0.103304	0.618188	2.82985	1.54809	0.0854465	-3.54883	4.09674e-06	0.000310759	down	yes
chr3	17393651	17422940	+	ENSGALG00010016656	CAPN8	ENSGALT00010040159	GO:0004198(calcium-dependent cysteine-type endopeptidase activity);GO:0005509(calcium ion binding);GO:0005737(cytoplasm);GO:0006508(proteolysis);GO:0007586(digestion);GO:0008233(peptidase activity);GO:0008234(cysteine-type peptidase activity);GO:0016787(hydrolase activity)	NA	NA	NA	calpain 8 [Source:HGNC Symbol;Acc:HGNC:1485]	protein_coding	0	0	0	0.179589	0.343305	0.26878	0.000378944	-11.3657	4.13254e-06	0.000312447	down	yes
chr1	113493704	113756420	+	ENSGALG00010002331	ENSGALG00010002331	ENSGALT00010005279;ENSGALT00010005277	NA	NA	NA	NA		protein_coding	0.109129	0.156372	0.129754	0.366924	1.52063	1.05474	0.134336	-2.89608	4.28118e-06	0.000321072	down	yes
chr8	7074640	7097673	-	ENSGALG00010011095	TNN	ENSGALT00010026554	GO:0002076(osteoblast development);GO:0005178(integrin binding);GO:0007160(cell-matrix adhesion);GO:0007409(axonogenesis);GO:0009986(cell surface);GO:0010976(positive regulation of neuron projection development);GO:0030155(regulation of cell adhesion);GO:0030334(regulation of cell migration);GO:0031012(extracellular matrix);GO:0033689(negative regulation of osteoblast proliferation);GO:0042802(id…	04510(Focal adhesion);04512(ECM-receptor interaction)	NA	NA	tenascin N [Source:HGNC Symbol;Acc:HGNC:22942]	protein_coding	0.426647	0.840859	0.941756	2.46343	11.9185	5.09421	0.113434	-3.14007	4.2956e-06	0.000321072	down	yes
chr12	14814667	14842275	+	ENSGALG00010019696	ENSGALG00010019696	ENSGALT00010047556;ENSGALT00010047540	NA	NA	NA	NA		protein_coding	0	0	0	0.0769174	0.507412	0.157172	0.000404584	-11.2713	4.30331e-06	0.000321072	down	yes
chr4	65960859	65964321	-	ENSGALG00010016658	ZAR1	ENSGALT00010040164;ENSGALT00010040157	NA	NA	NA	NA	zygote arrest 1 [Source:HGNC Symbol;Acc:HGNC:20436]	protein_coding	0.326199	0.765423	0.36652	1.84517	11.0926	3.24906	0.0900821	-3.47262	4.31276e-06	0.000321072	down	yes
chr17	4252978	4262258	+	ENSGALG00010029092	ENSGALG00010029092	ENSGALT00010070298;ENSGALT00010070297	NA	NA	NA	NA		lncRNA	0.0967003	0.209362	0.0916322	0.496173	3.83706	1.22079	0.0716049	-3.8038	4.31623e-06	0.000321072	down	yes
chr2	47128926	47137168	+	ENSGALG00010019870	ENSGALG00010019870	ENSGALT00010047999;ENSGALT00010048025	NA	NA	NA	NA		lncRNA	1.28788	1.84593	0.476997	3.5505	9.63185	8.17129	0.169096	-2.56409	4.42662e-06	0.000328225	down	yes
chr2	19278334	19312337	-	ENSGALG00010006104	SLC39A12	ENSGALT00010014593;ENSGALT00010014591	GO:0005385(zinc ion transmembrane transporter activity);GO:0005886(plasma membrane);GO:0007165(signal transduction);GO:0010975(regulation of neuron projection development);GO:0031113(regulation of microtubule polymerization);GO:0048471(perinuclear region of cytoplasm);GO:0071578(zinc ion import across plasma membrane);GO:0071578(zinc ion import across plasma membrane)	NA	NA	NA	solute carrier family 39 member 12 [Source:HGNC Symbol;Acc:HGNC:20860]	protein_coding	0.138401	0.374177	0.269545	1.11817	6.39511	2.16983	0.080772	-3.63	4.50628e-06	0.00033306	down	yes
chr3	77936102	77943239	+	ENSGALG00010004812	ENSGALG00010004812	ENSGALT00010011208;ENSGALT00010011207;ENSGALT00010011203;ENSGALT00010011210;ENSGALT00010011206	NA	NA	NA	NA		lncRNA	0.101906	0	0	0.789218	2.52435	1.22688	0.0224441	-5.47752	4.54667e-06	0.000334972	down	yes
chr27	994895	998879	+	ENSGALG00010023891	ENSGALG00010023891	ENSGALT00010058209	NA	04020(Calcium signaling pathway);04270(Vascular smooth muscle contraction);04371(Apelin signaling pathway);04510(Focal adhesion);04810(Regulation of actin cytoskeleton)	K00907	EC:2.7.11.18		protein_coding	0.554053	2.02779	0.163984	4.60771	26.1317	10.3698	0.0667935	-3.90415	4.60213e-06	0.000337978	down	yes
chr4	43369518	43392866	+	ENSGALG00010004854	ENSGALG00010004854	ENSGALT00010011306;ENSGALT00010011301;ENSGALT00010011293;ENSGALT00010011314	NA	NA	NA	NA		lncRNA	0.0882586	0.128791	0.0202446	0.34085	2.31003	1.08876	0.0634539	-3.97815	4.63021e-06	0.000338645	down	yes
chr8	14027953	14047869	-	ENSGALG00010024538	BRDT	ENSGALT00010059854	GO:0005634(nucleus);GO:0006338(chromatin remodeling);GO:0006355(regulation of DNA-templated transcription);GO:0007140(male meiotic nuclear division);GO:0007141(male meiosis I);GO:0007283(spermatogenesis);GO:0035092(sperm DNA condensation);GO:0042393(histone binding);GO:0043484(regulation of RNA splicing);GO:0051039(positive regulation of transcription involved in meiotic cell cycle);GO:0070577(ly…	NA	NA	NA	bromodomain testis associated [Source:HGNC Symbol;Acc:HGNC:1105]	protein_coding	9.2803	9.76473	4.85261	19.3307	48.1064	27.862	0.250764	-1.9956	4.64059e-06	0.000338645	down	yes
chr5	22840842	22918812	+	ENSGALG00010022929	LRP4	ENSGALT00010055814;ENSGALT00010055848;ENSGALT00010055807;ENSGALT00010055880;ENSGALT00010055874;ENSGALT00010055824	GO:0001822(kidney development);GO:0001932(regulation of protein phosphorylation);GO:0001942(hair follicle development);GO:0005886(plasma membrane);GO:0008104(protein localization);GO:0009953(dorsal/ventral pattern formation);GO:0009954(proximal/distal pattern formation);GO:0009986(cell surface);GO:0016055(Wnt signaling pathway);GO:0030279(negative regulation of ossification);GO:0030326(embryonic …	NA	NA	NA	LDL receptor related protein 4 [Source:HGNC Symbol;Acc:HGNC:6696]	protein_coding	10.9289	10.3788	12.7575	7.02061	7.25108	6.58811	1.63306	0.707574	4.73091e-06	0.000343194	up	no
chr3	46581243	46656092	+	ENSGALG00010005391	ADGB	ENSGALT00010012824;ENSGALT00010012822	NA	NA	NA	NA	androglobin [Source:HGNC Symbol;Acc:HGNC:21212]	protein_coding	0.462961	0.522302	0.124261	1.35225	4.4772	2.28838	0.136677	-2.87115	4.73851e-06	0.000343194	down	yes
chr4	13110321	13134877	-	ENSGALG00010015285	ALG13	ENSGALT00010036805;ENSGALT00010036791;ENSGALT00010036794;ENSGALT00010036783;ENSGALT00010036784	NA	00510(N-Glycan biosynthesis);00513(Various types of N-glycan biosynthesis);01100(Metabolic pathways);01100(Metabolic pathways)	K07432	EC:2.4.1.141	ALG13 UDP-N-acetylglucosaminyltransferase subunit [Source:HGNC Symbol;Acc:HGNC:30881]	protein_coding	0.550666	0.63648	0.255954	1.21488	5.7651	3.39114	0.139146	-2.84533	4.74757e-06	0.000343194	down	yes
chr13	2794776	2819677	-	ENSGALG00010012774	ENSGALG00010012774	ENSGALT00010030606;ENSGALT00010030603;ENSGALT00010030608;ENSGALT00010030601	NA	NA	NA	NA		lncRNA	0.054818	0.147714	0.0296011	0.284134	1.37989	0.831523	0.0930186	-3.42634	4.79392e-06	0.000345462	down	yes
chr23	966947	970411	-	ENSGALG00010012956	FABP3	ENSGALT00010031087;ENSGALT00010031086	GO:0005504(fatty acid binding);GO:0005634(nucleus);GO:0005829(cytosol);GO:0008289(lipid binding);GO:0015908(fatty acid transport);GO:0015909(long-chain fatty acid transport);GO:0036041(long-chain fatty acid binding);GO:0036041(long-chain fatty acid binding)	03320(PPAR signaling pathway);03320(PPAR signaling pathway)	NA	NA	fatty acid binding protein 3 [Source:NCBI gene (formerly Entrezgene);Acc:419557]	protein_coding	1.05424	1.54726	1.18568	3.94721	10.5664	5.08557	0.193231	-2.3716	4.88885e-06	0.000351205	down	yes
chr13	16632995	16645991	+	ENSGALG00010013667	SOWAHA	ENSGALT00010032834	NA	NA	NA	NA	sosondowah ankyrin repeat domain family member A [Source:HGNC Symbol;Acc:HGNC:27033]	protein_coding	0.100901	0.144657	0.065366	0.272071	1.31173	0.895524	0.125407	-2.99531	5.00214e-06	0.000358228	down	yes
chr4	58801245	59181365	-	ENSGALG00010005914	ENSGALG00010005914	ENSGALT00010014174;ENSGALT00010014175;ENSGALT00010014177	NA	NA	NA	NA		lncRNA	0	0	0	0.0644051	0.18144	0.118467	0.00082347	-10.246	5.22522e-06	0.000373045	down	yes
chr26	1385574	1396691	+	ENSGALG00010025559	SLC6A17	ENSGALT00010062354;ENSGALT00010062358	GO:0005887(integral component of plasma membrane);GO:0007420(brain development);GO:0008021(synaptic vesicle);GO:0015293(symporter activity);GO:0015816(glycine transport);GO:0015820(leucine transport);GO:0015824(proline transport);GO:0016020(membrane);GO:0016021(integral component of membrane);GO:0031224(intrinsic component of membrane);GO:0032328(alanine transport);GO:0035725(sodium ion transmemb…	NA	NA	NA	solute carrier family 6 member 17 [Source:HGNC Symbol;Acc:HGNC:31399]	protein_coding	0.223646	1.17083	0.239636	2.12883	10.4787	6.53029	0.0853867	-3.54984	5.42401e-06	0.000386042	down	yes
chr5	24091242	24105409	+	ENSGALG00010022489	NUSAP1	ENSGALT00010054732;ENSGALT00010054717	GO:0000070(mitotic sister chromatid segregation);GO:0000281(mitotic cytokinesis);GO:0005730(nucleolus);GO:0007076(mitotic chromosome condensation);GO:0008017(microtubule binding);GO:0040001(establishment of mitotic spindle localization);GO:0045840(positive regulation of mitotic nuclear division);GO:0072686(mitotic spindle);GO:0072686(mitotic spindle)	NA	NA	NA	nucleolar and spindle associated protein 1 [Source:NCBI gene (formerly Entrezgene);Acc:423213]	protein_coding	10.3153	9.66438	6.54642	20.5881	41.1631	24.8118	0.306437	-1.70634	5.61717e-06	0.00039856	down	yes
chr1	59631241	59665397	+	ENSGALG00010012072	CAPRIN2	ENSGALT00010028924;ENSGALT00010028929;ENSGALT00010028932;ENSGALT00010028927	GO:0050775(positive regulation of dendrite morphogenesis);GO:0061003(positive regulation of dendritic spine morphogenesis);GO:0061003(positive regulation of dendritic spine morphogenesis)	NA	NA	NA	caprin family member 2 [Source:HGNC Symbol;Acc:HGNC:21259]	protein_coding	12.4009	14.2545	4.7315	27.6235	75.0559	45.6613	0.211587	-2.24068	5.72473e-06	0.000404946	down	yes
chr1	138809048	138919615	-	ENSGALG00010014128	COL4A1	ENSGALT00010033962;ENSGALT00010033954;ENSGALT00010033984	GO:0001569(branching involved in blood vessel morphogenesis);GO:0005201(extracellular matrix structural constituent);GO:0005581(collagen trimer);GO:0005587(collagen type IV trimer);GO:0005604(basement membrane);GO:0005615(extracellular space);GO:0007420(brain development);GO:0007528(neuromuscular junction development);GO:0016020(membrane);GO:0030020(extracellular matrix structural constituent con…	04510(Focal adhesion);04512(ECM-receptor interaction);04512(ECM-receptor interaction)	NA	NA	collagen type IV alpha 1 chain [Source:NCBI gene (formerly Entrezgene);Acc:395530]	protein_coding	246.786	198.749	481.544	137.7	69.5996	102.823	2.98939	1.57985	5.86258e-06	0.000413428	up	yes
chr5	51854190	51864195	+	ENSGALG00010020317	ENSGALG00010020317	ENSGALT00010049027	NA	NA	NA	NA		lncRNA	0.479232	0.954133	0.510009	1.56559	11.9766	5.31485	0.103059	-3.27846	5.88859e-06	0.000413997	down	yes
chr5	11712606	11730623	+	ENSGALG00010026555	ENSGALG00010026555	ENSGALT00010064512	NA	NA	NA	NA		lncRNA	0	0	0	0.057371	0.381768	0.190905	0.000476157	-11.0363	5.97857e-06	0.000419045	down	yes
chr4	46024631	46053425	+	ENSGALG00010002565	MRPS18C	ENSGALT00010005883;ENSGALT00010005879	NA	03010(Ribosome);03010(Ribosome)	NA	NA	mitochondrial ribosomal protein S18C [Source:NCBI gene (formerly Entrezgene);Acc:770813]	protein_coding	3.13556	2.24116	2.67603	7.41599	20.7201	10.6263	0.207747	-2.2671	6.67372e-06	0.000466352	down	yes
chr4	306776	312722	+	ENSGALG00010019363	ENSGALG00010019363	ENSGALT00010046824	NA	NA	NA	NA		lncRNA	0.063269	0.434819	0.334358	1.32822	9.37932	2.90965	0.061132	-4.03193	6.78515e-06	0.000472705	down	yes
chr6	17324091	17328839	-	ENSGALG00010021757	ZP4	ENSGALT00010052895	GO:0005886(plasma membrane);GO:0007338(single fertilization);GO:0016020(membrane);GO:0016021(integral component of membrane);GO:0035805(egg coat)	NA	NA	NA	zona pellucida glycoprotein 4 [Source:NCBI gene (formerly Entrezgene);Acc:395692]	protein_coding	1.33	4.28346	1.28557	6.98078	39.5715	16.6329	0.109187	-3.19512	6.83951e-06	0.000475057	down	yes
chr3	29005048	29061195	-	ENSGALG00010021673	GLP1R	ENSGALT00010052662;ENSGALT00010052658;ENSGALT00010052655;ENSGALT00010052665	GO:0004930(G protein-coupled receptor activity);GO:0004967(glucagon receptor activity);GO:0005886(plasma membrane);GO:0007165(signal transduction);GO:0007186(G protein-coupled receptor signaling pathway);GO:0008528(G protein-coupled peptide receptor activity);GO:0016020(membrane);GO:0016021(integral component of membrane);GO:0071377(cellular response to glucagon stimulus);GO:0071377(cellular resp…	NA	NA	NA		protein_coding	0	0	0	0.449466	2.5273	0.746615	8.05719e-05	-13.5994	6.96303e-06	0.000482185	down	yes
chr2	54383856	54574677	+	ENSGALG00010008388	ADCY1	ENSGALT00010020078;ENSGALT00010020066	GO:0004016(adenylate cyclase activity);GO:0005737(cytoplasm);GO:0005886(plasma membrane);GO:0007409(axonogenesis);GO:0007616(long-term memory);GO:0014069(postsynaptic density);GO:0032793(positive regulation of CREB transcription factor activity);GO:0042752(regulation of circadian rhythm);GO:0050804(modulation of chemical synaptic transmission);GO:0098685(Schaffer collateral - CA1 synapse);GO:0098…	00230(Purine metabolism);01100(Metabolic pathways);04020(Calcium signaling pathway);04114(Oocyte meiosis);04261(Adrenergic signaling in cardiomyocytes);04270(Vascular smooth muscle contraction);04371(Apelin signaling pathway);04540(Gap junction);04912(GnRH signaling pathway);04914(Progesterone-mediated oocyte maturation);04916(Melanogenesis);04916(Melanogenesis)	K08041	EC:4.6.1.1	adenylate cyclase 1 [Source:HGNC Symbol;Acc:HGNC:232]	protein_coding	0.421371	0.721981	0.280206	1.29647	5.8943	3.1461	0.137716	-2.86023	7.07019e-06	0.000486288	down	yes
chr17	8651988	8658835	+	ENSGALG00010028203	LHX3	ENSGALT00010068351	GO:0000977(RNA polymerase II transcription regulatory region sequence-specific DNA binding);GO:0000978(RNA polymerase II cis-regulatory region sequence-specific DNA binding);GO:0000981(DNA-binding transcription factor activity, RNA polymerase II-specific);GO:0001228(DNA-binding transcription activator activity, RNA polymerase II-specific);GO:0003677(DNA binding);GO:0005634(nucleus);GO:0005667(tra…	NA	NA	NA	LIM homeobox 3 [Source:NCBI gene (formerly Entrezgene);Acc:373940]	protein_coding	0.077535	0.128093	0.183384	0.461	7.30587	1.41171	0.0423826	-4.56038	7.07936e-06	0.000486288	down	yes
chr5	54284987	54311781	+	ENSGALG00010017032	ENSGALG00010017032	ENSGALT00010041126	NA	NA	NA	NA		protein_coding	0.187722	0.592305	0.391704	1.59396	9.31859	3.06637	0.0838213	-3.57654	7.08555e-06	0.000486288	down	yes
chr6	33572728	33575252	-	ENSGALG00010003206	ENSGALG00010003206	ENSGALT00010007477	NA	NA	NA	NA		protein_coding	0.517739	0.759649	0.649637	1.7128	11.8861	4.76217	0.104952	-3.2522	7.14907e-06	0.000488643	down	yes
chr3	59516671	59527629	-	ENSGALG00010004892	HEY2	ENSGALT00010011443;ENSGALT00010011436	GO:0000122(negative regulation of transcription by RNA polymerase II);GO:0000978(RNA polymerase II cis-regulatory region sequence-specific DNA binding);GO:0000981(DNA-binding transcription factor activity, RNA polymerase II-specific);GO:0001227(DNA-binding transcription repressor activity, RNA polymerase II-specific);GO:0001568(blood vessel development);GO:0001570(vasculogenesis);GO:0003150(muscu…	04330(Notch signaling pathway);04330(Notch signaling pathway)	NA	NA	hes related family bHLH transcription factor with YRPW motif 2 [Source:HGNC Symbol;Acc:HGNC:4881]	protein_coding	7.23549	8.34987	5.4384	15.7412	28.5336	19.7627	0.328304	-1.6069	7.17586e-06	0.000488643	down	yes
chr1	106313505	106345021	-	ENSGALG00010014299	ENSGALG00010014299	ENSGALT00010034416;ENSGALT00010034419	NA	NA	NA	NA		lncRNA	0.0887146	0	0.0377675	0.452869	1.32258	0.811219	0.0488977	-4.35409	7.18343e-06	0.000488643	down	yes
chr3	105257723	105264404	-	ENSGALG00010010766	CENPO	ENSGALT00010025741	GO:0000775(chromosome, centromeric region);GO:0000776(kinetochore);GO:0005634(nucleus);GO:0005654(nucleoplasm);GO:0005694(chromosome);GO:0016604(nuclear body);GO:0031511(Mis6-Sim4 complex);GO:0034508(centromere complex assembly)	NA	NA	NA	centromere protein O [Source:NCBI gene (formerly Entrezgene);Acc:422014]	protein_coding	187.127	189.105	194.401	128.124	64.9404	87.1566	2.03637	1.026	7.23997e-06	0.00049104	up	yes
chr5	33976574	33986680	-	ENSGALG00010005617	DTD2	ENSGALT00010013432;ENSGALT00010013453;ENSGALT00010013437;ENSGALT00010013440;ENSGALT00010013445	GO:0000049(tRNA binding);GO:0002161(aminoacyl-tRNA editing activity);GO:0003723(RNA binding);GO:0005737(cytoplasm);GO:0006399(tRNA metabolic process);GO:0016787(hydrolase activity);GO:0051499(D-aminoacyl-tRNA deacylase activity);GO:0051500(D-tyrosyl-tRNA(Tyr) deacylase activity);GO:0106074(aminoacyl-tRNA metabolism involved in translational fidelity);GO:0106105(Ala-tRNA(Thr) hydrolase activity);G…	NA	K07560	EC:3.1.1.96	D-tyrosyl-tRNA deacylase 2 (putative) [Source:NCBI gene (formerly Entrezgene);Acc:770817]	protein_coding	0.991548	1.11446	0.786422	2.45292	8.42445	4.31347	0.190406	-2.39285	7.26379e-06	0.000491211	down	yes
chr6	20637000	20647774	+	ENSGALG00010022973	ENSGALG00010022973	ENSGALT00010055914;ENSGALT00010055917;ENSGALT00010055916;ENSGALT00010055912	NA	NA	NA	NA		lncRNA	0.0817219	0.179501	0.148536	0.459094	4.4112	1.704	0.0623275	-4.00399	7.41159e-06	0.00049974	down	yes
chr15	9914771	9921731	-	ENSGALG00010021037	MAJIN	ENSGALT00010050901	NA	NA	NA	NA	membrane anchored junction protein [Source:NCBI gene (formerly Entrezgene);Acc:416993]	protein_coding	0.248509	0.487142	0.389943	1.436	4.37061	3.15041	0.125666	-2.99233	7.54123e-06	0.000506999	down	yes
chr6	29823057	29861728	-	ENSGALG00010023111	ENSGALG00010023111	ENSGALT00010056326;ENSGALT00010056320;ENSGALT00010056334;ENSGALT00010056331	NA	NA	NA	NA		lncRNA	0	0	0	0.28559	1.14076	0.464682	0.000158644	-12.6219	7.56783e-06	0.000507309	down	yes
chr5	50079263	50131635	+	ENSGALG00010016086	TDRD9	ENSGALT00010038692	GO:0005634(nucleus);GO:0005737(cytoplasm);GO:0007140(male meiotic nuclear division);GO:0007141(male meiosis I);GO:0007283(spermatogenesis);GO:0009566(fertilization);GO:0010529(negative regulation of transposition);GO:0016887(ATP hydrolysis activity);GO:0034587(piRNA metabolic process);GO:0043046(DNA methylation involved in gamete generation);GO:0071547(piP-body)	NA	K18408	EC:3.6.4.13	tudor domain containing 9 [Source:HGNC Symbol;Acc:HGNC:20122]	protein_coding	0.213301	0.373538	0.137968	0.706962	3.26553	1.94528	0.12248	-3.02939	7.61012e-06	0.000508665	down	yes
chr20	9445372	9499311	-	ENSGALG00010023242	MYT1	ENSGALT00010056672;ENSGALT00010056676	GO:0005654(nucleoplasm);GO:0005829(cytosol);GO:0005829(cytosol)	NA	NA	NA	myelin transcription factor 1 [Source:HGNC Symbol;Acc:HGNC:7622]	protein_coding	0.110966	0.461165	0.1659	1.206	4.82404	1.82193	0.093993	-3.4113	7.70667e-06	0.00051363	down	yes
Z	30689595	30707200	-	ENSGALG00010013279	ENSGALG00010013279	ENSGALT00010031937;ENSGALT00010031933;ENSGALT00010031939	NA	NA	NA	NA		lncRNA	0.0318805	0.117128	0.114531	0.655356	2.36475	1.22029	0.06215	-4.0081	7.75588e-06	0.00051542	down	yes
chr2	29965160	30012151	+	ENSGALG00010003061	ABCB5	ENSGALT00010007139	GO:0000166(nucleotide binding);GO:0005524(ATP binding);GO:0016020(membrane);GO:0016021(integral component of membrane);GO:0042626(ATPase-coupled transmembrane transporter activity);GO:0055085(transmembrane transport);GO:0140359(ABC-type transporter activity)	02010(ABC transporters)	K05658	EC:7.6.2.2		protein_coding	0.313919	0.789111	0.251096	1.45752	7.0507	2.99613	0.117706	-3.08675	7.83437e-06	0.00051914	down	yes
chr11	17038797	17042565	-	ENSGALG00010007223	FOXF1	ENSGALT00010017236	GO:0000122(negative regulation of transcription by RNA polymerase II);GO:0000976(transcription cis-regulatory region binding);GO:0000977(RNA polymerase II transcription regulatory region sequence-specific DNA binding);GO:0000978(RNA polymerase II cis-regulatory region sequence-specific DNA binding);GO:0001228(DNA-binding transcription activator activity, RNA polymerase II-specific);GO:0001568(blo…	NA	NA	NA	forkhead box F1 [Source:HGNC Symbol;Acc:HGNC:3809]	protein_coding	0.360645	0.389327	0.126755	1.08627	3.51632	1.72711	0.13851	-2.85194	8.00701e-06	0.000529059	down	yes
chr20	12484803	12589319	-	ENSGALG00010016625	ENSGALG00010016625	ENSGALT00010040092;ENSGALT00010040094;ENSGALT00010040085;ENSGALT00010040090	NA	NA	NA	NA		lncRNA	0	0	0	0.0522093	0.253025	0.136609	0.000678974	-10.5244	8.038e-06	0.000529589	down	yes
chr4	17281529	17402119	+	ENSGALG00010012699	RNF128	ENSGALT00010030376;ENSGALT00010030379	GO:0001818(negative regulation of cytokine production);GO:0005770(late endosome);GO:0005783(endoplasmic reticulum);GO:0005794(Golgi apparatus);GO:0031647(regulation of protein stability);GO:0061630(ubiquitin protein ligase activity);GO:0061630(ubiquitin protein ligase activity)	NA	K10629	EC:2.3.2.27	ring finger protein 128 [Source:HGNC Symbol;Acc:HGNC:21153]	protein_coding	4.38408	6.16752	2.38297	11.3609	28.8988	17.0071	0.225865	-2.14647	8.21504e-06	0.000539281	down	yes
chr18	4933290	4943072	+	ENSGALG00010029388	ST6GALNAC2	ENSGALT00010071081;ENSGALT00010071082;ENSGALT00010071080;ENSGALT00010071084	GO:0001665(alpha-N-acetylgalactosaminide alpha-2,6-sialyltransferase activity);GO:0006486(protein glycosylation);GO:0006493(protein O-linked glycosylation);GO:1990743(protein sialylation);GO:1990743(protein sialylation)	NA	NA	NA	ST6 N-acetylgalactosaminide alpha-2,6-sialyltransferase 2 [Source:NCBI gene (formerly Entrezgene);Acc:396159]	protein_coding	0.656494	0.719729	0.300921	1.30357	5.06559	3.66461	0.16715	-2.58079	8.23187e-06	0.000539281	down	yes
chr4	89319455	89321979	-	ENSGALG00010018266	GNOT2	ENSGALT00010044088;ENSGALT00010044095	NA	NA	NA	NA	Gnot2 homeodomain protein [Source:NCBI gene (formerly Entrezgene);Acc:396117]	protein_coding	0.387085	0	0.185872	1.58887	12.3684	3.03933	0.0337101	-4.89067	8.35048e-06	0.000545501	down	yes
chr17	7445280	7462549	-	ENSGALG00010028849	ENSGALG00010028849	ENSGALT00010069788;ENSGALT00010069793;ENSGALT00010069790;ENSGALT00010069794	NA	NA	NA	NA		protein_coding	0.154388	0.8935	0.241038	1.40528	13.0732	3.98856	0.0697959	-3.84071	8.50427e-06	0.000553978	down	yes
chr20	5138101	5177632	+	ENSGALG00010025275	ENSGALG00010025275	ENSGALT00010061699;ENSGALT00010061698;ENSGALT00010061692	NA	NA	NA	NA		lncRNA	0.195243	0.488581	0.265604	0.955889	5.12629	2.32742	0.112898	-3.14691	8.54501e-06	0.000555065	down	yes
chr5	6971122	6979834	+	ENSGALG00010021450	OLFML1	ENSGALT00010052002	NA	NA	NA	NA	olfactomedin like 1 [Source:HGNC Symbol;Acc:HGNC:24473]	protein_coding	0.065211	0.203831	0.079486	0.838883	1.14244	1.00427	0.116737	-3.09867	8.63026e-06	0.000559028	down	yes
chr9	10582277	10596398	+	ENSGALG00010015963	C9H3orf58	ENSGALT00010038471;ENSGALT00010038462	GO:0000139(Golgi membrane);GO:0005576(extracellular region);GO:0005615(extracellular space);GO:0014066(regulation of phosphatidylinositol 3-kinase signaling);GO:0030126(COPI vesicle coat);GO:0030137(COPI-coated vesicle);GO:0034392(negative regulation of smooth muscle cell apoptotic process);GO:0060038(cardiac muscle cell proliferation);GO:1900020(positive regulation of protein kinase C activity);…	NA	NA	NA	divergent protein kinase domain 2A [Source:HGNC Symbol;Acc:HGNC:28490]	protein_coding	13.9868	12.8617	18.1878	9.25135	6.0447	6.79773	2.03842	1.02745	9.14718e-06	0.000590851	up	yes
chr3	20050059	20420207	+	ENSGALG00010016328	USH2A	ENSGALT00010039344;ENSGALT00010039326;ENSGALT00010039290;ENSGALT00010039286;ENSGALT00010039284	GO:0001917(photoreceptor inner segment);GO:0002141(stereocilia ankle link);GO:0002142(stereocilia ankle link complex);GO:0005518(collagen binding);GO:0005604(basement membrane);GO:0005737(cytoplasm);GO:0007605(sensory perception of sound);GO:0016324(apical plasma membrane);GO:0017022(myosin binding);GO:0032391(photoreceptor connecting cilium);GO:0032421(stereocilium bundle);GO:0035315(hair cell d…	NA	NA	NA	usherin [Source:HGNC Symbol;Acc:HGNC:12601]	protein_coding	0.111468	0.288247	0.118797	0.417429	2.74512	1.44432	0.112552	-3.15134	9.1872e-06	0.000591779	down	yes
chr20	12272332	12276675	-	ENSGALG00010016536	ENSGALG00010016536	ENSGALT00010039813	NA	NA	NA	NA		lncRNA	0	0	0	0.191342	1.74713	0.603419	0.000118022	-13.0487	9.24266e-06	0.000593693	down	yes
chr4	60555377	60563165	+	ENSGALG00010016974	C4orf47	ENSGALT00010040991	GO:0005813(centrosome);GO:0005881(cytoplasmic microtubule);GO:0097731(9+0 non-motile cilium)	NA	NA	NA	chromosome 4 open reading frame 47 [Source:HGNC Symbol;Acc:HGNC:34346]	protein_coding	0.134702	0.567115	0.177735	1.27413	5.13926	3.50938	0.0886398	-3.4959	9.31129e-06	0.00059644	down	yes
chr20	5573899	5583841	-	ENSGALG00010022065	PABPC1L	ENSGALT00010053652	GO:0001556(oocyte maturation);GO:0006338(chromatin remodeling);GO:0006378(mRNA polyadenylation);GO:0045815(epigenetic maintenance of chromatin in transcription-competent conformation);GO:0051647(nucleus localization)	03013(RNA transport);03015(mRNA surveillance pathway);03018(RNA degradation)	NA	NA	poly(A) binding protein cytoplasmic 1 like [Source:HGNC Symbol;Acc:HGNC:15797]	protein_coding	1.96609	2.91335	1.32707	5.19771	20.0057	10.1552	0.17553	-2.51021	9.43842e-06	0.000602909	down	yes
chr2	21296922	21312088	-	ENSGALG00010005139	ENSGALG00010005139	ENSGALT00010012086;ENSGALT00010012092;ENSGALT00010012089	NA	NA	NA	NA		lncRNA	0.0170802	0.038361	0	0.236125	0.697373	0.564932	0.0369995	-4.75635	9.47868e-06	0.000603807	down	yes
chr1	50825451	50831220	+	ENSGALG00010012685	NPTXR	ENSGALT00010030334	GO:0098962(regulation of postsynaptic neurotransmitter receptor activity);GO:0098978(glutamatergic synapse)	NA	NA	NA	neuronal pentraxin receptor [Source:HGNC Symbol;Acc:HGNC:7954]	protein_coding	5.96623	3.82716	7.04278	2.61079	0.974214	1.79515	3.12931	1.64584	9.85468e-06	0.000624923	up	yes
chr9	18928399	18955972	-	ENSGALG00010018517	ECT2	ENSGALT00010044813;ENSGALT00010044819;ENSGALT00010044802;ENSGALT00010044809	GO:0000281(mitotic cytokinesis);GO:0000902(cell morphogenesis);GO:0005085(guanyl-nucleotide exchange factor activity);GO:0005096(GTPase activator activity);GO:0005634(nucleus);GO:0005654(nucleoplasm);GO:0005737(cytoplasm);GO:0005829(cytosol);GO:0005911(cell-cell junction);GO:0005923(bicellular tight junction);GO:0005938(cell cortex);GO:0007399(nervous system development);GO:0016604(nuclear body);…	NA	NA	NA	epithelial cell transforming 2 [Source:HGNC Symbol;Acc:HGNC:3155]	protein_coding	5.57064	7.23163	3.54822	12.9924	27.4378	17.6069	0.281725	-1.82764	9.87203e-06	0.000624923	down	yes
chr5	44404653	44415015	+	ENSGALG00010015505	CHGA	ENSGALT00010037249;ENSGALT00010037253	GO:0002551(mast cell chemotaxis);GO:0005576(extracellular region);GO:0005615(extracellular space);GO:0030141(secretory granule);GO:0033366(protein localization to secretory granule);GO:0033604(negative regulation of catecholamine secretion);GO:0042583(chromaffin granule);GO:0042742(defense response to bacterium);GO:0043303(mast cell degranulation);GO:0045576(mast cell activation);GO:0046676(negat…	NA	NA	NA	chromogranin A [Source:HGNC Symbol;Acc:HGNC:1929]	protein_coding	1.40879	3.80826	1.42125	6.19278	30.0394	14.4587	0.130956	-2.93284	9.89145e-06	0.000624923	down	yes
chr7	23792453	24002842	+	ENSGALG00010022064	ENSGALG00010022064	ENSGALT00010053645;ENSGALT00010053649;ENSGALT00010053648	NA	NA	NA	NA		lncRNA	0	0	0	0.0799884	0.459675	0.12701	0.000449996	-11.1178	1.01013e-05	0.000636434	down	yes
chr11	10857005	10862622	+	ENSGALG00010009666	RRAD	ENSGALT00010023061	NA	NA	NA	NA	RRAD, Ras related glycolysis inhibitor and calcium channel regulator [Source:NCBI gene (formerly Entrezgene);Acc:415790]	protein_coding	1.68993	1.7576	0.827087	3.61193	6.77153	5.21324	0.274072	-1.86737	1.01757e-05	0.000638345	down	yes
chr2	110919927	110923788	-	ENSGALG00010005635	MOS	ENSGALT00010013484	GO:0000212(meiotic spindle organization);GO:0005737(cytoplasm);GO:0006325(chromatin organization);GO:0040020(regulation of meiotic nuclear division);GO:0043410(positive regulation of MAPK cascade);GO:0051296(establishment of meiotic spindle orientation);GO:1902103(negative regulation of metaphase/anaphase transition of meiotic cell cycle)	04114(Oocyte meiosis);04810(Regulation of actin cytoskeleton);04914(Progesterone-mediated oocyte maturation)	K04367	EC:2.7.11.1	v-mos Moloney murine sarcoma viral onco homolog [Source:NCBI gene (formerly Entrezgene);Acc:428537]	protein_coding	0.547133	1.349	0.25422	2.40697	8.99833	5.60289	0.12643	-2.98358	1.01936e-05	0.000638345	down	yes
chr1	60472819	60488067	+	ENSGALG00010015873	ENSGALG00010015873	ENSGALT00010038257;ENSGALT00010038259;ENSGALT00010038261;ENSGALT00010038258	NA	NA	NA	NA		lncRNA	0	0	0	0.0355508	0.122258	0.143493	0.00099568	-9.97203	1.02146e-05	0.000638345	down	yes
chr2	21586105	21610232	+	ENSGALG00010004609	CFAP69	ENSGALT00010010706;ENSGALT00010010704	GO:0005737(cytoplasm);GO:0007288(sperm axoneme assembly);GO:0030317(flagellated sperm motility);GO:0042048(olfactory behavior);GO:0097225(sperm midpiece);GO:0097730(non-motile cilium);GO:1902093(positive regulation of flagellated sperm motility);GO:1905516(positive regulation of fertilization);GO:1990834(response to odorant);GO:1990834(response to odorant)	NA	NA	NA	cilia and flagella associated protein 69 [Source:HGNC Symbol;Acc:HGNC:26107]	protein_coding	0.454151	0.992013	0.599065	1.66358	7.74657	5.51804	0.137004	-2.86771	1.05041e-05	0.000654016	down	yes
chr3	67825848	67923996	-	ENSGALG00010013160	CRYBG1	ENSGALT00010031737;ENSGALT00010031801;ENSGALT00010031796;ENSGALT00010031786;ENSGALT00010031721;ENSGALT00010031805	NA	NA	NA	NA	crystallin beta-gamma domain containing 1 [Source:HGNC Symbol;Acc:HGNC:356]	protein_coding	5.44084	8.23595	2.3474	14.2898	40.7226	25.2294	0.199699	-2.3241	1.05221e-05	0.000654016	down	yes
chr4	1816490	1819033	+	ENSGALG00010016722	BMP15	ENSGALT00010040303	GO:0005737(cytoplasm)	04060(Cytokine-cytokine receptor interaction)	NA	NA	bone morphotic protein 15 [Source:NCBI gene (formerly Entrezgene);Acc:428697]	protein_coding	1.53776	1.83815	0.198147	5.00127	14.149	11.0343	0.118407	-3.07818	1.07667e-05	0.000665678	down	yes
chr7	6656032	6670257	+	ENSGALG00010014105	AHR1B	ENSGALT00010033866;ENSGALT00010033860	NA	NA	NA	NA	aryl hydrocarbon receptor 1 beta [Source:NCBI gene (formerly Entrezgene);Acc:100859347]	protein_coding	0	0	0	0.106823	0.442389	0.158481	0.000423913	-11.2039	1.07675e-05	0.000665678	down	yes
chr2	69950242	69955736	-	ENSGALG00010012612	ENSGALG00010012612	ENSGALT00010030202	NA	NA	NA	NA		lncRNA	0.023525	0	0	0.346369	0.432242	0.432577	0.0194231	-5.68608	1.0962e-05	0.000675891	down	yes
chr5	23892494	23905034	+	ENSGALG00010023667	ENSGALG00010023667	ENSGALT00010057663;ENSGALT00010057650	NA	NA	NA	NA		lncRNA	0.0391552	0.248584	0.18403	0.656944	4.31258	1.69995	0.0707356	-3.82142	1.10067e-05	0.000676841	down	yes
chr20	12450746	12455294	+	ENSGALG00010015112	CBLN3	ENSGALT00010036394;ENSGALT00010036390	GO:0005576(extracellular region);GO:0005615(extracellular space);GO:0009306(protein secretion);GO:0045202(synapse);GO:0098982(GABA-ergic synapse);GO:0099558(maintenance of synapse structure);GO:1904862(inhibitory synapse assembly);GO:1904862(inhibitory synapse assembly)	NA	NA	NA	cerebellin 3 [Source:NCBI gene (formerly Entrezgene);Acc:769254]	protein_coding	0.116331	0.625686	0.103201	1.19891	9.39495	3.39359	0.0604269	-4.04867	1.10526e-05	0.000677856	down	yes
chr1	122230593	122244721	+	ENSGALG00010001461	ASB9	ENSGALT00010003377;ENSGALT00010003379	GO:0016567(protein ubiquitination);GO:0045732(positive regulation of protein catabolic process);GO:0045732(positive regulation of protein catabolic process)	NA	NA	NA	ankyrin repeat and SOCS box containing 9 [Source:NCBI gene (formerly Entrezgene);Acc:418625]	protein_coding	4.2379	4.42592	5.97305	2.58556	1.21429	1.77678	2.62468	1.39214	1.11801e-05	0.000683857	up	yes
chr10	19886399	19926254	+	ENSGALG00010016374	FRMD5	ENSGALT00010039428	GO:0005178(integrin binding);GO:0005856(cytoskeleton);GO:0005912(adherens junction);GO:0008092(cytoskeletal protein binding);GO:0016020(membrane);GO:0016021(integral component of membrane);GO:0019901(protein kinase binding);GO:0030334(regulation of cell migration);GO:0031032(actomyosin structure organization);GO:0045785(positive regulation of cell adhesion);GO:2000146(negative regulation of cell …	NA	NA	NA	FERM domain containing 5 [Source:HGNC Symbol;Acc:HGNC:28214]	protein_coding	0.318891	0.485296	0.116584	1.14254	5.36338	2.05421	0.107565	-3.21672	1.14497e-05	0.00069702	down	yes
chr1	170370514	170388470	+	ENSGALG00010002591	ENSGALG00010002591	ENSGALT00010005972;ENSGALT00010005989;ENSGALT00010005987;ENSGALT00010005963;ENSGALT00010005979;ENSGALT00010005982	NA	NA	NA	NA		protein_coding	5.55796	11.7023	3.41994	19.7878	71.598	33.8578	0.16512	-2.59841	1.14558e-05	0.00069702	down	yes
chr10	12850904	12867466	-	ENSGALG00010019948	TICRR	ENSGALT00010048182;ENSGALT00010048165	GO:0003682(chromatin binding);GO:0005634(nucleus);GO:0005654(nucleoplasm);GO:0005829(cytosol);GO:0030174(regulation of DNA-templated DNA replication initiation);GO:0043231(intracellular membrane-bounded organelle);GO:0043231(intracellular membrane-bounded organelle)	NA	NA	NA	TOPBP1 interacting checkpoint and replication regulator [Source:NCBI gene (formerly Entrezgene);Acc:415489]	protein_coding	5.18809	6.04412	3.03696	10.9374	27.0477	15.869	0.26496	-1.91615	1.17482e-05	0.000712931	down	yes
chr5	57946632	57962229	+	ENSGALG00010017976	GPR137C	ENSGALT00010043429	GO:0005765(lysosomal membrane);GO:0016020(membrane);GO:0016021(integral component of membrane);GO:1904263(positive regulation of TORC1 signaling)	NA	NA	NA	G protein-coupled receptor 137C [Source:HGNC Symbol;Acc:HGNC:25445]	protein_coding	4.44779	5.32609	3.01988	9.70299	30.5766	15.9143	0.227672	-2.13497	1.19272e-05	0.00072028	down	yes
chr1	167419518	167474942	-	ENSGALG00010004442	ENSGALG00010004442	ENSGALT00010010365;ENSGALT00010010380;ENSGALT00010010377;ENSGALT00010010366	NA	NA	NA	NA		lncRNA	0.677133	0.528109	0.391397	0.224954	0.135618	0.331309	2.30768	1.20644	1.19318e-05	0.00072028	up	yes
chr6	12695197	12700034	+	ENSGALG00010020750	AIFM2	ENSGALT00010050164;ENSGALT00010050167	GO:0004174(electron-transferring-flavoprotein dehydrogenase activity);GO:0005737(cytoplasm);GO:0005739(mitochondrion);GO:0008637(apoptotic mitochondrial changes);GO:0016491(oxidoreductase activity);GO:0022904(respiratory electron transport chain);GO:0043065(positive regulation of apoptotic process);GO:0050660(flavin adenine dinucleotide binding);GO:0050660(flavin adenine dinucleotide binding)	04115(p53 signaling pathway);04115(p53 signaling pathway)	NA	NA		protein_coding	5.55908	3.92807	7.4561	2.61977	2.24578	1.92124	2.4965	1.31991	1.20986e-05	0.000725344	up	yes
chr2	30690539	30733679	-	ENSGALG00010002778	ENSGALG00010002778	ENSGALT00010006443;ENSGALT00010006447;ENSGALT00010006442;ENSGALT00010006440;ENSGALT00010006438	NA	NA	NA	NA		lncRNA	0.0602547	0.326283	0.242212	0.684661	5.8832	2.59071	0.0686515	-3.86456	1.21034e-05	0.000725344	down	yes
chr3	71314417	71331490	+	ENSGALG00010004582	ENSGALG00010004582	ENSGALT00010010656;ENSGALT00010010651;ENSGALT00010010654	NA	NA	NA	NA		lncRNA	0	0	0	0.0091192	1.18288	0.191413	0.000216855	-12.171	1.211e-05	0.000725344	down	yes
chr2	62921426	62944329	-	ENSGALG00010010747	SYCP2L	ENSGALT00010025681;ENSGALT00010025703	GO:0000779(condensed chromosome, centromeric region);GO:0005654(nucleoplasm);GO:0005654(nucleoplasm)	NA	NA	NA	synaptonemal complex protein 2 like [Source:HGNC Symbol;Acc:HGNC:21537]	protein_coding	0.364099	1.80685	0.303016	3.15344	16.1485	7.32132	0.092925	-3.42779	1.23923e-05	0.000740279	down	yes
chr26	326306	357944	+	ENSGALG00010027107	ENSGALG00010027107	ENSGALT00010065696;ENSGALT00010065698;ENSGALT00010065694	NA	NA	NA	NA		protein_coding	0.948666	0.960467	0.559399	1.80152	6.32471	3.6487	0.209643	-2.25399	1.24236e-05	0.000740279	down	yes
chr8	11723286	11801831	-	ENSGALG00010024001	ENSGALG00010024001	ENSGALT00010058464;ENSGALT00010058488;ENSGALT00010058478;ENSGALT00010058449	NA	NA	NA	NA		protein_coding	0.100128	0	0.0684536	0.343728	2.35912	1.18166	0.0433985	-4.52621	1.24558e-05	0.000740287	down	yes
chr7	21410339	21447125	+	ENSGALG00010021106	ITGB6	ENSGALT00010051096	GO:0000902(cell morphogenesis);GO:0005178(integrin binding);GO:0005654(nucleoplasm);GO:0005813(centrosome);GO:0005925(focal adhesion);GO:0006954(inflammatory response);GO:0006955(immune response);GO:0007160(cell-matrix adhesion);GO:0007179(transforming growth factor beta receptor signaling pathway);GO:0009611(response to wounding);GO:0009615(response to virus);GO:0009897(external side of plasma m…	04510(Focal adhesion);04512(ECM-receptor interaction);04810(Regulation of actin cytoskeleton)	NA	NA	integrin subunit beta 6 [Source:HGNC Symbol;Acc:HGNC:6161]	protein_coding	0.493425	0.525949	0.292091	1.42624	5.0401	1.72949	0.160016	-2.64371	1.26619e-05	0.000750603	down	yes
chr24	5492205	5498254	-	ENSGALG00010023680	MPZL3	ENSGALT00010057700	GO:0005886(plasma membrane);GO:0016020(membrane);GO:0016021(integral component of membrane);GO:0030198(extracellular matrix organization)	NA	NA	NA	myelin protein zero like 3 [Source:NCBI gene (formerly Entrezgene);Acc:419778]	protein_coding	1.53117	3.34119	0.642586	5.42781	26.4523	13.297	0.122074	-3.03418	1.27225e-05	0.00075226	down	yes
chr6	9100381	9154715	-	ENSGALG00010009527	ENSGALG00010009527	ENSGALT00010022741	NA	NA	NA	NA		protein_coding	0	0	0	0.290873	0.52693	0.388328	0.000248729	-11.9731	1.30273e-05	0.00076831	down	yes
chr15	10804074	10806280	+	ENSGALG00010000201	ENSGALG00010000201	ENSGALT00010000396	NA	NA	NA	NA		protein_coding	0.498037	1.42098	0.479972	3.25156	11.6492	5.29974	0.118759	-3.0739	1.33483e-05	0.000784514	down	yes
chr4	58760384	58767028	-	ENSGALG00010005907	ENSGALG00010005907	ENSGALT00010014154;ENSGALT00010014148;ENSGALT00010014151	NA	NA	NA	NA		lncRNA	0.0594838	0.22671	0.121996	0.447781	2.1497	2.29171	0.0834881	-3.58229	1.33701e-05	0.000784514	down	yes
chr17	6034019	6077895	-	ENSGALG00010028603	SH3GLB2	ENSGALT00010069283;ENSGALT00010069286;ENSGALT00010069284;ENSGALT00010069281;ENSGALT00010069274;ENSGALT00010069285	GO:0005654(nucleoplasm);GO:0005737(cytoplasm);GO:0005829(cytosol);GO:0042802(identical protein binding);GO:0042802(identical protein binding)	04144(Endocytosis);04144(Endocytosis)	NA	NA	SH3 domain containing GRB2 like, endophilin B2 [Source:NCBI gene (formerly Entrezgene);Acc:417197]	protein_coding	10.203	9.09074	6.26892	17.0551	36.5846	26.9494	0.317197	-1.65655	1.34741e-05	0.000788614	down	yes
chr1	138919708	139061822	+	ENSGALG00010014324	COL4A2	ENSGALT00010034533;ENSGALT00010034541;ENSGALT00010034512;ENSGALT00010034526	NA	04510(Focal adhesion);04512(ECM-receptor interaction);04512(ECM-receptor interaction)	NA	NA	collagen type IV alpha 2 chain [Source:NCBI gene (formerly Entrezgene);Acc:418752]	protein_coding	124.478	94.3068	237.882	70.973	38.0309	54.2369	2.79751	1.48414	1.35419e-05	0.000790572	up	yes
chr3	46553187	46575960	+	ENSGALG00010005382	RAB32	ENSGALT00010012792	GO:0000166(nucleotide binding);GO:0003924(GTPase activity);GO:0005525(GTP binding);GO:0005739(mitochondrion);GO:0005741(mitochondrial outer membrane);GO:0005769(early endosome);GO:0005783(endoplasmic reticulum);GO:0005794(Golgi apparatus);GO:0005802(trans-Golgi network);GO:0006886(intracellular protein transport);GO:0007005(mitochondrion organization);GO:0016020(membrane);GO:0016192(vesicle-media…	NA	NA	NA	RAB32, member RAS onco family [Source:NCBI gene (formerly Entrezgene);Acc:421616]	protein_coding	4.69411	5.95549	2.50877	9.84674	27.3378	17.9058	0.238851	-2.06582	1.36236e-05	0.000793331	down	yes
chr12	5340045	5405263	+	ENSGALG00010027954	ENSGALG00010027954	ENSGALT00010067763;ENSGALT00010067761;ENSGALT00010067757;ENSGALT00010067762;ENSGALT00010067754;ENSGALT00010067751	NA	NA	NA	NA		protein_coding	0.124955	0.0731715	0.131222	0.368584	1.34353	0.906009	0.125796	-2.99084	1.37012e-05	0.000795842	down	yes
chr7	22273247	22285029	+	ENSGALG00010021977	ENSGALG00010021977	ENSGALT00010053433;ENSGALT00010053435;ENSGALT00010053431;ENSGALT00010053439;ENSGALT00010053437	NA	NA	NA	NA		lncRNA	0.144137	0.36111	0.307712	1.10281	6.18211	1.77556	0.0897259	-3.47833	1.37545e-05	0.00079693	down	yes
chr4	49073815	49102777	+	ENSGALG00010003126	ENSGALG00010003126	ENSGALT00010007308;ENSGALT00010007292;ENSGALT00010007315	NA	NA	NA	NA		protein_coding	39.01	46.9401	8.78837	100.263	265.612	172.725	0.175897	-2.50719	1.38689e-05	0.000801548	down	yes
chr3	105264364	105281844	-	ENSGALG00010010759	ENSGALG00010010759	ENSGALT00010025710;ENSGALT00010025699;ENSGALT00010025714;ENSGALT00010025704	NA	NA	NA	NA		protein_coding	139.055	149.377	132.223	96.9151	46.0682	68.2253	1.99165	0.993967	1.41497e-05	0.000815728	up	no
chr20	9674167	9675575	-	ENSGALG00010025201	ENSGALG00010025201	ENSGALT00010061469	NA	NA	NA	NA		lncRNA	0	0	0	0.185235	1.75848	0.663472	0.000115066	-13.0852	1.44074e-05	0.000828518	down	yes
chr7	14437095	14589506	+	ENSGALG00010026154	ZNF385B	ENSGALT00010063714;ENSGALT00010063701	NA	NA	NA	NA	zinc finger protein 385B [Source:HGNC Symbol;Acc:HGNC:26332]	protein_coding	0.442648	0.874266	0.200202	1.52144	6.37584	3.63973	0.1315	-2.92687	1.44947e-05	0.000831465	down	yes
chr3	18981146	19024179	-	ENSGALG00010019414	ENSGALG00010019414	ENSGALT00010046923;ENSGALT00010046920	NA	NA	NA	NA		lncRNA	0.112121	0.236207	0	1.06027	2.81905	1.56089	0.0640286	-3.96514	1.4594e-05	0.000835081	down	yes
chr9	17857924	17889538	+	ENSGALG00010018931	ENSGALG00010018931	ENSGALT00010045808;ENSGALT00010045807;ENSGALT00010045810	NA	NA	NA	NA		lncRNA	0.0726099	0.105605	0.0392306	0.213119	0.64661	0.482909	0.161954	-2.62634	1.46693e-05	0.000837312	down	yes
chr17	8192496	8205551	+	ENSGALG00010029113	ENSGALG00010029113	ENSGALT00010070381;ENSGALT00010070380;ENSGALT00010070379;ENSGALT00010070378;ENSGALT00010070377	NA	NA	NA	NA		lncRNA	0.0286884	0.128806	0.0757882	0.399257	1.84224	0.551635	0.0835201	-3.58173	1.4752e-05	0.00083906	down	yes
chr1	45930617	45939787	-	ENSGALG00010013790	ENSGALG00010013790	ENSGALT00010033105;ENSGALT00010033103	NA	NA	NA	NA		lncRNA	0.274605	0.982717	0.152297	1.76395	7.47886	4.4781	0.102735	-3.283	1.47727e-05	0.00083906	down	yes
chr21	1832339	1897479	+	ENSGALG00010020083	CFAP74	ENSGALT00010048518	NA	NA	NA	NA	cilia and flagella associated protein 74 [Source:HGNC Symbol;Acc:HGNC:29368]	protein_coding	0.66127	1.01085	0.262877	1.83099	6.9315	3.54439	0.157229	-2.66906	1.51357e-05	0.000856304	down	yes
chr5	12837603	13158978	-	ENSGALG00010024153	KCNQ1	ENSGALT00010058904;ENSGALT00010058911;ENSGALT00010058919	GO:0001696(gastric acid secretion);GO:0001698(gastrin-induced gastric acid secretion);GO:0002027(regulation of heart rate);GO:0005249(voltage-gated potassium channel activity);GO:0005251(delayed rectifier potassium channel activity);GO:0005516(calmodulin binding);GO:0005546(phosphatidylinositol-4,5-bisphosphate binding);GO:0005737(cytoplasm);GO:0005764(lysosome);GO:0005769(early endosome);GO:0005…	04261(Adrenergic signaling in cardiomyocytes);04261(Adrenergic signaling in cardiomyocytes)	NA	NA	potassium voltage-gated channel subfamily Q member 1 [Source:HGNC Symbol;Acc:HGNC:6294]	protein_coding	8.47786	7.13388	7.33996	5.63602	4.40136	3.9855	1.63673	0.710818	1.51559e-05	0.000856304	up	no
chr14	3895427	3906901	+	ENSGALG00010017848	CYP3A4	ENSGALT00010043147;ENSGALT00010043145;ENSGALT00010043156	NA	00140(Steroid hormone biosynthesis);00591(Linoleic acid metabolism);00830(Retinol metabolism);01100(Metabolic pathways);01100(Metabolic pathways)	K07424	EC:1.14.14.1	cytochrome P450 family 3 subfamily A member 4 [Source:NCBI gene (formerly Entrezgene);Acc:416477]	protein_coding	0.745834	1.28107	0.647387	2.45339	16.6486	4.02033	0.115659	-3.11205	1.51877e-05	0.000856304	down	yes
chr4	74756788	74811458	-	ENSGALG00010011918	ENSGALG00010011918	ENSGALT00010028506;ENSGALT00010028505	NA	NA	NA	NA		lncRNA	0	0	0	0.0629412	0.125497	0.082971	0.00110534	-9.82129	1.53367e-05	0.000862598	down	yes
chr8	15926869	15934519	-	ENSGALG00010024292	ENSGALG00010024292	ENSGALT00010059238	NA	NA	NA	NA		lncRNA	0	0	0	0.030114	1.19562	1.12033	0.000127874	-12.933	1.56126e-05	0.000875039	down	yes
chr27	862159	872249	+	ENSGALG00010025999	ENSGALG00010025999	ENSGALT00010063414	NA	NA	NA	NA		protein_coding	3.04102	3.45474	1.49221	6.3518	17.9311	11.614	0.222525	-2.16796	1.56338e-05	0.000875039	down	yes
chr1	4087559	4127133	+	ENSGALG00010006245	PFKFB3	ENSGALT00010014873;ENSGALT00010014858;ENSGALT00010014864;ENSGALT00010014876;ENSGALT00010014869;ENSGALT00010014879;ENSGALT00010014882	GO:0003873(6-phosphofructo-2-kinase activity);GO:0005654(nucleoplasm);GO:0005654(nucleoplasm)	00051(Fructose and mannose metabolism);01100(Metabolic pathways);01100(Metabolic pathways)	K01103	EC:2.7.1.105;EC:3.1.3.46	6-phosphofructo-2-kinase/fructose-2,6-biphosphatase 3 [Source:HGNC Symbol;Acc:HGNC:8874]	protein_coding	24.1661	19.2397	27.62	14.5356	15.0323	11.6823	1.72183	0.783943	1.57234e-05	0.000876831	up	no
chr13	16255724	16264565	-	ENSGALG00010016117	MEIKIN	ENSGALT00010038745	NA	NA	NA	NA	meiotic kinetochore factor [Source:HGNC Symbol;Acc:HGNC:51253]	protein_coding	1.69436	1.19337	0.610226	3.14222	12.3193	7.00309	0.15571	-2.68307	1.57429e-05	0.000876831	down	yes
chr3	98259636	98304136	+	ENSGALG00010002918	FAM84A	ENSGALT00010006781	GO:0000902(cell morphogenesis);GO:0048870(cell motility)	NA	NA	NA	LRAT domain containing 1 [Source:HGNC Symbol;Acc:HGNC:20743]	protein_coding	0.257868	0.564571	0.360016	1.03739	3.18466	1.93998	0.191893	-2.38162	1.57799e-05	0.000876831	down	yes
chr5	45970780	45989884	+	ENSGALG00010015663	AK7	ENSGALT00010037715;ENSGALT00010037707	GO:0004017(adenylate kinase activity);GO:0004127(cytidylate kinase activity);GO:0004550(nucleoside diphosphate kinase activity);GO:0006165(nucleoside diphosphate phosphorylation);GO:0009142(nucleoside triphosphate biosynthetic process);GO:0009142(nucleoside triphosphate biosynthetic process)	00230(Purine metabolism);00730(Thiamine metabolism);01100(Metabolic pathways);01240(Biosynthesis of cofactors);01240(Biosynthesis of cofactors)	K00939	EC:2.7.4.3	adenylate kinase 7 [Source:HGNC Symbol;Acc:HGNC:20091]	protein_coding	0.392779	1.27815	0.564508	2.13815	10.5779	5.96976	0.119633	-3.06331	1.60049e-05	0.000887194	down	yes
chr5	14242260	14268974	+	ENSGALG00010026777	ENSGALG00010026777	ENSGALT00010064959;ENSGALT00010064953;ENSGALT00010064955;ENSGALT00010064958;ENSGALT00010064956	NA	NA	NA	NA		lncRNA	0.0246632	0	0	0.19213	0.336264	0.271986	0.0308143	-5.02025	1.61232e-05	0.000891612	down	yes
chr1	85374625	85388921	-	ENSGALG00010007099	ENSGALG00010007099	ENSGALT00010016862;ENSGALT00010016857;ENSGALT00010016859;ENSGALT00010016856;ENSGALT00010016860	NA	NA	NA	NA		lncRNA	0.205951	0.2143	0.461504	0.866466	17.1957	1.70867	0.0445987	-4.48685	1.62265e-05	0.000895174	down	yes
chr2	27995606	28112866	-	ENSGALG00010005192	ENSGALG00010005192	ENSGALT00010012269;ENSGALT00010012266;ENSGALT00010012270;ENSGALT00010012265	NA	NA	NA	NA		lncRNA	0.105495	0.438953	0.082376	0.702885	5.33449	1.8889	0.0790819	-3.66051	1.63196e-05	0.000896084	down	yes
chr27	4433192	4441766	-	ENSGALG00010022502	ENSGALG00010022502	ENSGALT00010054770	NA	NA	NA	NA		protein_coding	142.41	199.508	313.227	107.519	38.0556	71.8082	3.01378	1.59158	1.63207e-05	0.000896084	up	yes
chr8	23700875	23743392	-	ENSGALG00010024588	TTC39A	ENSGALT00010059992;ENSGALT00010059994;ENSGALT00010059983;ENSGALT00010059999;ENSGALT00010059995	GO:0005813(centrosome);GO:0005813(centrosome)	NA	NA	NA	tetratricopeptide repeat domain 39A [Source:HGNC Symbol;Acc:HGNC:18657]	protein_coding	0.451268	0.523144	0.450666	0.972477	6.07111	3.24624	0.138494	-2.85211	1.6375e-05	0.000896929	down	yes
chr9	16000146	16034858	-	ENSGALG00010016431	B3GNT5	ENSGALT00010039617;ENSGALT00010039596;ENSGALT00010039591;ENSGALT00010039613;ENSGALT00010039607;ENSGALT00010039619;ENSGALT00010039615	GO:0000139(Golgi membrane);GO:0005794(Golgi apparatus);GO:0006486(protein glycosylation);GO:0007417(central nervous system development);GO:0007420(brain development);GO:0008457(beta-galactosyl-N-acetylglucosaminylgalactosylglucosyl-ceramide beta-1,3-acetylglucosaminyltransferase activity);GO:0016020(membrane);GO:0016021(integral component of membrane);GO:0016757(glycosyltransferase activity);GO:0…	00601(Glycosphingolipid biosynthesis - lacto and neolacto series);01100(Metabolic pathways);01100(Metabolic pathways)	K03766	EC:2.4.1.206	UDP-GlcNAc:betaGal beta-1,3-N-acetylglucosaminyltransferase 5 [Source:NCBI gene (formerly Entrezgene);Acc:424960]	protein_coding	0.789716	0.934037	0.693248	1.62163	4.60607	3.18268	0.256844	-1.96104	1.71222e-05	0.000935633	down	yes
chr10	11431225	11475591	+	ENSGALG00010016810	SH3GL3	ENSGALT00010040553;ENSGALT00010040566;ENSGALT00010040563;ENSGALT00010040572;ENSGALT00010040555;ENSGALT00010040579	GO:0005737(cytoplasm);GO:0006897(endocytosis);GO:0008289(lipid binding);GO:0010008(endosome membrane);GO:0016020(membrane);GO:0016191(synaptic vesicle uncoating);GO:0031901(early endosome membrane);GO:0042802(identical protein binding);GO:0098793(presynapse);GO:0098978(glutamatergic synapse);GO:0098978(glutamatergic synapse)	04144(Endocytosis);04144(Endocytosis)	NA	NA	SH3 domain containing GRB2 like 3, endophilin A3 [Source:NCBI gene (formerly Entrezgene);Acc:395201]	protein_coding	4.47254	4.62057	2.56295	9.14339	19.8943	11.9586	0.28432	-1.81441	1.71723e-05	0.000936153	down	yes
chr20	3995167	4009459	-	ENSGALG00010023673	SGK2	ENSGALT00010057693;ENSGALT00010057687;ENSGALT00010057678;ENSGALT00010057698	GO:0000166(nucleotide binding);GO:0004672(protein kinase activity);GO:0004674(protein serine/threonine kinase activity);GO:0005524(ATP binding);GO:0005654(nucleoplasm);GO:0006468(protein phosphorylation);GO:0015459(potassium channel regulator activity);GO:0016301(kinase activity);GO:0016310(phosphorylation);GO:0016740(transferase activity);GO:0018105(peptidyl-serine phosphorylation);GO:0035556(in…	04068(FoxO signaling pathway);04068(FoxO signaling pathway)	K13303	EC:2.7.11.1	serum/glucocorticoid regulated kinase 2 [Source:HGNC Symbol;Acc:HGNC:13900]	protein_coding	9.47304	16.8892	3.05174	26.3826	108.457	64.8505	0.147298	-2.76319	1.73959e-05	0.000946109	down	yes
chr1	72613241	72631994	-	ENSGALG00010025873	ENSGALG00010025873	ENSGALT00010063061;ENSGALT00010063064;ENSGALT00010063058;ENSGALT00010063066	NA	NA	NA	NA		lncRNA	0.0467753	0.167345	0.123901	0.600065	4.41539	0.569654	0.0605218	-4.0464	1.76125e-05	0.000955632	down	yes
chr2	88375086	88523807	-	ENSGALG00010008175	ENSGALG00010008175	ENSGALT00010019539;ENSGALT00010019528	NA	NA	NA	NA		protein_coding	0.055512	0.0882022	0.0459372	0.190574	0.429589	0.505723	0.168446	-2.56964	1.76962e-05	0.000957608	down	yes
chr2	108165659	108169849	+	ENSGALG00010005494	C8orf22	ENSGALT00010013126	NA	NA	NA	NA	C8orf22 homolog [Source:NCBI gene (formerly Entrezgene);Acc:425711]	protein_coding	0.17786	0.196458	0.25423	0.341982	5.43508	3.63376	0.0667899	-3.90423	1.77502e-05	0.000957608	down	yes
chr28	4082940	4100740	-	ENSGALG00010028147	SLC25A42	ENSGALT00010068206;ENSGALT00010068207;ENSGALT00010068201;ENSGALT00010068199;ENSGALT00010068204;ENSGALT00010068197	GO:0005347(ATP transmembrane transporter activity);GO:0005739(mitochondrion);GO:0005743(mitochondrial inner membrane);GO:0015217(ADP transmembrane transporter activity);GO:0015228(coenzyme A transmembrane transporter activity);GO:0015866(ADP transport);GO:0015867(ATP transport);GO:0016020(membrane);GO:0016021(integral component of membrane);GO:0035349(coenzyme A transmembrane transport);GO:004326…	NA	NA	NA	solute carrier family 25 member 42 [Source:HGNC Symbol;Acc:HGNC:28380]	protein_coding	6.64504	6.94466	2.48997	13.2843	33.0325	20.6876	0.239979	-2.05902	1.77735e-05	0.000957608	down	yes
chr7	20304444	20318667	+	ENSGALG00010021802	ENSGALG00010021802	ENSGALT00010053043	NA	NA	NA	NA		lncRNA	0	0	0	0.154121	0.644034	0.202566	0.000299784	-11.7038	1.78546e-05	0.000959738	down	yes
chr11	58517	79732	+	ENSGALG00010022886	ENSGALG00010022886	ENSGALT00010055693;ENSGALT00010055685	NA	00564(Glycerophospholipid metabolism);04142(Lysosome);04142(Lysosome)	K06129	EC:3.1.1.5		protein_coding	6.26132	9.88663	4.96279	15.2968	40.0862	28.4133	0.251929	-1.98891	1.79524e-05	0.00096275	down	yes
chr28	3778287	3783029	+	ENSGALG00010027639	SLC5A5	ENSGALT00010066983	GO:0005634(nucleus);GO:0005886(plasma membrane);GO:0015111(iodide transmembrane transporter activity);GO:0015705(iodide transport);GO:0071320(cellular response to cAMP);GO:0071371(cellular response to gonadotropin stimulus);GO:1904200(iodide transmembrane transport)	NA	NA	NA	solute carrier family 5 member 5 [Source:HGNC Symbol;Acc:HGNC:11040]	protein_coding	1.09776	0.610293	2.05612	0.172997	0.04689	0	17.1187	4.0975	1.82024e-05	0.000973894	up	yes
chr21	6360085	6366571	+	ENSGALG00010021847	P3H1	ENSGALT00010053151	GO:0005506(iron ion binding);GO:0005515(protein binding);GO:0005518(collagen binding);GO:0005783(endoplasmic reticulum);GO:0006457(protein folding);GO:0016491(oxidoreductase activity);GO:0016705(oxidoreductase activity, acting on paired donors, with incorporation or reduction of molecular oxygen);GO:0018126(protein hydroxylation);GO:0019511(peptidyl-proline hydroxylation);GO:0019797(procollagen-p…	NA	K08134	EC:1.14.11.7	prolyl 3-hydroxylase 1 [Source:NCBI gene (formerly Entrezgene);Acc:414142]	protein_coding	30.0464	30.9389	32.392	22.5207	14.6784	16.8267	1.72838	0.789424	1.83513e-05	0.000979583	up	no
chr19	4666971	4695101	-	ENSGALG00010029192	DTX2	ENSGALT00010070547;ENSGALT00010070549;ENSGALT00010070548;ENSGALT00010070546	GO:0005654(nucleoplasm);GO:0005737(cytoplasm);GO:0007219(Notch signaling pathway);GO:0008270(zinc ion binding);GO:0016567(protein ubiquitination);GO:0016740(transferase activity);GO:0031965(nuclear membrane);GO:0046872(metal ion binding);GO:0061630(ubiquitin protein ligase activity);GO:0061630(ubiquitin protein ligase activity)	04330(Notch signaling pathway);04330(Notch signaling pathway)	K06058	EC:2.3.2.27	deltex E3 ubiquitin ligase 2 [Source:HGNC Symbol;Acc:HGNC:15973]	protein_coding	4.27295	5.00231	3.35288	9.43777	28.4356	14.479	0.241215	-2.05161	1.86178e-05	0.000991517	down	yes
chr23	994293	1034187	-	ENSGALG00010018059	ENSGALG00010018059	ENSGALT00010043671;ENSGALT00010043676;ENSGALT00010043674	NA	NA	NA	NA		lncRNA	0.152423	0.0842274	0.244841	0.0571541	0.0424386	0.0300198	3.71486	1.89331	1.86686e-05	0.000991931	up	yes
chr7	17813310	17848623	-	ENSGALG00010023237	GAD1	ENSGALT00010056667;ENSGALT00010056671	GO:0003824(catalytic activity);GO:0004351(glutamate decarboxylase activity);GO:0005737(cytoplasm);GO:0005938(cell cortex);GO:0006538(glutamate catabolic process);GO:0009449(gamma-aminobutyric acid biosynthetic process);GO:0016829(lyase activity);GO:0016830(carbon-carbon lyase activity);GO:0016831(carboxy-lyase activity);GO:0018352(protein-pyridoxal-5-phosphate linkage);GO:0019752(carboxylic acid …	00250(Alanine, aspartate and glutamate metabolism);00410(beta-Alanine metabolism);00430(Taurine and hypotaurine metabolism);00650(Butanoate metabolism);01100(Metabolic pathways);01100(Metabolic pathways)	K01580	EC:4.1.1.15	glutamate decarboxylase 1 [Source:NCBI gene (formerly Entrezgene);Acc:395743]	protein_coding	0	0	0	0.091001	0.19537	0.114629	0.000748129	-10.3844	1.88791e-05	0.00100081	down	yes
chr26	1160196	1169820	+	ENSGALG00010024863	ENSGALG00010024863	ENSGALT00010060698	NA	NA	NA	NA		protein_coding	31.0542	18.1656	37.2135	16.3282	8.67343	9.8755	2.47822	1.3093	1.92276e-05	0.00101695	up	yes
chr4	68346524	68361056	-	ENSGALG00010017440	ENSGALG00010017440	ENSGALT00010042099;ENSGALT00010042095;ENSGALT00010042103;ENSGALT00010042100	NA	NA	NA	NA		lncRNA	0	0	0	0.0440001	0.418838	0.124468	0.000510806	-10.9349	1.92973e-05	0.00101829	down	yes
chr19	6283953	6286838	-	ENSGALG00010029216	RAB34	ENSGALT00010070602	GO:0005794(Golgi apparatus);GO:0005795(Golgi stack);GO:0019882(antigen processing and presentation);GO:0030742(GTP-dependent protein binding);GO:0031267(small GTPase binding);GO:0031982(vesicle);GO:0031985(Golgi cisterna);GO:0032418(lysosome localization);GO:0043001(Golgi to plasma membrane protein transport);GO:0045335(phagocytic vesicle);GO:0048471(perinuclear region of cytoplasm);GO:0072659(pr…	NA	NA	NA	RAB34, member RAS oncogene family [Source:HGNC Symbol;Acc:HGNC:16519]	protein_coding	16.7152	20.2663	18.529	12.7277	10.056	11.292	1.62903	0.704015	1.94002e-05	0.00102139	up	no
chr13	6326964	6341306	-	ENSGALG00010009732	HMMR	ENSGALT00010023266;ENSGALT00010023256	GO:0005813(centrosome);GO:0005819(spindle);GO:0005829(cytosol);GO:0015630(microtubule cytoskeleton);GO:0015630(microtubule cytoskeleton)	04512(ECM-receptor interaction);04512(ECM-receptor interaction)	NA	NA	hyaluronan mediated motility receptor [Source:HGNC Symbol;Acc:HGNC:5012]	protein_coding	6.06209	6.85083	5.2244	11.9698	18.3975	16.4248	0.387614	-1.36731	1.95055e-05	0.00102459	down	yes
chr27	5148369	5169519	-	ENSGALG00010024722	BRCA1	ENSGALT00010060350;ENSGALT00010060371;ENSGALT00010060364	NA	03440(Homologous recombination);03460(Fanconi anemia pathway);04120(Ubiquitin mediated proteolysis);04120(Ubiquitin mediated proteolysis)	K10605	EC:2.3.2.27	BRCA1 DNA repair associated [Source:NCBI gene (formerly Entrezgene);Acc:373983]	protein_coding	6.85328	8.75846	5.06917	14.8493	43.0335	23.8756	0.252951	-1.98307	1.95808e-05	0.00102598	down	yes
chr3	104322344	104326903	-	ENSGALG00010009208	SLC5A6	ENSGALT00010021970;ENSGALT00010021964	GO:0005886(plasma membrane);GO:0015225(biotin transmembrane transporter activity);GO:0015233(pantothenate transmembrane transporter activity);GO:0015887(pantothenate transmembrane transport);GO:0090482(vitamin transmembrane transporter activity);GO:0150104(transport across blood-brain barrier);GO:1904200(iodide transmembrane transport);GO:1905135(biotin import across plasma membrane);GO:1905135(b…	NA	NA	NA	solute carrier family 5 member 6 [Source:HGNC Symbol;Acc:HGNC:11041]	protein_coding	13.0613	11.5028	16.4363	8.44628	4.49895	4.43738	2.3587	1.23799	1.96209e-05	0.00102598	up	yes
chr4	51880448	51890741	+	ENSGALG00010005727	ENSGALG00010005727	ENSGALT00010013658	NA	NA	NA	NA		lncRNA	0	0	0	0.234069	0.795572	0.483204	0.000198302	-12.3	1.97681e-05	0.00103134	down	yes
chr2	82204945	82234249	-	ENSGALG00010008924	ENSGALG00010008924	ENSGALT00010021187;ENSGALT00010021184;ENSGALT00010021190	NA	NA	NA	NA		lncRNA	0	0	0	0.128014	0.539733	0.110691	0.000385387	-11.3414	2.03791e-05	0.00106082	down	yes
chr3	40135503	40147669	-	ENSGALG00010007759	AGT	ENSGALT00010018436;ENSGALT00010018434	GO:0001822(kidney development);GO:0003014(renal system process);GO:0005615(extracellular space);GO:0007186(G protein-coupled receptor signaling pathway);GO:0008217(regulation of blood pressure);GO:0010536(positive regulation of activation of Janus kinase activity);GO:0010595(positive regulation of endothelial cell migration);GO:0010744(positive regulation of macrophage derived foam cell different…	04080(Neuroactive ligand-receptor interaction);04261(Adrenergic signaling in cardiomyocytes);04270(Vascular smooth muscle contraction);04270(Vascular smooth muscle contraction)	NA	NA	angiotensinogen [Source:NCBI gene (formerly Entrezgene);Acc:421543]	protein_coding	0.216224	1.04672	0.365072	1.56307	12.1041	4.90581	0.087655	-3.51202	2.06759e-05	0.00107359	down	yes
chr4	88456856	88584697	-	ENSGALG00010017983	SLC4A11	ENSGALT00010043480;ENSGALT00010043475;ENSGALT00010043448;ENSGALT00010043470;ENSGALT00010043465;ENSGALT00010043455;ENSGALT00010043459;ENSGALT00010043462	GO:0005272(sodium channel activity);GO:0005372(water transmembrane transporter activity);GO:0006814(sodium ion transport);GO:0015078(proton transmembrane transporter activity);GO:0015106(bicarbonate transmembrane transporter activity);GO:0015252(proton channel activity);GO:0015701(bicarbonate transport);GO:0016323(basolateral plasma membrane);GO:0016324(apical plasma membrane);GO:0030003(cellular…	NA	NA	NA	solute carrier family 4 member 11 [Source:HGNC Symbol;Acc:HGNC:16438]	protein_coding	1.89577	2.39014	2.22153	4.90808	26.3757	9.78622	0.158447	-2.65792	2.07175e-05	0.00107359	down	yes
chr5	36951651	37068597	-	ENSGALG00010007219	ENSGALG00010007219	ENSGALT00010017223;ENSGALT00010017226;ENSGALT00010017227;ENSGALT00010017221	NA	NA	NA	NA		lncRNA	0	0	0	0.0406958	0.388816	0.120452	0.00054549	-10.8402	2.08846e-05	0.00107982	down	yes
chr27	4673109	4677506	-	ENSGALG00010022608	P3H4	ENSGALT00010055012	GO:0005518(collagen binding);GO:0005783(endoplasmic reticulum);GO:0017185(peptidyl-lysine hydroxylation);GO:0030199(collagen fibril organization);GO:0032964(collagen biosynthetic process);GO:0043231(intracellular membrane-bounded organelle);GO:0046849(bone remodeling);GO:1902494(catalytic complex)	NA	NA	NA	prolyl 3-hydroxylase family member 4 (inactive) [Source:HGNC Symbol;Acc:HGNC:16946]	protein_coding	10.1561	10.4734	12.504	6.85743	5.86334	7.01955	1.67847	0.747145	2.12136e-05	0.00109219	up	no
chr20	10115498	10125475	-	ENSGALG00010016465	STK35	ENSGALT00010039680	GO:0000166(nucleotide binding);GO:0004672(protein kinase activity);GO:0004674(protein serine/threonine kinase activity);GO:0005524(ATP binding);GO:0005634(nucleus);GO:0005654(nucleoplasm);GO:0006468(protein phosphorylation);GO:0016604(nuclear body);GO:0051321(meiotic cell cycle)	NA	K08859	EC:2.7.11.1	serine/threonine kinase 35 [Source:HGNC Symbol;Acc:HGNC:16254]	protein_coding	0.85617	1.40549	0.639152	2.59752	11.689	5.892	0.143757	-2.79829	2.12187e-05	0.00109219	down	yes
chr4	3927182	3930394	+	ENSGALG00010019661	ENSGALG00010019661	ENSGALT00010047438	NA	NA	NA	NA		lncRNA	0	0	0	0.146523	0.406365	0.238579	0.000379043	-11.3654	2.12909e-05	0.00109347	down	yes
chr19	2724915	2729562	+	ENSGALG00010029872	ENSGALG00010029872	ENSGALT00010072229;ENSGALT00010072226;ENSGALT00010072227	NA	NA	NA	NA		lncRNA	0	0	0	0.328451	1.68738	0.237714	0.000133124	-12.8749	2.13458e-05	0.00109385	down	yes
chr1	75833426	75843951	+	ENSGALG00010021387	SLC2A14	ENSGALT00010051877;ENSGALT00010051872	GO:0002080(acrosomal membrane);GO:0005355(glucose transmembrane transporter activity);GO:0005536(glucose binding);GO:0005615(extracellular space);GO:0005737(cytoplasm);GO:0005886(plasma membrane);GO:0005887(integral component of plasma membrane);GO:0015149(hexose transmembrane transporter activity);GO:0015749(monosaccharide transmembrane transport);GO:0016020(membrane);GO:0016021(integral compone…	NA	NA	NA	solute carrier family 2 member 14 [Source:NCBI gene (formerly Entrezgene);Acc:396517]	protein_coding	11.221	13.1631	7.87712	21.271	57.7677	39.1417	0.272983	-1.87312	2.15472e-05	0.00110173	down	yes
chr5	1776706	1778570	+	ENSGALG00010020824	ENSGALG00010020824	ENSGALT00010050357	NA	NA	NA	NA		protein_coding	0.409217	1.32608	0.450924	2.66534	14.9624	7.93861	0.0855118	-3.54773	2.22237e-05	0.00113243	down	yes
chr6	6794787	7292244	+	ENSGALG00010009210	PCDH15	ENSGALT00010022028;ENSGALT00010022024;ENSGALT00010022022	NA	NA	NA	NA	protocadherin related 15 [Source:NCBI gene (formerly Entrezgene);Acc:423644]	protein_coding	0.0271752	0	0	0.0893803	1.13594	0.249357	0.0184279	-5.76197	2.22602e-05	0.00113243	down	yes
chr16	1632083	1633905	-	ENSGALG00010003626	ENSGALG00010003626	ENSGALT00010008407	GO:0003735(structural constituent of ribosome);GO:0005840(ribosome)	NA	NA	NA		rRNA	7.23854	10758.5	10145.7	46.2329	74.1935	56.7699	118.013	6.8828	2.22951e-05	0.00113243	up	yes
chr1	99241551	99245858	-	ENSGALG00010008591	ENSGALG00010008591	ENSGALT00010020431	NA	NA	NA	NA		lncRNA	0.142744	0.21658	0.05758	0.589979	3.12428	1.15564	0.0856083	-3.54611	2.27226e-05	0.00115161	down	yes
chr15	6628127	6649693	-	ENSGALG00010022628	SVOP	ENSGALT00010055053	GO:0016020(membrane);GO:0016021(integral component of membrane);GO:0022857(transmembrane transporter activity);GO:0055085(transmembrane transport)	NA	NA	NA	SV2 related protein [Source:HGNC Symbol;Acc:HGNC:25417]	protein_coding	0.279509	0.212591	0.347906	0.790784	3.27026	2.41909	0.129628	-2.94755	2.28622e-05	0.00115614	down	yes
chr24	5498461	5504322	-	ENSGALG00010023707	MPZL2	ENSGALT00010057787;ENSGALT00010057793;ENSGALT00010057779	GO:0005886(plasma membrane);GO:0016020(membrane);GO:0016021(integral component of membrane);GO:0098609(cell-cell adhesion);GO:0098609(cell-cell adhesion)	NA	NA	NA	myelin protein zero like 2 [Source:NCBI gene (formerly Entrezgene);Acc:419779]	protein_coding	2.34008	2.59741	1.51095	4.70884	16.0303	8.84983	0.217934	-2.19804	2.2941e-05	0.00115759	down	yes
chr4	66525997	66536525	+	ENSGALG00010017392	ENSGALG00010017392	ENSGALT00010041971;ENSGALT00010041968;ENSGALT00010041962	NA	NA	NA	NA		lncRNA	0	0	0	0.341857	0.227001	0.233928	0.000373698	-11.3858	2.30115e-05	0.00115861	down	yes
chr18	11158321	11164702	-	ENSGALG00010029676	FADS6	ENSGALT00010071775;ENSGALT00010071777	NA	NA	NA	NA	fatty acid desaturase 6 [Source:HGNC Symbol;Acc:HGNC:30459]	protein_coding	0.738936	0.843019	0.115792	2.21455	7.70738	4.05114	0.121501	-3.04096	2.31803e-05	0.00116457	down	yes
chr2	135324714	135342695	-	ENSGALG00010009219	TNFRSF11B	ENSGALT00010022003;ENSGALT00010022009;ENSGALT00010021993;ENSGALT00010021997	GO:0005615(extracellular space);GO:0006915(apoptotic process);GO:0007165(signal transduction);GO:0030198(extracellular matrix organization);GO:0031012(extracellular matrix);GO:0042489(negative regulation of odontogenesis of dentin-containing tooth);GO:0043235(receptor complex);GO:0045671(negative regulation of osteoclast differentiation);GO:0110165(cellular anatomical entity);GO:0110165(cellular …	04060(Cytokine-cytokine receptor interaction);04060(Cytokine-cytokine receptor interaction)	NA	NA	TNF receptor superfamily member 11b [Source:NCBI gene (formerly Entrezgene);Acc:378803]	protein_coding	18.8298	12.056	18.1426	9.47528	8.39534	10.6776	1.71739	0.78022	2.32499e-05	0.00116553	up	no
chr1	79176056	79226640	-	ENSGALG00010022233	FAM46C	ENSGALT00010054133;ENSGALT00010054160;ENSGALT00010054141	GO:0003723(RNA binding);GO:0004652(polynucleotide adenylyltransferase activity);GO:0005634(nucleus);GO:0005654(nucleoplasm);GO:0005737(cytoplasm);GO:0005813(centrosome);GO:0005815(microtubule organizing center);GO:0005856(cytoskeleton);GO:0016740(transferase activity);GO:0016779(nucleotidyltransferase activity);GO:0045596(negative regulation of cell differentiation);GO:0048255(mRNA stabilization)…	NA	K23034	EC:2.7.7.19	family with sequence similarity 46 member C [Source:NCBI gene (formerly Entrezgene);Acc:426544]	protein_coding	1.86708	2.9102	0.688783	4.7413	14.5021	9.50045	0.190164	-2.39468	2.345e-05	0.00117301	down	yes
chr27	1880802	1906671	+	ENSGALG00010022705	CRHR1	ENSGALT00010055228;ENSGALT00010055218	GO:0004888(transmembrane signaling receptor activity);GO:0004930(G protein-coupled receptor activity);GO:0005886(plasma membrane);GO:0007166(cell surface receptor signaling pathway);GO:0007186(G protein-coupled receptor signaling pathway);GO:0007188(adenylate cyclase-modulating G protein-coupled receptor signaling pathway);GO:0007189(adenylate cyclase-activating G protein-coupled receptor signali…	04080(Neuroactive ligand-receptor interaction);04080(Neuroactive ligand-receptor interaction)	NA	NA	corticotropin releasing hormone receptor 1 [Source:NCBI gene (formerly Entrezgene);Acc:374218]	protein_coding	0.0263112	0.065259	0	0.29774	1.29101	0.600092	0.041835	-4.57915	2.35282e-05	0.00117437	down	yes
chr4	11053034	11110573	-	ENSGALG00010016204	ENSGALG00010016204	ENSGALT00010038926;ENSGALT00010038927;ENSGALT00010038931;ENSGALT00010038932	NA	NA	NA	NA		lncRNA	0.0689271	0.286614	0.04685	0.508495	2.83965	1.43313	0.0841598	-3.57073	2.37583e-05	0.0011833	down	yes
chr2	121542945	121556268	-	ENSGALG00010013745	ENSGALG00010013745	ENSGALT00010032988;ENSGALT00010032985;ENSGALT00010032982	NA	NA	NA	NA		lncRNA	0.0903	0.488915	0.252864	1.04582	4.79829	3.46326	0.0894001	-3.48358	2.40827e-05	0.00119687	down	yes
chr4	49036538	49057773	-	ENSGALG00010003108	PPP1R3B	ENSGALT00010007248;ENSGALT00010007241;ENSGALT00010007244	GO:0000164(protein phosphatase type 1 complex);GO:0005975(carbohydrate metabolic process);GO:0005977(glycogen metabolic process);GO:0005979(regulation of glycogen biosynthetic process);GO:0005981(regulation of glycogen catabolic process);GO:0008157(protein phosphatase 1 binding);GO:0019888(protein phosphatase regulator activity);GO:0050790(regulation of catalytic activity);GO:2001069(glycogen bin…	04910(Insulin signaling pathway);04910(Insulin signaling pathway)	NA	NA		protein_coding	1.35409	2.26737	1.14576	3.61488	13.1376	6.44206	0.205532	-2.28256	2.51971e-05	0.00124956	down	yes
chr27	4617715	4622040	-	ENSGALG00010026690	KRT14	ENSGALT00010064778	NA	NA	NA	NA	keratin 14 [Source:NCBI gene (formerly Entrezgene);Acc:408039]	protein_coding	17.2898	21.9268	19.1683	12.27	7.21123	11.9494	1.85758	0.893422	2.59381e-05	0.00128355	up	no
chr4	50380150	50408648	-	ENSGALG00010005111	RASSF6	ENSGALT00010012019;ENSGALT00010012017	GO:0007165(signal transduction);GO:0042981(regulation of apoptotic process);GO:0042981(regulation of apoptotic process)	NA	NA	NA	Ras association domain family member 6 [Source:HGNC Symbol;Acc:HGNC:20796]	protein_coding	2.75872	4.58946	2.45409	7.32994	19.5671	13.3747	0.243403	-2.03858	2.60206e-05	0.00128387	down	yes
chr2	110233393	110452835	+	ENSGALG00010004565	ENSGALG00010004565	ENSGALT00010010640;ENSGALT00010010621	NA	NA	NA	NA		protein_coding	0.210951	0.167705	0.105864	0.45291	2.01115	0.739859	0.151228	-2.72521	2.60559e-05	0.00128387	down	yes
chr18	5200103	5206713	-	ENSGALG00010029748	CDK3	ENSGALT00010071972	GO:0000166(nucleotide binding);GO:0000307(cyclin-dependent protein kinase holoenzyme complex);GO:0004672(protein kinase activity);GO:0004674(protein serine/threonine kinase activity);GO:0004693(cyclin-dependent protein serine/threonine kinase activity);GO:0005524(ATP binding);GO:0005634(nucleus);GO:0006468(protein phosphorylation);GO:0006974(cellular response to DNA damage stimulus);GO:0045023(G0…	NA	K02088	EC:2.7.11.22	cyclin dependent kinase 3 [Source:NCBI gene (formerly Entrezgene);Acc:429642]	protein_coding	0	0	0	0.0678373	0.745721	0.292263	0.000271292	-11.8479	2.62164e-05	0.00128902	down	yes
chr5	51889457	51945817	-	ENSGALG00010020322	ENSGALG00010020322	ENSGALT00010049060;ENSGALT00010049063	NA	NA	NA	NA		lncRNA	0.016284	0.0936539	0.0521887	0.144205	1.64039	0.543931	0.0696262	-3.84423	2.6933e-05	0.00132143	down	yes
chr9	3804526	3811947	-	ENSGALG00010026074	ENSGALG00010026074	ENSGALT00010063558;ENSGALT00010063560;ENSGALT00010063562;ENSGALT00010063561	NA	NA	NA	NA		lncRNA	0.116875	0.232943	0.185292	0.904499	7.92195	0.568131	0.0569594	-4.13392	2.70118e-05	0.00132249	down	yes
chr21	6585126	6593144	-	ENSGALG00010021115	ALPL	ENSGALT00010051112	GO:0001958(endochondral ossification);GO:0003006(developmental process involved in reproduction);GO:0004035(alkaline phosphatase activity);GO:0005509(calcium ion binding);GO:0005758(mitochondrial intermembrane space);GO:0005886(plasma membrane);GO:0010259(multicellular organism aging);GO:0016020(membrane);GO:0016311(dephosphorylation);GO:0016462(pyrophosphatase activity);GO:0016787(hydrolase acti…	00730(Thiamine metabolism);00790(Folate biosynthesis);01100(Metabolic pathways);01240(Biosynthesis of cofactors)	K01077	EC:3.1.3.1	alkaline phosphatase, liver/bone/kidney [Source:NCBI gene (formerly Entrezgene);Acc:396317]	protein_coding	28.038	27.5589	27.9175	17.1321	5.78629	11.3955	2.43384	1.28323	2.75515e-05	0.00134605	up	yes
chr7	29957367	30039832	-	ENSGALG00010019474	TMEM163	ENSGALT00010047026	GO:0030285(integral component of synaptic vesicle membrane)	NA	NA	NA	transmembrane protein 163 [Source:HGNC Symbol;Acc:HGNC:25380]	protein_coding	0.038511	0	0	0.260816	0.944764	1.20175	0.0159974	-5.96602	2.80283e-05	0.00136645	down	yes
chr9	16071992	16087714	+	ENSGALG00010016456	LAMP3	ENSGALT00010039645;ENSGALT00010039639;ENSGALT00010039643	NA	04142(Lysosome);04142(Lysosome)	NA	NA	lysosomal associated membrane protein 3 [Source:NCBI gene (formerly Entrezgene);Acc:424961]	protein_coding	0.463514	0.641833	0.699682	1.69431	3.61174	4.17444	0.190394	-2.39294	2.83115e-05	0.00137301	down	yes
chr39	37680	39035	+	ENSGALG00010000588	ENSGALG00010000588	ENSGALT00010001237	NA	NA	NA	NA		lncRNA	1875.14	3394.57	1660.2	1390.36	781.927	1169.12	2.07395	1.05238	2.83245e-05	0.00137301	up	yes
chr4	62403110	62515253	+	ENSGALG00010015840	MTUS1	ENSGALT00010038168;ENSGALT00010038171;ENSGALT00010038149;ENSGALT00010038157;ENSGALT00010038145;ENSGALT00010038164;ENSGALT00010038141;ENSGALT00010038154;ENSGALT00010038155	NA	NA	NA	NA	microtubule associated scaffold protein 1 [Source:HGNC Symbol;Acc:HGNC:29789]	protein_coding	5.58069	6.1798	4.32912	10.7558	24.4244	16.1726	0.313315	-1.67431	2.83497e-05	0.00137301	down	yes
chr5	35694839	35700063	+	ENSGALG00010007178	ENSGALG00010007178	ENSGALT00010017126;ENSGALT00010017120;ENSGALT00010017122	NA	NA	NA	NA		lncRNA	0.0488896	0.0654574	0.0235187	0.205117	1.07392	0.631663	0.0721547	-3.79276	2.8401e-05	0.00137301	down	yes
chr19	918950	921144	-	ENSGALG00010029947	CCL5	ENSGALT00010072378	NA	04060(Cytokine-cytokine receptor interaction);04620(Toll-like receptor signaling pathway);04621(NOD-like receptor signaling pathway);04623(Cytosolic DNA-sensing pathway);05164(Influenza A);05168(Herpes simplex virus 1 infection)	NA	NA	C-C motif chemokine ligand [Source:NCBI gene (formerly Entrezgene);Acc:417465]	protein_coding	0	0	0	0.459383	0.530733	0.704427	0.000177039	-12.4636	2.86772e-05	0.00138347	down	yes
chr1	62331101	62521412	+	ENSGALG00010013465	CALD1	ENSGALT00010032450;ENSGALT00010032478	GO:0001525(angiogenesis);GO:0003779(actin binding);GO:0005516(calmodulin binding);GO:0005886(plasma membrane);GO:0006936(muscle contraction);GO:0008092(cytoskeletal protein binding);GO:0015629(actin cytoskeleton);GO:0016020(membrane);GO:0017022(myosin binding);GO:0030478(actin cap);GO:0051017(actin filament bundle assembly);GO:0051017(actin filament bundle assembly)	04270(Vascular smooth muscle contraction);04270(Vascular smooth muscle contraction)	NA	NA	caldesmon 1 [Source:NCBI gene (formerly Entrezgene);Acc:373965]	protein_coding	141.501	118.982	164	94.779	55.3026	76.4414	1.8739	0.906048	2.88286e-05	0.00138787	up	no
chr1	51161288	51162007	+	ENSGALG00010015648	ENSGALG00010015648	ENSGALT00010037665	NA	NA	NA	NA		protein_coding	7.4812	6.49887	7.78616	2.91022	0.703658	2.11552	3.79905	1.92564	2.90979e-05	0.00139536	up	yes
chr2	46040467	46069565	-	ENSGALG00010016059	EPDR1	ENSGALT00010038641	GO:0005543(phospholipid binding);GO:0005576(extracellular region);GO:0005764(lysosome);GO:0042802(identical protein binding);GO:1905573(ganglioside GM1 binding);GO:1990764(myofibroblast contraction)	NA	NA	NA	ependymin related 1 [Source:HGNC Symbol;Acc:HGNC:17572]	protein_coding	18.4634	19.2777	27.8354	11.6938	7.42357	12.7531	2.05759	1.04096	2.91052e-05	0.00139536	up	yes
chr2	46262208	46561825	+	ENSGALG00010016729	ELMO1	ENSGALT00010040324;ENSGALT00010040325;ENSGALT00010040322;ENSGALT00010040312;ENSGALT00010040319	GO:0005085(guanyl-nucleotide exchange factor activity);GO:0005737(cytoplasm);GO:0005886(plasma membrane);GO:0006909(phagocytosis);GO:0006911(phagocytosis, engulfment);GO:0016601(Rac protein signal transduction);GO:0017124(SH3 domain binding);GO:0030029(actin filament-based process);GO:0030036(actin cytoskeleton organization);GO:0032045(guanyl-nucleotide exchange factor complex);GO:0048870(cell mo…	05132(Salmonella infection);05132(Salmonella infection)	NA	NA	engulfment and cell motility 1 [Source:NCBI gene (formerly Entrezgene);Acc:420735]	protein_coding	7.30315	7.21591	3.76697	12.7	24.3478	18.9598	0.326492	-1.61488	2.93194e-05	0.00140209	down	yes
chr5	33255203	33278181	-	ENSGALG00010007136	ENSGALG00010007136	ENSGALT00010016987	NA	NA	NA	NA		lncRNA	0	0	0	0.0279259	0.324028	0.162075	0.000583625	-10.7427	2.9425e-05	0.00140209	down	yes
chr4	11135525	11154748	+	ENSGALG00010012404	VAMP7	ENSGALT00010029709;ENSGALT00010029712;ENSGALT00010029714;ENSGALT00010029717	NA	04130(SNARE interactions in vesicular transport);04130(SNARE interactions in vesicular transport)	NA	NA	vesicle associated membrane protein 7 [Source:NCBI gene (formerly Entrezgene);Acc:422297]	protein_coding	13.5312	14.7408	7.00602	24.6298	51.5116	38.0614	0.308906	-1.69476	2.94507e-05	0.00140209	down	yes
chr4	52169562	52208117	-	ENSGALG00010005745	ENSGALG00010005745	ENSGALT00010013695;ENSGALT00010013688;ENSGALT00010013691	NA	NA	NA	NA		lncRNA	0.0454996	0.179922	0.135411	0.292288	3.17379	1.84672	0.0679176	-3.88007	2.95486e-05	0.00140209	down	yes
chr1	60336845	60352296	+	ENSGALG00010012242	CCDC77	ENSGALT00010029344;ENSGALT00010029339	GO:0005813(centrosome);GO:0005813(centrosome)	NA	NA	NA	coiled-coil domain containing 77 [Source:HGNC Symbol;Acc:HGNC:28203]	protein_coding	2.7293	4.2508	1.25496	7.14627	21.5437	11.7085	0.203846	-2.29445	2.95497e-05	0.00140209	down	yes
chr4	22821861	22827698	-	ENSGALG00010007918	NPY1R	ENSGALT00010018858;ENSGALT00010018857	GO:0001601(peptide YY receptor activity);GO:0001602(pancreatic polypeptide receptor activity);GO:0003151(outflow tract morphogenesis);GO:0004983(neuropeptide Y receptor activity);GO:0006006(glucose metabolic process);GO:0007626(locomotory behavior);GO:0007631(feeding behavior);GO:0008217(regulation of blood pressure);GO:0019233(sensory perception of pain);GO:0040014(regulation of multicellular or…	04080(Neuroactive ligand-receptor interaction);04080(Neuroactive ligand-receptor interaction)	NA	NA	neuropeptide Y receptor Y1 [Source:NCBI gene (formerly Entrezgene);Acc:428727]	protein_coding	0.563357	0.498433	0.0789573	1.60767	4.35931	2.55625	0.13384	-2.90142	3.03461e-05	0.00143692	down	yes
chr1	185636227	185645103	+	ENSGALG00010008694	ENSGALG00010008694	ENSGALT00010020617	NA	NA	NA	NA		protein_coding	6.04729	7.57796	34.9753	1.83726	1.48931	0.544732	12.5541	3.65008	3.04483e-05	0.00143881	up	yes
chr6	17356184	17437516	-	ENSGALG00010021803	TLL2	ENSGALT00010053067;ENSGALT00010053073;ENSGALT00010053057;ENSGALT00010053061;ENSGALT00010053054	GO:0048632(negative regulation of skeletal muscle tissue growth);GO:0048632(negative regulation of skeletal muscle tissue growth)	NA	NA	NA	tolloid like 2 [Source:HGNC Symbol;Acc:HGNC:11844]	protein_coding	0.284592	0.937213	0.340217	1.44593	7.33504	3.44366	0.127777	-2.9683	3.072e-05	0.00144868	down	yes
chr12	19702867	19714663	+	ENSGALG00010019190	ENSGALG00010019190	ENSGALT00010046387	NA	NA	NA	NA		protein_coding	0.809176	1.44187	0.660283	2.87755	13.3072	4.65522	0.139699	-2.83961	3.1013e-05	0.00145951	down	yes
chr9	20872297	20914955	+	ENSGALG00010001273	ENSGALG00010001273	ENSGALT00010002972;ENSGALT00010002941	NA	00052(Galactose metabolism);00500(Starch and sucrose metabolism);01100(Metabolic pathways);01100(Metabolic pathways)	K12047	EC:3.2.1.20;EC:3.2.1.3		protein_coding	0.184695	0.257983	0.144956	0.456302	1.58446	1.85287	0.150922	-2.72813	3.1285e-05	0.00146726	down	yes
chr27	2922000	2947208	+	ENSGALG00010026827	FAM117A	ENSGALT00010065047;ENSGALT00010065051;ENSGALT00010065048;ENSGALT00010065053	NA	NA	NA	NA	family with sequence similarity 117 member A [Source:HGNC Symbol;Acc:HGNC:24179]	protein_coding	8.49494	7.32686	3.50513	13.8508	31.1668	23.4252	0.28238	-1.82429	3.13049e-05	0.00146726	down	yes
chr1	88898817	88907285	+	ENSGALG00010004479	ENSGALG00010004479	ENSGALT00010010447	NA	NA	NA	NA		protein_coding	0.105724	0.28802	0.108279	0.810847	1.76021	1.4965	0.123421	-3.01834	3.14153e-05	0.00146945	down	yes
chr9	3887178	3950053	-	ENSGALG00010026282	ENSGALG00010026282	ENSGALT00010063953;ENSGALT00010063962;ENSGALT00010063957;ENSGALT00010063954	NA	NA	NA	NA		lncRNA	0.123804	0.280439	0.06162	0.432428	2.2841	1.70048	0.105471	-3.24509	3.15619e-05	0.00147331	down	yes
chr5	16623788	16640959	-	ENSGALG00010025344	ENSGALG00010025344	ENSGALT00010061890	NA	NA	NA	NA		protein_coding	2.62869	7.93673	2.27076	11.1999	41.2626	27.4488	0.16063	-2.63818	3.17175e-05	0.00147759	down	yes
chr2	126754865	126761327	-	ENSGALG00010013987	ENSGALG00010013987	ENSGALT00010033535;ENSGALT00010033533	NA	NA	NA	NA		lncRNA	0.0726793	0.178486	0.0569017	0.431533	1.72163	1.01223	0.0973237	-3.36106	3.19617e-05	0.00148596	down	yes
chr2	99335224	99392366	+	ENSGALG00010002278	ENSGALG00010002278	ENSGALT00010005157;ENSGALT00010005150;ENSGALT00010005158;ENSGALT00010005155;ENSGALT00010005152	NA	NA	NA	NA		lncRNA	0.247174	0.409994	0.139128	0.653954	2.08773	1.3442	0.194889	-2.35927	3.20291e-05	0.0014861	down	yes
chr3	103075803	103224351	-	ENSGALG00010011542	ENSGALG00010011542	ENSGALT00010027618;ENSGALT00010027620	NA	NA	NA	NA		lncRNA	0.113131	0.0945892	0	0.294568	2.3365	1.6786	0.0481987	-4.37486	3.24378e-05	0.00150204	down	yes
chr5	16388705	16396230	-	ENSGALG00010026818	ENSGALG00010026818	ENSGALT00010065026;ENSGALT00010065028;ENSGALT00010065027	NA	NA	NA	NA		lncRNA	0.0975931	0.243929	0.0614019	0.73697	3.38186	0.87793	0.0806371	-3.63241	3.25475e-05	0.0015041	down	yes
chr6	17487716	17533194	-	ENSGALG00010023847	PIK3AP1	ENSGALT00010058170;ENSGALT00010058177;ENSGALT00010058144	GO:0005737(cytoplasm);GO:0005829(cytosol);GO:0005886(plasma membrane);GO:0014068(positive regulation of phosphatidylinositol 3-kinase signaling);GO:0016020(membrane);GO:0034134(toll-like receptor 2 signaling pathway);GO:0034142(toll-like receptor 4 signaling pathway);GO:0034154(toll-like receptor 7 signaling pathway);GO:0034162(toll-like receptor 9 signaling pathway);GO:0036312(phosphatidylinosit…	NA	NA	NA	phosphoinositide-3-kinase adaptor protein 1 [Source:NCBI gene (formerly Entrezgene);Acc:374268]	protein_coding	2.28159	4.9017	1.46504	6.77875	25.3968	16.3167	0.178345	-2.48726	3.28536e-05	0.00151521	down	yes
chr6	32173816	32182469	+	ENSGALG00010001755	ENSGALG00010001755	ENSGALT00010004011;ENSGALT00010004010;ENSGALT00010004008	NA	NA	NA	NA		protein_coding	0.334195	0.128048	0.188805	0.706046	5.08578	1.57193	0.0884125	-3.49961	3.2989e-05	0.00151842	down	yes
chr1	166399803	166420736	+	ENSGALG00010003276	TNFSF11	ENSGALT00010007693	GO:0000122(negative regulation of transcription by RNA polymerase II);GO:0001503(ossification);GO:0002158(osteoclast proliferation);GO:0002548(monocyte chemotaxis);GO:0005125(cytokine activity);GO:0007249(I-kappaB kinase/NF-kappaB signaling);GO:0007254(JNK cascade);GO:0009887(animal organ morphogenesis);GO:0010628(positive regulation of gene expression);GO:0019221(cytokine-mediated signaling path…	04060(Cytokine-cytokine receptor interaction)	NA	NA	tumor necrosis factor superfamily member 11 [Source:NCBI gene (formerly Entrezgene);Acc:428067]	protein_coding	0.894245	1.56949	0.416441	2.75695	9.41615	5.55247	0.162487	-2.6216	3.32715e-05	0.00152723	down	yes
chr5	1131784	1140047	+	ENSGALG00010023147	RAD51	ENSGALT00010056413	GO:0000150(DNA strand exchange activity);GO:0000152(nuclear ubiquitin ligase complex);GO:0000166(nucleotide binding);GO:0000228(nuclear chromosome);GO:0000722(telomere maintenance via recombination);GO:0000724(double-strand break repair via homologous recombination);GO:0000730(DNA recombinase assembly);GO:0000781(chromosome, telomeric region);GO:0000785(chromatin);GO:0000793(condensed chromosome)…	03440(Homologous recombination);03460(Fanconi anemia pathway)	NA	NA	RAD51 recombinase [Source:NCBI gene (formerly Entrezgene);Acc:396086]	protein_coding	5.9991	5.47211	2.73325	11.3948	16.7433	13.1528	0.344009	-1.53948	3.3313e-05	0.00152723	down	yes
chr13	17355992	17369275	-	ENSGALG00010017182	ENSGALG00010017182	ENSGALT00010041435;ENSGALT00010041441	NA	NA	NA	NA		lncRNA	0.0355097	0.208956	0	0.956851	3.1566	1.25307	0.0455538	-4.45628	3.34889e-05	0.00153183	down	yes
chr34	1098816	1128664	-	ENSGALG00010024416	VDR	ENSGALT00010059573;ENSGALT00010059571;ENSGALT00010059574	GO:0000122(negative regulation of transcription by RNA polymerase II);GO:0000902(cell morphogenesis);GO:0001501(skeletal system development);GO:0003677(DNA binding);GO:0003700(DNA-binding transcription factor activity);GO:0004879(nuclear receptor activity);GO:0005634(nucleus);GO:0005654(nucleoplasm);GO:0005737(cytoplasm);GO:0005829(cytosol);GO:0006355(regulation of DNA-templated transcription);GO…	NA	NA	NA	vitamin D (1,25- dihydroxyvitamin D3) receptor [Source:NCBI gene (formerly Entrezgene);Acc:395988]	protein_coding	1.98015	1.75396	1.87126	1.01208	0.70506	1.07477	2.00771	1.00555	3.35461e-05	0.00153183	up	yes
chr8	21608966	21627569	-	ENSGALG00010024669	STIL	ENSGALT00010060231	GO:0005737(cytoplasm);GO:0005813(centrosome);GO:0005814(centriole);GO:0007052(mitotic spindle organization);GO:0042802(identical protein binding);GO:0046599(regulation of centriole replication);GO:0046601(positive regulation of centriole replication);GO:0051298(centrosome duplication);GO:0071539(protein localization to centrosome);GO:0120099(procentriole replication complex);GO:1900087(positive r…	NA	NA	NA	STIL centriolar assembly protein [Source:HGNC Symbol;Acc:HGNC:10879]	protein_coding	4.14569	8.45785	2.33787	13.0114	42.4386	23.315	0.189696	-2.39824	3.38008e-05	0.00154041	down	yes
Z	66541423	66615048	-	ENSGALG00010007001	SNX30	ENSGALT00010016621;ENSGALT00010016622;ENSGALT00010016619	GO:0005737(cytoplasm);GO:0005769(early endosome);GO:0015031(protein transport);GO:0035091(phosphatidylinositol binding);GO:2000786(positive regulation of autophagosome assembly);GO:2000786(positive regulation of autophagosome assembly)	NA	NA	NA	sorting nexin family member 30 [Source:HGNC Symbol;Acc:HGNC:23685]	protein_coding	13.1021	15.3673	7.65297	24.5218	56.7475	39.7999	0.298362	-1.74487	3.39112e-05	0.00154239	down	yes
chr17	1053199	1066388	+	ENSGALG00010027803	SAPCD2	ENSGALT00010067357;ENSGALT00010067360	GO:0005654(nucleoplasm);GO:0005730(nucleolus);GO:0005829(cytosol);GO:0008284(positive regulation of cell population proliferation);GO:0043296(apical junction complex);GO:0045179(apical cortex);GO:1904777(negative regulation of protein localization to cell cortex);GO:1904777(negative regulation of protein localization to cell cortex)	NA	NA	NA	suppressor APC domain containing 2 [Source:HGNC Symbol;Acc:HGNC:28055]	protein_coding	1.61423	1.77698	1.17457	3.6874	11.2797	5.41208	0.224042	-2.15816	3.40213e-05	0.00154435	down	yes
chr28	3100130	3105938	+	ENSGALG00010028473	CDC34	ENSGALT00010068945	GO:0000166(nucleotide binding);GO:0000209(protein polyubiquitination);GO:0004842(ubiquitin-protein transferase activity);GO:0005524(ATP binding);GO:0005829(cytosol);GO:0006511(ubiquitin-dependent protein catabolic process);GO:0016567(protein ubiquitination);GO:0016607(nuclear speck);GO:0016740(transferase activity);GO:0035458(cellular response to interferon-beta);GO:0043161(proteasome-mediated ub…	04120(Ubiquitin mediated proteolysis)	K02207	EC:2.3.2.23	cell division cycle 34, ubiqiutin conjugating enzyme [Source:HGNC Symbol;Acc:HGNC:1734]	protein_coding	7.04534	8.89934	4.08435	14.7356	35.3131	24.628	0.26821	-1.89857	3.42393e-05	0.0015512	down	yes
chr17	8927565	8951200	-	ENSGALG00010029141	C5	ENSGALT00010070419	GO:0005579(membrane attack complex);GO:0010575(positive regulation of vascular endothelial growth factor production);GO:0010760(negative regulation of macrophage chemotaxis);GO:0032722(positive regulation of chemokine production)	04080(Neuroactive ligand-receptor interaction);05168(Herpes simplex virus 1 infection)	NA	NA	complement C5 [Source:HGNC Symbol;Acc:HGNC:1331]	protein_coding	0.31133	0.907676	0.245614	1.56226	5.01426	3.02917	0.152474	-2.71336	3.44288e-05	0.00155672	down	yes
chr14	14727890	14767013	-	ENSGALG00010019492	ENSGALG00010019492	ENSGALT00010047066;ENSGALT00010047060	NA	NA	NA	NA		lncRNA	0	0	0	0.448302	0.624771	0.508239	0.000189716	-12.3639	3.50986e-05	0.0015839	down	yes
chr1	176556139	176865508	+	ENSGALG00010005935	ATP8A2	ENSGALT00010014256;ENSGALT00010014237;ENSGALT00010014208;ENSGALT00010014249	GO:0000166(nucleotide binding);GO:0000287(magnesium ion binding);GO:0005524(ATP binding);GO:0005886(plasma membrane);GO:0015914(phospholipid transport);GO:0016020(membrane);GO:0016021(integral component of membrane);GO:0016887(ATP hydrolysis activity);GO:0034204(lipid translocation);GO:0045332(phospholipid translocation);GO:0046872(metal ion binding);GO:0048666(neuron development);GO:0140326(ATPa…	NA	K14802	EC:7.6.2.1		protein_coding	4.92464	7.70924	1.34238	14.6502	36.3736	24.9295	0.184011	-2.44213	3.54234e-05	0.0015944	down	yes
chr2	144954963	145015858	-	ENSGALG00010009253	SLC45A4	ENSGALT00010022056;ENSGALT00010022073;ENSGALT00010022072	GO:0008506(sucrose:proton symporter activity);GO:0015770(sucrose transport);GO:0016020(membrane);GO:0016021(integral component of membrane);GO:0022857(transmembrane transporter activity);GO:0055085(transmembrane transport);GO:0055085(transmembrane transport)	NA	NA	NA	solute carrier family 45 member 4 [Source:HGNC Symbol;Acc:HGNC:29196]	protein_coding	4.94804	4.07624	2.30513	8.57303	15.8098	10.691	0.323016	-1.63032	3.54696e-05	0.0015944	down	yes
chr1	20531973	20544979	-	ENSGALG00010001578	ENSGALG00010001578	ENSGALT00010003622	NA	NA	NA	NA		protein_coding	0.110788	0	0	0.710786	2.4885	1.20578	0.0251501	-5.31329	3.55722e-05	0.0015959	down	yes
chr24	3844141	3847277	-	ENSGALG00010025939	TMEM136-1	ENSGALT00010063242	GO:0016020(membrane);GO:0016021(integral component of membrane)	NA	NA	NA	transmembrane protein 136 family member 1 [Source:NCBI gene (formerly Entrezgene);Acc:419753]	protein_coding	0.495966	0.79125	0.281798	1.34196	8.05982	3.14329	0.12507	-2.99919	3.56909e-05	0.00159812	down	yes
chr1	165580686	165585883	+	ENSGALG00010002987	PCDH8	ENSGALT00010006980	GO:0001756(somitogenesis);GO:0016331(morphogenesis of embryonic epithelium)	NA	NA	NA	protocadherin 8 [Source:NCBI gene (formerly Entrezgene);Acc:428065]	protein_coding	0.814167	1.39871	0.206374	2.79413	7.61449	5.17149	0.155278	-2.68707	3.57611e-05	0.00159816	down	yes
chr2	42974555	42998052	+	ENSGALG00010017568	CDCP1	ENSGALT00010042462;ENSGALT00010042463	NA	NA	NA	NA	CUB domain containing protein 1 [Source:HGNC Symbol;Acc:HGNC:24357]	protein_coding	1.85703	2.54936	0.944771	4.18041	10.1814	7.30177	0.247012	-2.01735	3.61288e-05	0.00160967	down	yes
chr8	26394036	26407876	-	ENSGALG00010026928	ENSGALG00010026928	ENSGALT00010065315	NA	00590(Arachidonic acid metabolism);00591(Linoleic acid metabolism);01100(Metabolic pathways)	K07418	EC:1.14.14.1;EC:1.14.14.73;EC:1.14.14.74;EC:1.14.14.75		protein_coding	0.224806	0.498024	0.355418	1.18236	4.97121	2.51783	0.124345	-3.00758	3.61683e-05	0.00160967	down	yes
chr2	116638427	116800218	-	ENSGALG00010003210	EYA1	ENSGALT00010007504;ENSGALT00010007510;ENSGALT00010007518;ENSGALT00010007514	GO:0001656(metanephros development);GO:0001657(ureteric bud development);GO:0001658(branching involved in ureteric bud morphogenesis);GO:0003151(outflow tract morphogenesis);GO:0003723(RNA binding);GO:0004721(phosphoprotein phosphatase activity);GO:0004725(protein tyrosine phosphatase activity);GO:0005634(nucleus);GO:0005654(nucleoplasm);GO:0005737(cytoplasm);GO:0006281(DNA repair);GO:0006302(dou…	NA	K15616	EC:3.1.3.48	EYA transcriptional coactivator and phosphatase 1 [Source:HGNC Symbol;Acc:HGNC:3519]	protein_coding	0.237115	0	0.116558	0.957172	3.90786	1.35205	0.0568874	-4.13575	3.6228e-05	0.00160967	down	yes
chr15	10452176	10577084	-	ENSGALG00010000542	ENSGALG00010000542	ENSGALT00010001118;ENSGALT00010001120	NA	NA	NA	NA		lncRNA	0.068759	0.223918	0.159109	0.564586	3.01972	1.00298	0.0984868	-3.34393	3.67549e-05	0.00162961	down	yes
chr16	1624209	1628652	-	ENSGALG00010003633	ENSGALG00010003633	ENSGALT00010008417	NA	NA	NA	NA		rRNA	586.294	5328.18	4383.65	1037.5	519.886	733.385	4.49548	2.16848	3.68181e-05	0.00162961	up	yes
chr26	1772404	1815308	-	ENSGALG00010027365	PLEKHA6	ENSGALT00010066356;ENSGALT00010066344;ENSGALT00010066359;ENSGALT00010066349;ENSGALT00010066353;ENSGALT00010066360;ENSGALT00010066350	NA	NA	NA	NA	pleckstrin homology domain containing A6 [Source:HGNC Symbol;Acc:HGNC:17053]	protein_coding	2.7734	2.77606	5.02836	1.53984	1.6388	1.75001	2.14619	1.10177	3.72052e-05	0.00164273	up	yes
chr34	499137	507077	+	ENSGALG00010023264	RACGAP1	ENSGALT00010056729;ENSGALT00010056736;ENSGALT00010056741;ENSGALT00010056725	GO:0000281(mitotic cytokinesis);GO:0000915(actomyosin contractile ring assembly);GO:0005096(GTPase activator activity);GO:0005547(phosphatidylinositol-3,4,5-trisphosphate binding);GO:0005634(nucleus);GO:0005654(nucleoplasm);GO:0005819(spindle);GO:0007283(spermatogenesis);GO:0007405(neuroblast proliferation);GO:0008017(microtubule binding);GO:0008272(sulfate transport);GO:0019901(protein kinase bi…	NA	NA	NA	Rac GTPase activating protein 1 [Source:HGNC Symbol;Acc:HGNC:9804]	protein_coding	12.4838	14.6595	8.41502	25.9063	68.2035	35.9506	0.273399	-1.87092	3.7257e-05	0.00164273	down	yes
chr1	4737283	4767484	+	ENSGALG00010007857	ENSGALG00010007857	ENSGALT00010018704;ENSGALT00010018700	NA	NA	NA	NA		protein_coding	2.24314	3.48173	2.35626	7.39157	34.7021	10.0909	0.154857	-2.69099	3.76578e-05	0.00165723	down	yes
chr4	13470068	13511920	+	ENSGALG00010015494	CHRDL1	ENSGALT00010037208;ENSGALT00010037224;ENSGALT00010037195	GO:0000578(embryonic axis specification);GO:0001654(eye development);GO:0005576(extracellular region);GO:0030509(BMP signaling pathway);GO:0030514(negative regulation of BMP signaling pathway);GO:0036122(BMP binding);GO:0048167(regulation of synaptic plasticity);GO:0050431(transforming growth factor beta binding);GO:0060074(synapse maturation);GO:0097113(AMPA glutamate receptor clustering);GO:009…	NA	NA	NA	chordin like 1 [Source:NCBI gene (formerly Entrezgene);Acc:373985]	protein_coding	9.51569	8.74043	6.51828	14.8715	39.9823	30.1064	0.2916	-1.77794	3.79747e-05	0.00166799	down	yes
chr1	185112897	185127380	-	ENSGALG00010008317	CEP57	ENSGALT00010019890;ENSGALT00010019892;ENSGALT00010019893	GO:0005634(nucleus);GO:0005737(cytoplasm);GO:0005794(Golgi apparatus);GO:0005813(centrosome);GO:0005874(microtubule);GO:0007286(spermatid development);GO:0008017(microtubule binding);GO:0008543(fibroblast growth factor receptor signaling pathway);GO:0017134(fibroblast growth factor binding);GO:0042803(protein homodimerization activity);GO:0051260(protein homooligomerization);GO:0051260(protein ho…	NA	NA	NA	centrosomal protein 57 [Source:HGNC Symbol;Acc:HGNC:30794]	protein_coding	10.3167	12.7177	6.29505	20.7239	48.468	31.8328	0.29032	-1.78429	3.80531e-05	0.00166826	down	yes
chr1	22661007	22672581	-	ENSGALG00010001970	ENSGALG00010001970	ENSGALT00010004489;ENSGALT00010004487	NA	NA	NA	NA		lncRNA	0	0	0	0.0660089	0.579414	0.252599	0.000334068	-11.5476	3.8489e-05	0.00168417	down	yes
chr1	179727270	179729680	+	ENSGALG00010007336	ENSGALG00010007336	ENSGALT00010017492	NA	NA	NA	NA		lncRNA	0	0	0	0.200964	0.907734	1.10657	0.000135424	-12.8502	3.85697e-05	0.0016845	down	yes
chr1	83910561	83923185	+	ENSGALG00010005266	SLC19A2	ENSGALT00010012472	GO:0005886(plasma membrane);GO:0015234(thiamine transmembrane transporter activity);GO:0015888(thiamine transport);GO:0071934(thiamine transmembrane transport)	NA	NA	NA	solute carrier family 19 member 2 [Source:HGNC Symbol;Acc:HGNC:10938]	protein_coding	1.52035	2.77011	0.446333	4.49559	18.344	10.5948	0.141674	-2.81935	3.87469e-05	0.00168904	down	yes
chr14	8493501	8509950	-	ENSGALG00010021032	TMC7	ENSGALT00010050888;ENSGALT00010050896;ENSGALT00010050899;ENSGALT00010050903	NA	NA	NA	NA	transmembrane channel like 7 [Source:NCBI gene (formerly Entrezgene);Acc:416610]	protein_coding	0.727834	0.578144	0.817672	1.78914	6.19453	3.33294	0.187658	-2.41382	3.97175e-05	0.00172514	down	yes
chr1	148584710	148586953	-	ENSGALG00010006162	ENSGALG00010006162	ENSGALT00010014683	NA	NA	NA	NA		lncRNA	0	0	0	0.31807	0.906219	1.09291	0.000129466	-12.9151	3.97247e-05	0.00172514	down	yes
chr21	968354	982742	+	ENSGALG00010021361	WRAP73	ENSGALT00010051769;ENSGALT00010051765;ENSGALT00010051776;ENSGALT00010051748;ENSGALT00010051757	GO:0005813(centrosome);GO:0036064(ciliary basal body);GO:0090307(mitotic spindle assembly);GO:1902857(positive regulation of non-motile cilium assembly);GO:1902857(positive regulation of non-motile cilium assembly)	NA	NA	NA	WD repeat containing, antisense to TP73 [Source:NCBI gene (formerly Entrezgene);Acc:419383]	protein_coding	3.49907	4.25959	2.12618	7.86559	24.3248	11.1582	0.228032	-2.13269	4.01951e-05	0.00173943	down	yes
chr12	5019499	5074059	+	ENSGALG00010027917	PPARG	ENSGALT00010067670;ENSGALT00010067672;ENSGALT00010067671	GO:0003677(DNA binding);GO:0003700(DNA-binding transcription factor activity);GO:0004879(nuclear receptor activity);GO:0005634(nucleus);GO:0005654(nucleoplasm);GO:0005737(cytoplasm);GO:0006355(regulation of DNA-templated transcription);GO:0006357(regulation of transcription by RNA polymerase II);GO:0007154(cell communication);GO:0008270(zinc ion binding);GO:0030522(intracellular receptor signalin…	03320(PPAR signaling pathway);03320(PPAR signaling pathway)	NA	NA	peroxisome proliferator-activated receptor gamma [Source:NCBI gene (formerly Entrezgene);Acc:373928]	protein_coding	13.8077	9.11912	19.6574	7.35846	6.41574	6.73195	2.07666	1.05426	4.02045e-05	0.00173943	up	yes
chr8	28216072	28250025	+	ENSGALG00010022848	SGIP1	ENSGALT00010055591;ENSGALT00010055596;ENSGALT00010055585	GO:0005543(phospholipid binding);GO:0005737(cytoplasm);GO:0005886(plasma membrane);GO:0005905(clathrin-coated pit);GO:0008017(microtubule binding);GO:0015631(tubulin binding);GO:0017124(SH3 domain binding);GO:0030122(AP-2 adaptor complex);GO:0030136(clathrin-coated vesicle);GO:0048260(positive regulation of receptor-mediated endocytosis);GO:0048260(positive regulation of receptor-mediated endocyt…	NA	NA	NA	SH3GL interacting endocytic adaptor 1 [Source:HGNC Symbol;Acc:HGNC:25412]	protein_coding	0.136313	0.484202	0.0730331	0.910555	3.67185	1.74815	0.109556	-3.19026	4.15166e-05	0.00179283	down	yes
chr5	47650813	47668229	+	ENSGALG00010016395	HHIPL1	ENSGALT00010039496	GO:0005044(scavenger receptor activity);GO:0006897(endocytosis);GO:0016020(membrane)	NA	NA	NA		protein_coding	24.8711	22.9073	14.6857	14.4292	8.35363	13.1309	1.73928	0.798494	4.16378e-05	0.00179471	up	no
chr2	109780075	109795290	-	ENSGALG00010006027	ENSGALG00010006027	ENSGALT00010014411;ENSGALT00010014417;ENSGALT00010014415;ENSGALT00010014412	NA	NA	NA	NA		lncRNA	0.0178893	0.05425	0.152183	0.303848	3.73963	1.14281	0.043253	-4.53105	4.18179e-05	0.0017985	down	yes
chr3	81576403	81583434	-	ENSGALG00010002583	ENSGALG00010002583	ENSGALT00010005936;ENSGALT00010005938;ENSGALT00010005937	NA	NA	NA	NA		lncRNA	0.236976	0.657994	0.145954	0.881088	6.27573	3.34379	0.09913	-3.33454	4.19305e-05	0.0017985	down	yes
chr3	105065537	105137600	+	ENSGALG00010010417	OTOF	ENSGALT00010024920;ENSGALT00010024923	NA	NA	NA	NA	otoferlin [Source:HGNC Symbol;Acc:HGNC:8515]	protein_coding	0.0541912	0.0212207	0	0.384642	0.566701	0.245821	0.0629921	-3.98869	4.19598e-05	0.0017985	down	yes
chr4	5141340	5149579	-	ENSGALG00010016777	TNMD	ENSGALT00010040457	GO:0001886(endothelial cell morphogenesis);GO:0001937(negative regulation of endothelial cell proliferation);GO:0016525(negative regulation of angiogenesis)	NA	NA	NA	tenomodulin [Source:NCBI gene (formerly Entrezgene);Acc:404530]	protein_coding	9.07645	2.1408	16.9119	2.83105	1.53923	1.50967	4.78391	2.25819	4.29326e-05	0.00183678	up	yes
chr22	3371882	3375372	+	ENSGALG00010019274	ENSGALG00010019274	ENSGALT00010046603	NA	NA	NA	NA		protein_coding	0	0	0	0.461325	2.56586	0.916963	7.6062e-05	-13.6825	4.33114e-05	0.0018468	down	yes
chr8	16180022	16199897	+	ENSGALG00010021533	SSX2IP	ENSGALT00010052222;ENSGALT00010052224;ENSGALT00010052228	GO:0005815(microtubule organizing center);GO:0005912(adherens junction);GO:0007098(centrosome cycle);GO:0031252(cell leading edge);GO:0032991(protein-containing complex);GO:0034451(centriolar satellite);GO:0035020(regulation of Rac protein signal transduction);GO:0035735(intraciliary transport involved in cilium assembly);GO:0036064(ciliary basal body);GO:0060271(cilium assembly);GO:0110165(cellu…	04520(Adherens junction);04520(Adherens junction)	NA	NA	SSX family member 2 interacting protein [Source:NCBI gene (formerly Entrezgene);Acc:424532]	protein_coding	2.1603	4.188	2.32076	7.25526	19.0595	10.7245	0.234051	-2.09511	4.33269e-05	0.0018468	down	yes
chr14	10075589	10119070	-	ENSGALG00010017337	ABAT	ENSGALT00010041816;ENSGALT00010041826;ENSGALT00010041824	GO:0003824(catalytic activity);GO:0003867(4-aminobutyrate transaminase activity);GO:0005739(mitochondrion);GO:0008483(transaminase activity);GO:0009448(gamma-aminobutyric acid metabolic process);GO:0009450(gamma-aminobutyric acid catabolic process);GO:0016740(transferase activity);GO:0030170(pyridoxal phosphate binding);GO:0032144(4-aminobutyrate transaminase complex);GO:0034386(4-aminobutyrate:2…	00250(Alanine, aspartate and glutamate metabolism);00280(Valine, leucine and isoleucine degradation);00410(beta-Alanine metabolism);00640(Propanoate metabolism);00650(Butanoate metabolism);01100(Metabolic pathways);01100(Metabolic pathways)	K13524	EC:2.6.1.19;EC:2.6.1.22	4-aminobutyrate aminotransferase [Source:HGNC Symbol;Acc:HGNC:23]	protein_coding	3.02308	2.95548	1.67688	5.82966	8.96456	6.46847	0.360041	-1.47377	4.35977e-05	0.00185491	down	yes
chr24	5457466	5461306	+	ENSGALG00010023598	IL10RA	ENSGALT00010057482;ENSGALT00010057462	NA	04060(Cytokine-cytokine receptor interaction);04060(Cytokine-cytokine receptor interaction)	NA	NA	interleukin 10 receptor subunit alpha [Source:NCBI gene (formerly Entrezgene);Acc:419771]	protein_coding	0.403028	0.365416	0.460671	1.39672	2.36476	1.87439	0.218088	-2.19702	4.38096e-05	0.00185772	down	yes
chr7	4848102	4879571	-	ENSGALG00010012325	MLPH	ENSGALT00010029536;ENSGALT00010029551;ENSGALT00010029554;ENSGALT00010029561;ENSGALT00010029527	GO:0006886(intracellular protein transport);GO:0017022(myosin binding);GO:0030425(dendrite);GO:0030674(protein-macromolecule adaptor activity);GO:0031267(small GTPase binding);GO:0048471(perinuclear region of cytoplasm);GO:0048471(perinuclear region of cytoplasm)	NA	NA	NA	melanophilin [Source:NCBI gene (formerly Entrezgene);Acc:424019]	protein_coding	0.122768	0.562275	0.254206	0.958692	6.06156	2.34362	0.100306	-3.31753	4.38582e-05	0.00185772	down	yes
chr6	2261305	2279239	-	ENSGALG00010011177	ENSGALG00010011177	ENSGALT00010026715;ENSGALT00010026718;ENSGALT00010026719;ENSGALT00010026713	NA	NA	NA	NA		lncRNA	0.070762	0.333697	0	1.25392	3.82729	2.61367	0.0525622	-4.24983	4.39054e-05	0.00185772	down	yes
chr4	13795231	13831387	-	ENSGALG00010016248	ENSGALG00010016248	ENSGALT00010039052;ENSGALT00010039044;ENSGALT00010039058	NA	NA	NA	NA		lncRNA	0.157483	0.161919	0.100361	0.503754	1.71714	0.743679	0.141593	-2.82018	4.40022e-05	0.00185841	down	yes
chr3	52171230	52174108	-	ENSGALG00010006393	ENSGALG00010006393	ENSGALT00010015249	NA	NA	NA	NA		lncRNA	0.111301	0	0.109153	0.486159	3.45095	1.06918	0.0440354	-4.50519	4.44083e-05	0.00187213	down	yes
chr1	179179878	179222500	-	ENSGALG00010005343	ENSGALG00010005343	ENSGALT00010012687;ENSGALT00010012685	GO:0005737(cytoplasm);GO:0007286(spermatid development);GO:0042802(identical protein binding);GO:0042802(identical protein binding)	NA	NA	NA		protein_coding	0.104021	0.654107	0.352855	0.963968	7.79258	3.72743	0.0889927	-3.49017	4.46899e-05	0.00188056	down	yes
chr2	113507105	113522551	-	ENSGALG00010003074	TTPA	ENSGALT00010007150	GO:0001890(placenta development);GO:0001892(embryonic placenta development);GO:0005546(phosphatidylinositol-4,5-bisphosphate binding);GO:0008431(vitamin E binding);GO:0009636(response to toxic substance);GO:0042360(vitamin E metabolic process);GO:0043325(phosphatidylinositol-3,4-bisphosphate binding);GO:0051180(vitamin transport);GO:0090212(negative regulation of establishment of blood-brain barr…	NA	NA	NA	alpha tocopherol transfer protein [Source:HGNC Symbol;Acc:HGNC:12404]	protein_coding	0.194743	0.299003	0.346826	0.886396	2.8126	1.86512	0.15107	-2.72671	4.4928e-05	0.00188714	down	yes
chr10	19425450	19465103	+	ENSGALG00010020600	ENSGALG00010020600	ENSGALT00010049710;ENSGALT00010049714;ENSGALT00010049719	NA	NA	NA	NA		lncRNA	0	0	0	0.0231266	0.1636	0.0814979	0.00111847	-9.80426	4.50281e-05	0.00188721	down	yes
chr5	48092347	48180727	+	ENSGALG00010016702	WDR25	ENSGALT00010040275;ENSGALT00010040272;ENSGALT00010040261;ENSGALT00010040271;ENSGALT00010040268	NA	NA	NA	NA	WD repeat domain 25 [Source:HGNC Symbol;Acc:HGNC:21064]	protein_coding	1.34299	1.03043	0.951247	2.51731	6.59623	3.87965	0.255878	-1.96647	4.50934e-05	0.00188721	down	yes
chr10	4422414	4472323	+	ENSGALG00010024601	C2CD4A	ENSGALT00010060024	NA	NA	NA	NA		protein_coding	0.0748664	0.177674	0.113004	0.318201	1.46352	0.979072	0.132406	-2.91696	4.52322e-05	0.00188959	down	yes
chr5	37621570	37626411	-	ENSGALG00010006107	ENSGALG00010006107	ENSGALT00010014597	NA	04010(MAPK signaling pathway);04510(Focal adhesion)	NA	NA		protein_coding	7.67657	6.84255	49.0173	3.06838	5.12144	4.18099	5.13599	2.36064	4.61571e-05	0.00192474	up	yes
chr1	78037415	78042420	+	ENSGALG00010023158	ENSGALG00010023158	ENSGALT00010056440	NA	NA	NA	NA		protein_coding	0.35157	1.14016	0.283812	2.17089	7.50456	4.07521	0.129124	-2.95317	4.62864e-05	0.00192665	down	yes
chr7	28019431	28039573	-	ENSGALG00010020794	STEAP3	ENSGALT00010050299;ENSGALT00010050298	GO:0005737(cytoplasm);GO:0005768(endosome);GO:0005771(multivesicular body);GO:0009306(protein secretion);GO:0010008(endosome membrane);GO:0016020(membrane);GO:0016021(integral component of membrane);GO:0055072(iron ion homeostasis);GO:0055072(iron ion homeostasis)	04115(p53 signaling pathway);04216(Ferroptosis);04216(Ferroptosis)	NA	NA	STEAP3 metalloreductase [Source:HGNC Symbol;Acc:HGNC:24592]	protein_coding	0.136687	0.113002	0.32589	0.805714	3.61254	1.19937	0.102459	-3.28688	4.65673e-05	0.00193485	down	yes
chr4	66020579	66062769	+	ENSGALG00010016851	TEC	ENSGALT00010040662;ENSGALT00010040656	GO:0000166(nucleotide binding);GO:0002250(adaptive immune response);GO:0004672(protein kinase activity);GO:0004712(protein serine/threonine/tyrosine kinase activity);GO:0004713(protein tyrosine kinase activity);GO:0004715(non-membrane spanning protein tyrosine kinase activity);GO:0005524(ATP binding);GO:0005856(cytoskeleton);GO:0005886(plasma membrane);GO:0006468(protein phosphorylation);GO:00072…	NA	K07364	EC:2.7.10.2	tec protein tyrosine kinase [Source:NCBI gene (formerly Entrezgene);Acc:396407]	protein_coding	3.02812	3.50087	1.62743	5.65281	16.2555	10.5599	0.251213	-1.99302	4.67619e-05	0.00193944	down	yes
chr9	14543242	14548859	+	ENSGALG00010018739	ENSGALG00010018739	ENSGALT00010045286	NA	NA	NA	NA		lncRNA	0	0	0	0.32852	1.08349	0.445689	0.00016149	-12.5963	4.70631e-05	0.00194691	down	yes
chr5	55767500	55775675	+	ENSGALG00010018499	TBPL2	ENSGALT00010044751	GO:0005634(nucleus);GO:0005737(cytoplasm)	03022(Basal transcription factors)	NA	NA	TATA-box binding protein like 2 [Source:NCBI gene (formerly Entrezgene);Acc:776269]	protein_coding	0.199913	0.308943	0.866504	1.65742	16.4838	3.71846	0.0629176	-3.99039	4.71312e-05	0.00194691	down	yes
chr12	7502267	7913294	+	ENSGALG00010027868	CACNA2D3	ENSGALT00010067544	NA	04010(MAPK signaling pathway);04260(Cardiac muscle contraction);04261(Adrenergic signaling in cardiomyocytes)	NA	NA	calcium voltage-gated channel auxiliary subunit alpha2delta 3 [Source:HGNC Symbol;Acc:HGNC:15460]	protein_coding	0.0548802	0	0	0.249649	1.40226	0.412799	0.0265801	-5.23351	4.72722e-05	0.00194691	down	yes
Z	10869850	10881647	+	ENSGALG00010013188	ENSGALG00010013188	ENSGALT00010031652	GO:0008528(G protein-coupled peptide receptor activity);GO:0051482(positive regulation of cytosolic calcium ion concentration involved in phospholipase C-activating G protein-coupled signaling pathway)	04080(Neuroactive ligand-receptor interaction)	NA	NA		protein_coding	0.477419	0.466531	0.178476	1.05479	2.32002	2.14708	0.203269	-2.29854	4.72797e-05	0.00194691	down	yes
chr6	9856636	9879896	+	ENSGALG00010008686	ENSGALG00010008686	ENSGALT00010020601	NA	NA	NA	NA		protein_coding	0	0	0	0.257045	0.739161	0.357073	0.000221684	-12.1392	4.81619e-05	0.0019797	down	yes
chr10	16480419	16489657	+	ENSGALG00010018623	ARRDC4	ENSGALT00010045061	GO:0005768(endosome);GO:0005886(plasma membrane);GO:0015031(protein transport);GO:0016567(protein ubiquitination);GO:0043231(intracellular membrane-bounded organelle);GO:0051443(positive regulation of ubiquitin-protein transferase activity);GO:0140112(extracellular vesicle biogenesis);GO:1903561(extracellular vesicle);GO:1990756(ubiquitin ligase-substrate adaptor activity)	NA	NA	NA	arrestin domain containing 4 [Source:HGNC Symbol;Acc:HGNC:28087]	protein_coding	9.99928	14.5152	5.40247	22.5937	55.7425	36.6681	0.260137	-1.94265	4.83284e-05	0.00198301	down	yes
chr8	4321824	4339066	+	ENSGALG00010013553	TADA1	ENSGALT00010032600	NA	NA	NA	NA	transcriptional adaptor 1 [Source:NCBI gene (formerly Entrezgene);Acc:769871]	protein_coding	5.11641	7.04526	4.62796	11.9126	37.8488	19.8511	0.241187	-2.05177	4.90635e-05	0.0020096	down	yes
Z	37679890	37941892	+	ENSGALG00010015038	PCSK5	ENSGALT00010036172;ENSGALT00010036168;ENSGALT00010036180;ENSGALT00010036186	GO:0001822(kidney development);GO:0003279(cardiac septum development);GO:0004175(endopeptidase activity);GO:0004252(serine-type endopeptidase activity);GO:0005615(extracellular space);GO:0005794(Golgi apparatus);GO:0007368(determination of left/right symmetry);GO:0007507(heart development);GO:0007566(embryo implantation);GO:0009952(anterior/posterior pattern specification);GO:0016485(protein proc…	NA	NA	NA	proprotein convertase subtilisin/kexin type 5 [Source:HGNC Symbol;Acc:HGNC:8747]	protein_coding	43.1302	26.5291	33.2916	22.2289	12.1116	21.0948	1.85713	0.893079	4.91573e-05	0.00200987	up	no
chr13	16882746	16890588	+	ENSGALG00010017164	ENSGALG00010017164	ENSGALT00010041406;ENSGALT00010041409	NA	NA	NA	NA		lncRNA	0	0	0	0.193442	0.540391	0.240778	0.000307815	-11.6656	4.97302e-05	0.00202614	down	yes
chr27	933701	941732	-	ENSGALG00010022002	KIF18B	ENSGALT00010053494	GO:0000235(astral microtubule);GO:0000278(mitotic cell cycle);GO:0003774(cytoskeletal motor activity);GO:0005634(nucleus);GO:0005654(nucleoplasm);GO:0005737(cytoplasm);GO:0005829(cytosol);GO:0007019(microtubule depolymerization);GO:0016604(nuclear body);GO:0019894(kinesin binding);GO:0035371(microtubule plus-end);GO:0051302(regulation of cell division);GO:1990752(microtubule end)	NA	NA	NA	kinesin family member 18B [Source:NCBI gene (formerly Entrezgene);Acc:419968]	protein_coding	4.6573	5.75863	1.90407	10.783	20.3066	14.235	0.271817	-1.87929	4.97309e-05	0.00202614	down	yes
chr6	20053771	20068961	-	ENSGALG00010022947	ENSGALG00010022947	ENSGALT00010055836;ENSGALT00010055841;ENSGALT00010055847	NA	NA	NA	NA		lncRNA	0	0	0	0.0963076	0.952977	0.157215	0.000248653	-11.9736	5.07659e-05	0.00206466	down	yes
Z	7642461	7656709	-	ENSGALG00010010572	AQP3	ENSGALT00010025183	GO:0002684(positive regulation of immune system process);GO:0005654(nucleoplasm);GO:0005737(cytoplasm);GO:0005886(plasma membrane);GO:0005911(cell-cell junction);GO:0006833(water transport);GO:0015250(water channel activity);GO:0015254(glycerol channel activity);GO:0015793(glycerol transmembrane transport);GO:0015840(urea transport);GO:0016323(basolateral plasma membrane);GO:0032526(response to r…	NA	NA	NA	aquaporin 3 (Gill blood group) [Source:HGNC Symbol;Acc:HGNC:636]	protein_coding	3.30015	4.65989	1.02942	9.02599	20.3129	13.7584	0.208585	-2.26129	5.10316e-05	0.00207181	down	yes
chr20	12333085	12350319	-	ENSGALG00010016671	CASS4	ENSGALT00010040192;ENSGALT00010040193;ENSGALT00010040196	GO:0005737(cytoplasm);GO:0005925(focal adhesion);GO:0030335(positive regulation of cell migration);GO:0051897(positive regulation of protein kinase B signaling);GO:0061098(positive regulation of protein tyrosine kinase activity);GO:1900026(positive regulation of substrate adhesion-dependent cell spreading);GO:1990782(protein tyrosine kinase binding);GO:1990782(protein tyrosine kinase binding)	NA	NA	NA	Cas scaffolding protein family member 4 [Source:NCBI gene (formerly Entrezgene);Acc:419330]	protein_coding	0.909592	1.13213	0.432245	2.22884	7.16952	3.18846	0.196552	-2.34701	5.11343e-05	0.00207233	down	yes
chr6	30794682	30808604	-	ENSGALG00010002202	SFXN4	ENSGALT00010004952;ENSGALT00010004945;ENSGALT00010004960	NA	NA	NA	NA	sideroflexin 4 [Source:HGNC Symbol;Acc:HGNC:16088]	protein_coding	1.4276	1.63519	1.24743	3.2154	6.76075	4.40649	0.299683	-1.73849	5.12984e-05	0.00207242	down	yes
chr3	54749395	54855588	+	ENSGALG00010005364	MAP7	ENSGALT00010012770;ENSGALT00010012774;ENSGALT00010012773;ENSGALT00010012763;ENSGALT00010012767	GO:0005829(cytosol);GO:0015630(microtubule cytoskeleton);GO:0015630(microtubule cytoskeleton)	NA	NA	NA	microtubule associated protein 7 [Source:NCBI gene (formerly Entrezgene);Acc:421689]	protein_coding	1.41308	1.72136	0.531412	3.45569	6.22865	4.59185	0.256781	-1.96139	5.13525e-05	0.00207242	down	yes
chr13	17215307	17325198	-	ENSGALG00010017137	ENSGALG00010017137	ENSGALT00010041354;ENSGALT00010041348;ENSGALT00010041352;ENSGALT00010041349	NA	NA	NA	NA		lncRNA	0	0	0	0.0565561	0.254746	0.0663493	0.000794383	-10.2979	5.14109e-05	0.00207242	down	yes
chr14	14263486	14276165	+	ENSGALG00010017595	ENSGALG00010017595	ENSGALT00010042541;ENSGALT00010042536	NA	NA	NA	NA		protein_coding	5.03123	5.53701	2.72551	9.5663	23.7804	14.19	0.279652	-1.83829	5.14961e-05	0.00207242	down	yes
chr26	864603	905731	-	ENSGALG00010024891	PKP1	ENSGALT00010060782;ENSGALT00010060780;ENSGALT00010060783	GO:0001533(cornified envelope);GO:0005521(lamin binding);GO:0005654(nucleoplasm);GO:0005886(plasma membrane);GO:0010628(positive regulation of gene expression);GO:0030057(desmosome);GO:0045110(intermediate filament bundle assembly);GO:1902373(negative regulation of mRNA catabolic process);GO:1990124(messenger ribonucleoprotein complex);GO:1990124(messenger ribonucleoprotein complex)	NA	NA	NA	plakophilin 1 [Source:HGNC Symbol;Acc:HGNC:9023]	protein_coding	0.470194	1.01829	0.139728	1.6051	7.41971	4.16926	0.123405	-3.01853	5.19596e-05	0.00208744	down	yes
chr16	781623	786061	+	ENSGALG00010003551	ENSGALG00010003551	ENSGALT00010008272	NA	NA	NA	NA		rRNA	161.727	1001.96	920.955	236.592	139.454	196.015	3.6441	1.86556	5.22296e-05	0.00209464	up	yes
chr1	33214368	33345377	-	ENSGALG00010013252	PPM1H	ENSGALT00010031852;ENSGALT00010031856	GO:0004721(phosphoprotein phosphatase activity);GO:0005634(nucleus);GO:0005654(nucleoplasm);GO:0005737(cytoplasm);GO:0042802(identical protein binding);GO:0045202(synapse);GO:0098978(glutamatergic synapse);GO:0098978(glutamatergic synapse)	NA	K17503	EC:3.1.3.16	protein phosphatase, Mg2+/Mn2+ dependent 1H [Source:HGNC Symbol;Acc:HGNC:18583]	protein_coding	2.16629	3.48128	1.0664	5.46251	15.5178	9.68008	0.218978	-2.19114	5.23745e-05	0.0020968	down	yes
chr4	89308101	89311303	-	ENSGALG00010018247	NOTO	ENSGALT00010044060	GO:0000978(RNA polymerase II cis-regulatory region sequence-specific DNA binding);GO:0000981(DNA-binding transcription factor activity, RNA polymerase II-specific);GO:0003677(DNA binding);GO:0005634(nucleus);GO:0006355(regulation of DNA-templated transcription);GO:0006357(regulation of transcription by RNA polymerase II);GO:0007417(central nervous system development);GO:0030182(neuron differentia…	NA	NA	NA	notochord homeobox [Source:NCBI gene (formerly Entrezgene);Acc:396302]	protein_coding	0	0	0	0.19061	1.10014	0.451188	0.000172222	-12.5034	5.25475e-05	0.00210008	down	yes
chr13	1869362	1891432	-	ENSGALG00010012740	ENSGALG00010012740	ENSGALT00010030502;ENSGALT00010030501;ENSGALT00010030499;ENSGALT00010030504	NA	NA	NA	NA		lncRNA	0	0	0	0.0971828	0.199464	0.14076	0.00068586	-10.5098	5.29363e-05	0.00210729	down	yes
chr5	52358107	52383846	-	ENSGALG00010017463	PPP1R36	ENSGALT00010042176;ENSGALT00010042181	NA	NA	NA	NA	protein phosphatase 1 regulatory subunit 36 [Source:HGNC Symbol;Acc:HGNC:20097]	protein_coding	1.37884	0.753285	0.552826	2.35041	6.20813	3.73835	0.218344	-2.19533	5.29789e-05	0.00210729	down	yes
chr1	78435000	78594495	-	ENSGALG00010024057	HSD3B1	ENSGALT00010058626;ENSGALT00010058618;ENSGALT00010058636	NA	00140(Steroid hormone biosynthesis);01100(Metabolic pathways);01100(Metabolic pathways)	K00070	EC:1.1.1.145;EC:5.3.3.1	hydroxy-delta-5-steroid dehydrogenase, 3 beta- and steroid delta-isomerase 1 [Source:NCBI gene (formerly Entrezgene);Acc:396015]	protein_coding	32.3944	26.4728	69.5577	21.1304	7.32422	12.6232	3.12638	1.64449	5.3002e-05	0.00210729	up	yes
chr5	56070056	56077439	-	ENSGALG00010018932	CDKN3	ENSGALT00010045812;ENSGALT00010045809;ENSGALT00010045815	GO:0004722(protein serine/threonine phosphatase activity);GO:0004725(protein tyrosine phosphatase activity);GO:0005829(cytosol);GO:0048471(perinuclear region of cytoplasm);GO:0051726(regulation of cell cycle);GO:0051726(regulation of cell cycle)	NA	K14167	EC:3.1.3.16;EC:3.1.3.48	cyclin dependent kinase inhibitor 3 [Source:NCBI gene (formerly Entrezgene);Acc:423562]	protein_coding	3.47616	4.88138	1.58853	9.49896	16.1508	10.9545	0.271719	-1.87981	5.31828e-05	0.00210766	down	yes
chr4	16582091	16629476	+	ENSGALG00010011941	ENSGALG00010011941	ENSGALT00010028582;ENSGALT00010028580;ENSGALT00010028577	NA	NA	NA	NA		protein_coding	28.7085	22.4351	29.6562	17.7845	12.3726	18.5956	1.65734	0.72887	5.31942e-05	0.00210766	up	no
chr23	2435916	2440091	+	ENSGALG00010016870	ENSGALG00010016870	ENSGALT00010040689	NA	NA	NA	NA		protein_coding	46.5558	64.2689	338.689	14.1336	3.41141	6.53967	18.6639	4.22218	5.33542e-05	0.00211037	up	yes
chr13	12152084	12219131	-	ENSGALG00010017235	ENSGALG00010017235	ENSGALT00010041550;ENSGALT00010041547;ENSGALT00010041552	NA	NA	NA	NA		lncRNA	0.00916251	0.042969	0	0.0994557	0.926215	0.434818	0.0356946	-4.80815	5.42599e-05	0.00214252	down	yes
chr2	44489327	44541326	+	ENSGALG00010018157	FBXL2	ENSGALT00010043925;ENSGALT00010043884;ENSGALT00010043889;ENSGALT00010043932;ENSGALT00010043919;ENSGALT00010043878	GO:0006511(ubiquitin-dependent protein catabolic process);GO:0006513(protein monoubiquitination);GO:0010506(regulation of autophagy);GO:0014066(regulation of phosphatidylinositol 3-kinase signaling);GO:0016020(membrane);GO:0016567(protein ubiquitination);GO:0019005(SCF ubiquitin ligase complex);GO:0019903(protein phosphatase binding);GO:0031146(SCF-dependent proteasomal ubiquitin-dependent protei…	NA	NA	NA	F-box and leucine rich repeat protein 2 [Source:HGNC Symbol;Acc:HGNC:13598]	protein_coding	1.88617	2.68	1.11109	4.15951	9.3331	7.76544	0.267064	-1.90474	5.43773e-05	0.00214349	down	yes
chr2	24549357	24555990	+	ENSGALG00010003334	TAC1	ENSGALT00010007792;ENSGALT00010007794	GO:0005576(extracellular region);GO:0005615(extracellular space);GO:0006954(inflammatory response);GO:0007204(positive regulation of cytosolic calcium ion concentration);GO:0007217(tachykinin receptor signaling pathway);GO:0007218(neuropeptide signaling pathway);GO:0019233(sensory perception of pain);GO:0030424(axon);GO:0031835(substance P receptor binding);GO:0043025(neuronal cell body);GO:00482…	04080(Neuroactive ligand-receptor interaction);04080(Neuroactive ligand-receptor interaction)	NA	NA	tachykinin precursor 1 [Source:HGNC Symbol;Acc:HGNC:11517]	protein_coding	0.277928	0	0	1.31229	3.93806	2.73853	0.0347893	-4.84521	5.46408e-05	0.0021502	down	yes
chr13	10925310	10955716	+	ENSGALG00010015002	ADAM19	ENSGALT00010036094;ENSGALT00010036091	GO:0001890(placenta development);GO:0004222(metalloendopeptidase activity);GO:0005634(nucleus);GO:0010628(positive regulation of gene expression);GO:0016485(protein processing);GO:0042987(amyloid precursor protein catabolic process);GO:1902945(metalloendopeptidase activity involved in amyloid precursor protein catabolic process);GO:2000049(positive regulation of cell-cell adhesion mediated by cad…	NA	NA	NA	ADAM metallopeptidase domain 19 [Source:NCBI gene (formerly Entrezgene);Acc:416244]	protein_coding	0.88746	1.79767	0.458351	2.71115	9.30373	5.45853	0.179901	-2.47473	5.56289e-05	0.00218536	down	yes
chr1	65357399	65373734	+	ENSGALG00010013802	PYROXD1	ENSGALT00010033139;ENSGALT00010033134	GO:0005634(nucleus);GO:0005737(cytoplasm);GO:0030017(sarcomere);GO:0034599(cellular response to oxidative stress);GO:0034599(cellular response to oxidative stress)	NA	NA	NA	pyridine nucleotide-disulphide oxidoreductase domain 1 [Source:NCBI gene (formerly Entrezgene);Acc:418191]	protein_coding	1.77246	3.45629	1.88006	4.53447	32.6856	12.3017	0.143549	-2.80039	5.5778e-05	0.00218749	down	yes
chr3	17761366	17777891	+	ENSGALG00010019524	HHIPL2	ENSGALT00010047134;ENSGALT00010047131	NA	NA	NA	NA	HHIP like 2 [Source:HGNC Symbol;Acc:HGNC:25842]	protein_coding	45.6639	44.7192	57.7328	33.4849	15.1092	14.5518	2.34561	1.22997	5.61065e-05	0.00219439	up	yes
chr5	49828345	49838032	-	ENSGALG00010015804	CKB	ENSGALT00010038056;ENSGALT00010038063;ENSGALT00010038064	GO:0004111(creatine kinase activity);GO:0005739(mitochondrion);GO:0005829(cytosol);GO:0031625(ubiquitin protein ligase binding);GO:0031625(ubiquitin protein ligase binding)	00330(Arginine and proline metabolism);01100(Metabolic pathways);01100(Metabolic pathways)	K00933	EC:2.7.3.2	creatine kinase B [Source:NCBI gene (formerly Entrezgene);Acc:396248]	protein_coding	29.6702	22.5449	16.515	46.8698	98.3619	60.9755	0.333306	-1.58508	5.61444e-05	0.00219439	down	yes
chr5	17479913	17480518	-	ENSGALG00010024777	ENSGALG00010024777	ENSGALT00010060485	NA	NA	NA	NA		protein_coding	0	0	0	2.01954	3.87749	1.84348	3.87571e-05	-14.6552	5.63654e-05	0.00219726	down	yes
chr1	78353673	78380556	+	ENSGALG00010025981	ENSGALG00010025981	ENSGALT00010063369;ENSGALT00010063367	NA	NA	NA	NA		lncRNA	0	0	0	0.0350233	0.29383	0.157074	0.000617377	-10.6616	5.64085e-05	0.00219726	down	yes
chr7	28331280	28425623	-	ENSGALG00010022155	ENSGALG00010022155	ENSGALT00010053894;ENSGALT00010053883	NA	NA	NA	NA		lncRNA	0	0	0	0.14725	0.169583	0.0644144	0.00078689	-10.3115	5.71777e-05	0.00222347	down	yes
chr5	12756503	12806747	-	ENSGALG00010024139	SLC22A18	ENSGALT00010058869;ENSGALT00010058865	GO:0005635(nuclear envelope);GO:0005737(cytoplasm);GO:0016020(membrane);GO:0016021(integral component of membrane);GO:0016324(apical plasma membrane);GO:0022857(transmembrane transporter activity);GO:0031625(ubiquitin protein ligase binding);GO:0042908(xenobiotic transport);GO:0055085(transmembrane transport);GO:1990961(xenobiotic detoxification by transmembrane export across the plasma membrane)…	NA	NA	NA	solute carrier family 22 member 18 [Source:HGNC Symbol;Acc:HGNC:10964]	protein_coding	0	0	0	0.201883	0.499022	0.201266	0.000332531	-11.5542	5.72785e-05	0.00222364	down	yes
chr9	22358747	22363207	-	ENSGALG00010001638	ENSGALG00010001638	ENSGALT00010003746	NA	NA	NA	NA		lncRNA	0.266002	0.216491	0	1.24768	5.48197	1.43156	0.0591203	-4.0802	5.77325e-05	0.00223605	down	yes
chr2	103770818	103843128	+	ENSGALG00010005536	TAF4B	ENSGALT00010013253;ENSGALT00010013252;ENSGALT00010013251;ENSGALT00010013250	GO:0001650(fibrillar center);GO:0003677(DNA binding);GO:0005654(nucleoplasm);GO:0005669(transcription factor TFIID complex);GO:0006468(protein phosphorylation);GO:0042789(mRNA transcription by RNA polymerase II);GO:0051059(NF-kappaB binding);GO:0060261(positive regulation of transcription initiation by RNA polymerase II);GO:0060261(positive regulation of transcription initiation by RNA polymerase…	03022(Basal transcription factors);03022(Basal transcription factors)	NA	NA	TATA-box binding protein associated factor 4b [Source:HGNC Symbol;Acc:HGNC:11538]	protein_coding	0.958153	1.39472	0.511256	2.28712	5.80065	4.18802	0.233315	-2.09965	5.78876e-05	0.00223605	down	yes
chr3	44862957	44933743	+	ENSGALG00010006227	AGPAT4	ENSGALT00010014829;ENSGALT00010014818;ENSGALT00010014816;ENSGALT00010014822;ENSGALT00010014820	GO:0003841(1-acylglycerol-3-phosphate O-acyltransferase activity);GO:0005741(mitochondrial outer membrane);GO:0005783(endoplasmic reticulum);GO:0006644(phospholipid metabolic process);GO:0012505(endomembrane system);GO:0016020(membrane);GO:0016021(integral component of membrane);GO:0016740(transferase activity);GO:0016746(acyltransferase activity);GO:0042171(lysophosphatidic acid acyltransferase …	00561(Glycerolipid metabolism);00564(Glycerophospholipid metabolism);01100(Metabolic pathways);01100(Metabolic pathways)	K13523	EC:2.3.1.51	1-acylglycerol-3-phosphate O-acyltransferase 4 [Source:HGNC Symbol;Acc:HGNC:20885]	protein_coding	4.8408	5.39314	2.57829	9.21046	17.1003	12.5172	0.329974	-1.59957	5.78891e-05	0.00223605	down	yes
chr8	7784808	7799390	-	ENSGALG00010014584	ENSGALG00010014584	ENSGALT00010035009	NA	NA	NA	NA		lncRNA	0.154061	0.24643	0.1565	0.536111	3.82007	1.66908	0.0924426	-3.4353	5.81155e-05	0.00224104	down	yes
Z	73475467	73485462	+	ENSGALG00010009376	CDO1	ENSGALT00010022350	GO:0005506(iron ion binding);GO:0005829(cytosol);GO:0008198(ferrous iron binding);GO:0008270(zinc ion binding);GO:0016151(nickel cation binding);GO:0016491(oxidoreductase activity);GO:0016702(oxidoreductase activity, acting on single donors with incorporation of molecular oxygen, incorporation of two atoms of oxygen);GO:0017172(cysteine dioxygenase activity);GO:0019448(L-cysteine catabolic proces…	00270(Cysteine and methionine metabolism);00430(Taurine and hypotaurine metabolism);01100(Metabolic pathways)	K00456	EC:1.13.11.20	cysteine dioxygenase type 1 [Source:HGNC Symbol;Acc:HGNC:1795]	protein_coding	3.84643	2.13321	4.81706	1.42624	1.17568	1.5626	2.59255	1.37437	5.84165e-05	0.00224736	up	yes
chr5	19015766	19030055	-	ENSGALG00010025204	TRAF6	ENSGALT00010061479	GO:0000122(negative regulation of transcription by RNA polymerase II);GO:0000209(protein polyubiquitination);GO:0001503(ossification);GO:0001843(neural tube closure);GO:0002224(toll-like receptor signaling pathway);GO:0002637(regulation of immunoglobulin production);GO:0002726(positive regulation of T cell cytokine production);GO:0002755(MyD88-dependent toll-like receptor signaling pathway);GO:00…	04010(MAPK signaling pathway);04120(Ubiquitin mediated proteolysis);04140(Autophagy - animal);04144(Endocytosis);04620(Toll-like receptor signaling pathway);04621(NOD-like receptor signaling pathway);04622(RIG-I-like receptor signaling pathway);05132(Salmonella infection);05168(Herpes simplex virus 1 infection)	K03175	EC:2.3.2.27	TNF receptor associated factor 6 [Source:HGNC Symbol;Acc:HGNC:12036]	protein_coding	8.67765	7.31206	6.02827	14.9404	47.38	23.4121	0.256822	-1.96116	5.84743e-05	0.00224736	down	yes
chr2	5385669	5416878	+	ENSGALG00010026794	ENSGALG00010026794	ENSGALT00010065613;ENSGALT00010065658	NA	NA	NA	NA		protein_coding	0.0254256	0	0	0.144995	0.588071	0.251149	0.0258334	-5.27462	5.87008e-05	0.00225231	down	yes
chr11	18018255	18020711	-	ENSGALG00010009557	CIDEC	ENSGALT00010022789	NA	NA	NA	NA	cell death inducing DFFA like effector c [Source:NCBI gene (formerly Entrezgene);Acc:100859733]	protein_coding	1.86923	1.4527	1.12208	3.85678	11.2338	6.20258	0.208706	-2.26046	5.88144e-05	0.00225293	down	yes
chr26	3202425	3209902	-	ENSGALG00010027212	IRF6	ENSGALT00010065973;ENSGALT00010065974	GO:0001228(DNA-binding transcription activator activity, RNA polymerase II-specific);GO:0003677(DNA binding);GO:0003700(DNA-binding transcription factor activity);GO:0005654(nucleoplasm);GO:0005737(cytoplasm);GO:0005829(cytosol);GO:0008283(cell population proliferation);GO:0008285(negative regulation of cell population proliferation);GO:0010839(negative regulation of keratinocyte proliferation);G…	NA	NA	NA	interferon regulatory factor 6 [Source:HGNC Symbol;Acc:HGNC:6121]	protein_coding	15.4902	22.609	5.51492	41.3096	95.7387	56.5547	0.225276	-2.15023	5.91549e-05	0.00226143	down	yes
chr5	23757933	23769199	-	ENSGALG00010022220	PPP1R14D	ENSGALT00010054063;ENSGALT00010054062	GO:0004865(protein serine/threonine phosphatase inhibitor activity);GO:1905183(negative regulation of protein serine/threonine phosphatase activity);GO:1905184(positive regulation of protein serine/threonine phosphatase activity);GO:1905184(positive regulation of protein serine/threonine phosphatase activity)	NA	NA	NA	protein phosphatase 1 regulatory inhibitor subunit 14D [Source:HGNC Symbol;Acc:HGNC:14953]	protein_coding	0	0	0	0.0718678	0.328551	0.368949	0.000389931	-11.3245	5.92326e-05	0.00226143	down	yes
chr3	100007723	100034501	+	ENSGALG00010003438	KCNS3	ENSGALT00010007993;ENSGALT00010007980;ENSGALT00010007995;ENSGALT00010007976	GO:0005216(ion channel activity);GO:0005244(voltage-gated ion channel activity);GO:0005249(voltage-gated potassium channel activity);GO:0005267(potassium channel activity);GO:0005794(Golgi apparatus);GO:0005829(cytosol);GO:0005886(plasma membrane);GO:0006811(ion transport);GO:0006813(potassium ion transport);GO:0008076(voltage-gated potassium channel complex);GO:0016020(membrane);GO:0016021(integ…	NA	NA	NA	potassium voltage-gated channel modifier subfamily S member 3 [Source:HGNC Symbol;Acc:HGNC:6302]	protein_coding	0.869732	0.858661	0.39065	1.61229	3.07455	2.41838	0.298237	-1.74547	6.00063e-05	0.00228564	down	yes
chr26	1652179	1672869	+	ENSGALG00010025637	C6orf89	ENSGALT00010062569;ENSGALT00010062572;ENSGALT00010062568	GO:0000139(Golgi membrane);GO:0005730(nucleolus);GO:0005737(cytoplasm);GO:0005794(Golgi apparatus);GO:0016020(membrane);GO:0016021(integral component of membrane);GO:1901727(positive regulation of histone deacetylase activity);GO:1901727(positive regulation of histone deacetylase activity)	NA	NA	NA	C6orf89 homolog [Source:NCBI gene (formerly Entrezgene);Acc:419817]	protein_coding	5.1909	4.40593	3.49084	7.93886	16.1927	12.9734	0.352719	-1.50341	6.00648e-05	0.00228564	down	yes
chr13	8841306	8851813	-	ENSGALG00010009346	STC2	ENSGALT00010022260;ENSGALT00010022263	GO:0005179(hormone activity);GO:0005576(extracellular region);GO:0005615(extracellular space);GO:0005783(endoplasmic reticulum);GO:0005794(Golgi apparatus);GO:0006874(cellular calcium ion homeostasis);GO:0006979(response to oxidative stress);GO:0010629(negative regulation of gene expression);GO:0019899(enzyme binding);GO:0020037(heme binding);GO:0030968(endoplasmic reticulum unfolded protein resp…	NA	NA	NA	stanniocalcin 2 [Source:HGNC Symbol;Acc:HGNC:11374]	protein_coding	7.57342	6.01527	12.3734	4.00736	2.04345	4.36726	2.49203	1.31732	6.04282e-05	0.00229313	up	yes
chr9	4266722	4277532	-	ENSGALG00010026297	ENSGALG00010026297	ENSGALT00010063994;ENSGALT00010063998;ENSGALT00010063992	NA	NA	NA	NA		lncRNA	0.51297	0.208223	0.227638	0.0937576	0.0849685	0.0260561	4.63336	2.21206	6.04607e-05	0.00229313	up	yes
Z	11530778	11541490	+	ENSGALG00010013533	SKP2	ENSGALT00010032561	GO:0000082(G1/S transition of mitotic cell cycle);GO:0000086(G2/M transition of mitotic cell cycle);GO:0000209(protein polyubiquitination);GO:0005634(nucleus);GO:0005654(nucleoplasm);GO:0005730(nucleolus);GO:0005829(cytosol);GO:0006511(ubiquitin-dependent protein catabolic process);GO:0019005(SCF ubiquitin ligase complex);GO:0031146(SCF-dependent proteasomal ubiquitin-dependent protein catabolic …	04068(FoxO signaling pathway);04110(Cell cycle);04120(Ubiquitin mediated proteolysis);04150(mTOR signaling pathway)	NA	NA	S-phase kinase associated protein 2 [Source:NCBI gene (formerly Entrezgene);Acc:427437]	protein_coding	37.2525	26.4604	36.3149	24.1749	14.8964	16.1928	1.81	0.855988	6.11411e-05	0.00231391	up	no
chr1	88793548	88839523	+	ENSGALG00010004545	TMPRSS7	ENSGALT00010010586	GO:0005886(plasma membrane);GO:0006508(proteolysis);GO:0008236(serine-type peptidase activity)	NA	NA	NA	transmembrane serine protease 7 [Source:HGNC Symbol;Acc:HGNC:30846]	protein_coding	0	0	0	0.177356	0.316363	0.21014	0.000426222	-11.1961	6.13831e-05	0.00231391	down	yes
chr1	137620561	137764283	-	ENSGALG00010014903	MCF2L	ENSGALT00010035949;ENSGALT00010035964;ENSGALT00010035951;ENSGALT00010035938;ENSGALT00010035936;ENSGALT00010035957;ENSGALT00010035942	GO:0035091(phosphatidylinositol binding);GO:0035091(phosphatidylinositol binding)	NA	NA	NA	MCF.2 cell line derived transforming sequence like [Source:NCBI gene (formerly Entrezgene);Acc:418748]	protein_coding	3.09064	2.56762	2.62338	5.89514	17.2142	8.58433	0.261303	-1.93621	6.13914e-05	0.00231391	down	yes
chr16	665697	670138	+	ENSGALG00010003557	ENSGALG00010003557	ENSGALT00010008283	NA	NA	NA	NA		rRNA	156.117	1436.16	1337.9	298.647	158.026	219.696	4.33221	2.1151	6.14098e-05	0.00231391	up	yes
chr8	26034667	26050028	-	ENSGALG00010026886	JUN	ENSGALT00010065247	GO:0000122(negative regulation of transcription by RNA polymerase II);GO:0000791(euchromatin);GO:0000976(transcription cis-regulatory region binding);GO:0000978(RNA polymerase II cis-regulatory region sequence-specific DNA binding);GO:0000981(DNA-binding transcription factor activity, RNA polymerase II-specific);GO:0001227(DNA-binding transcription repressor activity, RNA polymerase II-specific);…	04010(MAPK signaling pathway);04012(ErbB signaling pathway);04137(Mitophagy - animal);04210(Apoptosis);04310(Wnt signaling pathway);04510(Focal adhesion);04530(Tight junction);04620(Toll-like receptor signaling pathway);04621(NOD-like receptor signaling pathway);04625(C-type lectin receptor signaling pathway);04912(GnRH signaling pathway);05132(Salmonella infection)	NA	NA	Jun proto-onco, AP-1 transcription factor subunit [Source:NCBI gene (formerly Entrezgene);Acc:424673]	protein_coding	18.0072	12.9919	10.2227	31.2948	37.6813	28.6383	0.422293	-1.24368	6.16654e-05	0.00231785	down	yes
chr14	12245001	12249187	+	ENSGALG00010016928	RGS11	ENSGALT00010040885;ENSGALT00010040881;ENSGALT00010040876	GO:0031681(G-protein beta-subunit binding);GO:0032991(protein-containing complex);GO:0032991(protein-containing complex)	NA	NA	NA	regulator of G protein signaling 11 [Source:HGNC Symbol;Acc:HGNC:9993]	protein_coding	1.35926	1.5068	0.711245	2.6474	14.3152	6.14858	0.154787	-2.69164	6.17154e-05	0.00231785	down	yes
chr17	7547560	7558769	+	ENSGALG00010029107	ENSGALG00010029107	ENSGALT00010070354;ENSGALT00010070356;ENSGALT00010070353;ENSGALT00010070352;ENSGALT00010070355	NA	NA	NA	NA		lncRNA	0.1336	0.222266	0.183959	0.417746	2.72737	2.14471	0.10205	-3.29265	6.22638e-05	0.00233076	down	yes
chr26	5174637	5181371	-	ENSGALG00010026801	FMOD	ENSGALT00010065002;ENSGALT00010065004;ENSGALT00010065006	GO:0005576(extracellular region);GO:0005615(extracellular space);GO:0030199(collagen fibril organization);GO:0062023(collagen-containing extracellular matrix);GO:0062023(collagen-containing extracellular matrix)	04350(TGF-beta signaling pathway);04350(TGF-beta signaling pathway)	NA	NA	fibromodulin [Source:NCBI gene (formerly Entrezgene);Acc:395814]	protein_coding	48.9863	24.3662	84.7036	22.3943	20.6295	18.1822	2.58236	1.36869	6.23112e-05	0.00233076	up	yes
Z	84995572	85007085	-	ENSGALG00010001292	LOX	ENSGALT00010002988	GO:0001568(blood vessel development);GO:0001649(osteoblast differentiation);GO:0001932(regulation of protein phosphorylation);GO:0004720(protein-lysine 6-oxidase activity);GO:0005518(collagen binding);GO:0005576(extracellular region);GO:0005581(collagen trimer);GO:0005615(extracellular space);GO:0007507(heart development);GO:0010468(regulation of gene expression);GO:0016202(regulation of striated…	NA	K00277	EC:1.4.3.13	lysyl oxidase [Source:NCBI gene (formerly Entrezgene);Acc:396474]	protein_coding	18.4855	14.6024	40.6964	11.2558	6.7004	9.88224	2.65044	1.40623	6.23626e-05	0.00233076	up	yes
chr2	33854456	33893924	-	ENSGALG00010002005	COLQ	ENSGALT00010004564;ENSGALT00010004553;ENSGALT00010004549	GO:0005886(plasma membrane);GO:0008582(regulation of synaptic assembly at neuromuscular junction);GO:0030054(cell junction);GO:0031594(neuromuscular junction);GO:0071340(skeletal muscle acetylcholine-gated channel clustering);GO:0090150(establishment of protein localization to membrane);GO:0090150(establishment of protein localization to membrane)	NA	NA	NA	collagen like tail subunit of asymmetric acetylcholinesterase [Source:HGNC Symbol;Acc:HGNC:2226]	protein_coding	0.110254	0.167687	0.0254559	0.368316	2.12067	0.973115	0.0876336	-3.51237	6.25706e-05	0.00233476	down	yes
chr25	1307660	1310969	+	ENSGALG00010027736	ENSGALG00010027736	ENSGALT00010067245	NA	NA	NA	NA		protein_coding	0.080155	0.126866	0.0677503	0.546032	2.65875	0.529016	0.0735903	-3.76434	6.32936e-05	0.00235792	down	yes
chr5	54565239	54576999	-	ENSGALG00010020210	ENSGALG00010020210	ENSGALT00010048804;ENSGALT00010048805	NA	NA	NA	NA		lncRNA	0.0510359	0	0	0.20993	2.48521	1.01832	0.0137435	-6.18511	6.34428e-05	0.00235966	down	yes
chr1	167484832	167510457	-	ENSGALG00010003503	NUFIP1	ENSGALT00010008167	GO:0000492(box C/D snoRNP assembly);GO:0001650(fibrillar center);GO:0003723(RNA binding);GO:0005634(nucleus);GO:0005654(nucleoplasm);GO:0005726(perichromatin fibrils);GO:0005730(nucleolus);GO:0008023(transcription elongation factor complex);GO:0016363(nuclear matrix);GO:0030515(snoRNA binding);GO:0030674(protein-macromolecule adaptor activity);GO:0032991(protein-containing complex);GO:0042802(ide…	NA	NA	NA	NUFIP1, FMR1 interacting protein 1 [Source:NCBI gene (formerly Entrezgene);Acc:418841]	protein_coding	6.66651	7.24045	3.27168	12.3086	23.2821	17.5368	0.323347	-1.62885	6.44556e-05	0.00239347	down	yes
chr17	8689846	8694555	+	ENSGALG00010029114	ENSGALG00010029114	ENSGALT00010070382	NA	NA	NA	NA		lncRNA	0.124778	0.743763	0.20473	0.996683	5.93625	4.02556	0.0979397	-3.35196	6.47196e-05	0.00239578	down	yes
chr19	8071319	8097603	-	ENSGALG00010029320	TBX4	ENSGALT00010070908	GO:0000978(RNA polymerase II cis-regulatory region sequence-specific DNA binding);GO:0000981(DNA-binding transcription factor activity, RNA polymerase II-specific);GO:0001525(angiogenesis);GO:0001708(cell fate specification);GO:0001725(stress fiber);GO:0002009(morphogenesis of an epithelium);GO:0003677(DNA binding);GO:0003700(DNA-binding transcription factor activity);GO:0005515(protein binding);…	NA	NA	NA	T-box 4 [Source:NCBI gene (formerly Entrezgene);Acc:373989]	protein_coding	0	0	0	0.103616	0.369225	0.140583	0.000489058	-10.9977	6.47255e-05	0.00239578	down	yes
chr10	8056107	8133262	+	ENSGALG00010025231	ENSGALG00010025231	ENSGALT00010061562;ENSGALT00010061564;ENSGALT00010061566	NA	NA	NA	NA		lncRNA	0	0	0	0.0940452	0.205335	0.0497658	0.000859241	-10.1847	6.48423e-05	0.00239625	down	yes
chr9	8974187	9038868	-	ENSGALG00010023702	COL4A4	ENSGALT00010057813;ENSGALT00010057842;ENSGALT00010057778;ENSGALT00010057822;ENSGALT00010057791	GO:0005201(extracellular matrix structural constituent);GO:0005587(collagen type IV trimer);GO:0005604(basement membrane);GO:0032836(glomerular basement membrane development);GO:0032836(glomerular basement membrane development)	04510(Focal adhesion);04512(ECM-receptor interaction);04512(ECM-receptor interaction)	NA	NA	collagen type IV alpha 4 chain [Source:HGNC Symbol;Acc:HGNC:2206]	protein_coding	44.1135	55.3762	93.1452	36.1866	25.4897	27.535	2.15931	1.11057	6.55992e-05	0.00242035	up	yes
chr6	11300654	11308819	-	ENSGALG00010022922	ATOH7	ENSGALT00010055775;ENSGALT00010055773;ENSGALT00010055769	GO:0000976(transcription cis-regulatory region binding);GO:0000978(RNA polymerase II cis-regulatory region sequence-specific DNA binding);GO:0000981(DNA-binding transcription factor activity, RNA polymerase II-specific);GO:0003407(neural retina development);GO:0003677(DNA binding);GO:0005634(nucleus);GO:0006355(regulation of DNA-templated transcription);GO:0006357(regulation of transcription by R…	NA	NA	NA	atonal bHLH transcription factor 7 [Source:NCBI gene (formerly Entrezgene);Acc:395388]	protein_coding	0.215924	0.301244	0.174548	0.776997	1.89298	1.03215	0.186843	-2.4201	6.57111e-05	0.0024206	down	yes
chr6	19940235	19974426	-	ENSGALG00010021999	ANKRD22	ENSGALT00010053483;ENSGALT00010053486;ENSGALT00010053488;ENSGALT00010053475;ENSGALT00010053490	GO:0016020(membrane);GO:0016021(integral component of membrane);GO:0016021(integral component of membrane)	NA	NA	NA	ankyrin repeat domain 22 [Source:NCBI gene (formerly Entrezgene);Acc:771419]	protein_coding	1.019	0.928591	0.377796	2.18449	7.11594	2.81852	0.19188	-2.38172	6.63946e-05	0.00244188	down	yes
chr9	4567778	4585970	-	ENSGALG00010023299	PASK	ENSGALT00010056810;ENSGALT00010056814	GO:0004674(protein serine/threonine kinase activity);GO:0005634(nucleus);GO:0005737(cytoplasm);GO:0005829(cytosol);GO:0006468(protein phosphorylation);GO:0035091(phosphatidylinositol binding);GO:0043576(regulation of respiratory gaseous exchange);GO:0045719(negative regulation of glycogen biosynthetic process);GO:0046777(protein autophosphorylation);GO:0070092(regulation of glucagon secretion);GO…	NA	K08801	EC:2.7.11.1	PAS domain containing serine/threonine kinase [Source:HGNC Symbol;Acc:HGNC:17270]	protein_coding	2.52137	2.42353	1.65482	4.54224	13.5195	7.04442	0.262872	-1.92757	6.68094e-05	0.00245322	down	yes
chr3	15015570	15025529	+	ENSGALG00010018516	LRRN4	ENSGALT00010044796	GO:0005887(integral component of plasma membrane);GO:0007616(long-term memory);GO:0008542(visual learning)	NA	NA	NA	leucine rich repeat neuronal 4 [Source:HGNC Symbol;Acc:HGNC:16208]	protein_coding	24.1137	14.6109	58.1241	13.2446	9.12641	10.1425	2.97872	1.57469	6.70338e-05	0.00245755	up	yes
chr9	20385918	20487527	+	ENSGALG00010001602	ENSGALG00010001602	ENSGALT00010003664;ENSGALT00010003665;ENSGALT00010003667;ENSGALT00010003660	NA	NA	NA	NA		lncRNA	0.0853095	0.268604	0.176495	0.580377	3.41023	0.943333	0.107502	-3.21756	6.72215e-05	0.00245811	down	yes
chr15	7722897	7804751	+	ENSGALG00010023946	ZNRF3	ENSGALT00010058314	GO:0004842(ubiquitin-protein transferase activity);GO:0005109(frizzled binding);GO:0005887(integral component of plasma membrane);GO:0006511(ubiquitin-dependent protein catabolic process);GO:0016567(protein ubiquitination);GO:0030178(negative regulation of Wnt signaling pathway);GO:0038018(Wnt receptor catabolic process);GO:0060828(regulation of canonical Wnt signaling pathway);GO:0072089(stem ce…	04310(Wnt signaling pathway)	K16273	EC:2.3.2.27	zinc and ring finger 3 [Source:HGNC Symbol;Acc:HGNC:18126]	protein_coding	5.49534	3.73756	2.82274	9.63667	13.4374	9.19117	0.373641	-1.42027	6.72622e-05	0.00245811	down	yes
chr3	97089934	97158123	+	ENSGALG00010002832	LPIN1	ENSGALT00010006571;ENSGALT00010006577;ENSGALT00010006560;ENSGALT00010006558;ENSGALT00010006582	GO:0005783(endoplasmic reticulum);GO:0005829(cytosol);GO:0008195(phosphatidate phosphatase activity);GO:0019432(triglyceride biosynthetic process);GO:0019432(triglyceride biosynthetic process)	00561(Glycerolipid metabolism);00564(Glycerophospholipid metabolism);01100(Metabolic pathways);04150(mTOR signaling pathway);04150(mTOR signaling pathway)	K15728	EC:3.1.3.4	lipin 1 [Source:HGNC Symbol;Acc:HGNC:13345]	protein_coding	7.48642	7.64506	4.48528	12.5698	23.0108	18.4611	0.362993	-1.46199	6.76494e-05	0.00246835	down	yes
chr2	89483853	89491783	-	ENSGALG00010009154	ENSGALG00010009154	ENSGALT00010021844	NA	NA	NA	NA		lncRNA	0.130897	0.268731	0.13158	0.61909	3.06327	1.50139	0.102476	-3.28664	6.77582e-05	0.00246841	down	yes
chr7	626189	664459	+	ENSGALG00010013078	COL5A2	ENSGALT00010031360	GO:0001501(skeletal system development);GO:0005581(collagen trimer);GO:0005588(collagen type V trimer);GO:0030199(collagen fibril organization);GO:0043588(skin development);GO:0046332(SMAD binding);GO:0048592(eye morphogenesis);GO:0071230(cellular response to amino acid stimulus);GO:1903225(negative regulation of endodermal cell differentiation)	NA	NA	NA	collagen type V alpha 2 chain [Source:HGNC Symbol;Acc:HGNC:2210]	protein_coding	211.206	151.688	210.32	130.657	63.596	101.68	1.93697	0.953799	6.78726e-05	0.00246868	up	no
chr1	174442564	174444966	+	ENSGALG00010006752	ZAR1L	ENSGALT00010016104	GO:0005737(cytoplasm)	NA	NA	NA	zygote arrest 1-like [Source:NCBI gene (formerly Entrezgene);Acc:771155]	protein_coding	0.793022	2.19458	0.777263	3.71053	20.5977	5.97454	0.124324	-3.00783	6.84131e-05	0.00248228	down	yes
chr27	4676829	4683853	+	ENSGALG00010022656	FKBP10	ENSGALT00010055134;ENSGALT00010055120;ENSGALT00010055129	GO:0001701(in utero embryonic development);GO:0003755(peptidyl-prolyl cis-trans isomerase activity);GO:0005528(FK506 binding);GO:0005758(mitochondrial intermembrane space);GO:0005783(endoplasmic reticulum);GO:0016020(membrane);GO:0017185(peptidyl-lysine hydroxylation);GO:0018208(peptidyl-proline modification);GO:0030199(collagen fibril organization);GO:0035909(aorta morphogenesis);GO:0042060(woun…	NA	K09575	EC:5.2.1.8	FKBP prolyl isomerase 10 [Source:HGNC Symbol;Acc:HGNC:18169]	protein_coding	40.1762	27.2972	40.2467	24.872	13.1246	17.452	1.9427	0.958066	6.84618e-05	0.00248228	up	no
chr3	78897876	78930673	-	ENSGALG00010002437	TTK	ENSGALT00010005618	GO:0000776(kinetochore);GO:0004712(protein serine/threonine/tyrosine kinase activity);GO:0005737(cytoplasm);GO:0007094(mitotic spindle assembly checkpoint signaling);GO:0016321(female meiosis chromosome segregation);GO:0018105(peptidyl-serine phosphorylation);GO:0018107(peptidyl-threonine phosphorylation);GO:0018108(peptidyl-tyrosine phosphorylation);GO:0033316(meiotic spindle assembly checkpoint…	04110(Cell cycle)	K08866	EC:2.7.12.1	TTK protein kinase [Source:HGNC Symbol;Acc:HGNC:12401]	protein_coding	5.54982	6.11536	4.90076	11.3041	27.6987	16.2048	0.300066	-1.73665	6.88355e-05	0.00249191	down	yes
chr8	12245657	12248839	+	ENSGALG00010024341	ENSGALG00010024341	ENSGALT00010059357	NA	NA	NA	NA		lncRNA	0	0	0	0.310489	0.462782	0.287338	0.000282856	-11.7876	6.90883e-05	0.00249714	down	yes
chr2	114843470	114869137	-	ENSGALG00010002911	MYBL1	ENSGALT00010006762;ENSGALT00010006763;ENSGALT00010006759	GO:0000978(RNA polymerase II cis-regulatory region sequence-specific DNA binding);GO:0001228(DNA-binding transcription activator activity, RNA polymerase II-specific);GO:0005654(nucleoplasm);GO:0045944(positive regulation of transcription by RNA polymerase II);GO:0045944(positive regulation of transcription by RNA polymerase II)	NA	NA	NA	MYB proto-oncogene like 1 [Source:HGNC Symbol;Acc:HGNC:7547]	protein_coding	5.49163	6.56793	3.75302	10.8613	14.8953	13.7224	0.400531	-1.32001	6.98017e-05	0.00251898	down	yes
chr13	9045704	9078704	+	ENSGALG00010009389	CPEB4	ENSGALT00010022413;ENSGALT00010022410	GO:0000900(mRNA regulatory element binding translation repressor activity);GO:0002931(response to ischemia);GO:0003676(nucleic acid binding);GO:0003723(RNA binding);GO:0003730(mRNA 3'-UTR binding);GO:0005634(nucleus);GO:0005737(cytoplasm);GO:0005783(endoplasmic reticulum);GO:0006412(translation);GO:0006417(regulation of translation);GO:0008135(translation factor activity, RNA binding);GO:0014069(…	04114(Oocyte meiosis);04914(Progesterone-mediated oocyte maturation);04914(Progesterone-mediated oocyte maturation)	NA	NA	cytoplasmic polyadenylation element binding protein 4 [Source:HGNC Symbol;Acc:HGNC:21747]	protein_coding	13.0537	15.1495	6.27186	24.5066	43.1197	39.2303	0.322629	-1.63205	7.00613e-05	0.0025244	down	yes
chr8	9391767	9412249	+	ENSGALG00010014808	ENSGALG00010014808	ENSGALT00010035632;ENSGALT00010035621;ENSGALT00010035624;ENSGALT00010035629	NA	NA	NA	NA		lncRNA	0	0	0	0.0449713	0.264032	0.157945	0.000642469	-10.6041	7.051e-05	0.0025366	down	yes
chr19	10382319	10389763	-	ENSGALG00010029300	TEKT1	ENSGALT00010070857;ENSGALT00010070856	GO:0005929(cilium);GO:0015630(microtubule cytoskeleton);GO:0031514(motile cilium);GO:0042995(cell projection);GO:0060271(cilium assembly);GO:0060294(cilium movement involved in cell motility);GO:0060294(cilium movement involved in cell motility)	NA	NA	NA		protein_coding	1.36639	1.50534	0.456084	2.70929	10.4412	5.20717	0.181277	-2.46374	7.13448e-05	0.0025611	down	yes
chr1	8059870	8071710	+	ENSGALG00010006032	MEIG1	ENSGALT00010014433;ENSGALT00010014435;ENSGALT00010014437	GO:0005634(nucleus);GO:0005634(nucleus)	NA	NA	NA	meiosis/spermiosis associated 1 [Source:NCBI gene (formerly Entrezgene);Acc:769589]	protein_coding	0.156799	0.165234	0.267633	0.677423	1.74059	1.43817	0.152914	-2.70921	7.14131e-05	0.0025611	down	yes
chr11	2898885	2942792	+	ENSGALG00010021228	ESRP2	ENSGALT00010051449;ENSGALT00010051457;ENSGALT00010051461;ENSGALT00010051453	GO:0000380(alternative mRNA splicing, via spliceosome);GO:0003676(nucleic acid binding);GO:0003723(RNA binding);GO:0003729(mRNA binding);GO:0005634(nucleus);GO:0005654(nucleoplasm);GO:0043484(regulation of RNA splicing);GO:0050673(epithelial cell proliferation);GO:0050679(positive regulation of epithelial cell proliferation);GO:0060441(epithelial tube branching involved in lung morphogenesis);GO:…	NA	NA	NA	epithelial splicing regulatory protein 2 [Source:NCBI gene (formerly Entrezgene);Acc:415710]	protein_coding	0.288027	0.58414	0.161444	1.04945	4.88107	1.69302	0.135581	-2.88277	7.16459e-05	0.00256546	down	yes
chr5	47110259	47278307	-	ENSGALG00010018417	ENSGALG00010018417	ENSGALT00010044497;ENSGALT00010044492;ENSGALT00010044490	NA	NA	NA	NA		lncRNA	0	0	0	0.0479616	0.466314	0.188203	0.00042706	-11.1933	7.22135e-05	0.00258177	down	yes
chr1	84359659	84369409	-	ENSGALG00010005445	SFT2D2	ENSGALT00010012984;ENSGALT00010012983	NA	NA	NA	NA	SFT2 domain containing 2 [Source:HGNC Symbol;Acc:HGNC:25140]	protein_coding	6.59213	5.54321	4.8967	10.6937	22.1367	16.0986	0.348097	-1.52244	7.2841e-05	0.00259983	down	yes
chr4	3153795	3222158	-	ENSGALG00010014494	KLHL9	ENSGALT00010034829;ENSGALT00010034819;ENSGALT00010034823	GO:0004842(ubiquitin-protein transferase activity);GO:0007049(cell cycle);GO:0016567(protein ubiquitination);GO:0031463(Cul3-RING ubiquitin ligase complex);GO:0032465(regulation of cytokinesis);GO:0051301(cell division);GO:0097602(cullin family protein binding);GO:0097602(cullin family protein binding)	04120(Ubiquitin mediated proteolysis);04120(Ubiquitin mediated proteolysis)	NA	NA	kelch like family member 9 [Source:NCBI gene (formerly Entrezgene);Acc:422226]	protein_coding	7.02562	9.28634	6.18094	14.1798	43.8663	27.1714	0.263947	-1.92168	7.29442e-05	0.00259983	down	yes
Z	32379815	32415080	-	ENSGALG00010014035	PSIP1	ENSGALT00010033681;ENSGALT00010033670;ENSGALT00010033687;ENSGALT00010033674	GO:0000395(mRNA 5'-splice site recognition);GO:0005654(nucleoplasm);GO:0006979(response to oxidative stress);GO:0009408(response to heat);GO:0009408(response to heat)	NA	NA	NA	PC4 and SFRS1 interacting protein 1 [Source:NCBI gene (formerly Entrezgene);Acc:431605]	protein_coding	57.1496	80.1908	59.7853	45.9231	20.7519	33.2744	1.97226	0.979846	7.35387e-05	0.00261385	up	no
chr9	12619774	12621345	-	ENSGALG00010014807	HES1	ENSGALT00010035618	GO:0000122(negative regulation of transcription by RNA polymerase II);GO:0000978(RNA polymerase II cis-regulatory region sequence-specific DNA binding);GO:0000981(DNA-binding transcription factor activity, RNA polymerase II-specific);GO:0001217(DNA-binding transcription repressor activity);GO:0001227(DNA-binding transcription repressor activity, RNA polymerase II-specific);GO:0001709(cell fate de…	03460(Fanconi anemia pathway);04330(Notch signaling pathway)	NA	NA	hes family bHLH transcription factor 1 [Source:HGNC Symbol;Acc:HGNC:5192]	protein_coding	6.25178	7.75628	3.30651	11.5032	47.1575	26.1603	0.204131	-2.29243	7.3564e-05	0.00261385	down	yes
chr3	58753487	58780094	+	ENSGALG00010004851	SOGA3	ENSGALT00010011291	NA	NA	NA	NA	SOGA family member 3 [Source:HGNC Symbol;Acc:HGNC:21494]	protein_coding	0.348526	0.615486	0.139629	0.997241	4.52623	2.30843	0.140916	-2.82709	7.40763e-05	0.002628	down	yes
chr9	5646138	5651990	-	ENSGALG00010026333	ENSGALG00010026333	ENSGALT00010064094;ENSGALT00010064087;ENSGALT00010064086	NA	NA	NA	NA		lncRNA	0.436641	1.04745	0.291852	1.32163	7.11601	5.33372	0.128959	-2.95501	7.42302e-05	0.00262941	down	yes
chr2	5433099	5638470	+	ENSGALG00010027095	SCN5A	ENSGALT00010065669;ENSGALT00010065674	NA	04261(Adrenergic signaling in cardiomyocytes);04261(Adrenergic signaling in cardiomyocytes)	NA	NA	sodium voltage-gated channel alpha subunit 5 [Source:NCBI gene (formerly Entrezgene);Acc:395947]	protein_coding	0.0110277	0	0	0.0474857	0.312504	0.186217	0.0201896	-5.63024	7.50997e-05	0.00265613	down	yes
chr20	8714691	8721888	-	ENSGALG00010022356	TCFL5	ENSGALT00010054375	GO:0000122(negative regulation of transcription by RNA polymerase II);GO:0000978(RNA polymerase II cis-regulatory region sequence-specific DNA binding);GO:0000981(DNA-binding transcription factor activity, RNA polymerase II-specific);GO:0001227(DNA-binding transcription repressor activity, RNA polymerase II-specific);GO:0001673(male germ cell nucleus);GO:0003677(DNA binding);GO:0003700(DNA-bindin…	NA	NA	NA	transcription factor like 5 [Source:HGNC Symbol;Acc:HGNC:11646]	protein_coding	1.20338	1.79621	0.969832	2.31285	15.093	7.7829	0.157587	-2.66578	7.59601e-05	0.00268245	down	yes
chr4	41833038	41840539	-	ENSGALG00010004550	ENSGALG00010004550	ENSGALT00010010583	NA	NA	NA	NA		lncRNA	0.06372	0.293521	0.224155	0.630185	7.49161	1.0854	0.0631458	-3.98517	7.61301e-05	0.00268434	down	yes
chr1	20302747	20335906	+	ENSGALG00010001208	MOV10L1	ENSGALT00010002790	GO:0007281(germ cell development);GO:0007283(spermatogenesis)	NA	K13983	EC:3.6.4.13	Mov10 like RISC complex RNA helicase 1 [Source:HGNC Symbol;Acc:HGNC:7201]	protein_coding	0.302999	0.450494	0.59037	1.37379	2.87711	2.30781	0.204898	-2.28702	7.66841e-05	0.00269674	down	yes
chr3	72388072	72476884	+	ENSGALG00010002586	GPR63	ENSGALT00010005970;ENSGALT00010005975;ENSGALT00010005962;ENSGALT00010005955;ENSGALT00010005947	GO:0005654(nucleoplasm);GO:0005829(cytosol);GO:0005886(plasma membrane);GO:0043235(receptor complex);GO:0043235(receptor complex)	NA	NA	NA	G protein-coupled receptor 63 [Source:HGNC Symbol;Acc:HGNC:13302]	protein_coding	1.64444	0.935067	1.30837	0.725271	0.557794	0.919627	1.76506	0.819717	7.67157e-05	0.00269674	up	no
chr18	4984090	4999065	+	ENSGALG00010029398	RHBDF2	ENSGALT00010071107;ENSGALT00010071108	GO:0005789(endoplasmic reticulum membrane);GO:0005886(plasma membrane);GO:0050709(negative regulation of protein secretion);GO:0072659(protein localization to plasma membrane);GO:1904683(regulation of metalloendopeptidase activity);GO:1904683(regulation of metalloendopeptidase activity)	NA	NA	NA	rhomboid 5 homolog 2 [Source:HGNC Symbol;Acc:HGNC:20788]	protein_coding	2.16265	2.44767	1.65762	4.40247	8.18591	5.7533	0.341732	-1.54906	7.70569e-05	0.00270461	down	yes
chr1	144821027	144845173	+	ENSGALG00010005851	SLC15A1	ENSGALT00010013971;ENSGALT00010013965;ENSGALT00010013974	GO:0005427(proton-dependent oligopeptide secondary active transmembrane transporter activity);GO:0005886(plasma membrane);GO:0005903(brush border);GO:0006857(oligopeptide transport);GO:0015293(symporter activity);GO:0015333(peptide:proton symporter activity);GO:0016020(membrane);GO:0016021(integral component of membrane);GO:0022857(transmembrane transporter activity);GO:0035672(oligopeptide trans…	NA	NA	NA	solute carrier family 15 member 1 [Source:NCBI gene (formerly Entrezgene);Acc:378789]	protein_coding	4.83984	4.67138	1.19743	10.0008	19.9313	15.1182	0.237704	-2.07276	7.8937e-05	0.00276639	down	yes
chr3	8737392	8784882	-	ENSGALG00010017670	FAM179A	ENSGALT00010042712	NA	NA	NA	NA	family with sequence similarity 179 member A [Source:NCBI gene (formerly Entrezgene);Acc:421296]	protein_coding	0.125622	0	0.145302	0.589341	2.3868	1.28624	0.0635618	-3.9757	7.97408e-05	0.00279032	down	yes
chr1	51263999	51292519	+	ENSGALG00010014193	CARD10	ENSGALT00010034156;ENSGALT00010034185;ENSGALT00010034174;ENSGALT00010034164;ENSGALT00010034191	GO:0007250(activation of NF-kappaB-inducing kinase activity);GO:0042981(regulation of apoptotic process);GO:0090051(negative regulation of cell migration involved in sprouting angiogenesis);GO:1900182(positive regulation of protein localization to nucleus);GO:1900182(positive regulation of protein localization to nucleus)	NA	NA	NA	caspase recruitment domain family member 10 [Source:HGNC Symbol;Acc:HGNC:16422]	protein_coding	0.103511	0.151831	0.120674	0.326828	2.95856	0.692974	0.0945152	-3.40331	8.06724e-05	0.00281864	down	yes
chr24	1495545	1536733	-	ENSGALG00010023571	APLP2	ENSGALT00010057386;ENSGALT00010057377;ENSGALT00010057403	GO:0004867(serine-type endopeptidase inhibitor activity);GO:0005634(nucleus);GO:0007409(axonogenesis);GO:0007417(central nervous system development);GO:0008201(heparin binding);GO:0010951(negative regulation of endopeptidase activity);GO:0016020(membrane);GO:0016021(integral component of membrane);GO:0032268(regulation of cellular protein metabolic process);GO:0042802(identical protein binding);G…	NA	NA	NA	amyloid beta like protein 2 [Source:NCBI gene (formerly Entrezgene);Acc:419727]	protein_coding	298.049	301.381	238.093	236.722	169.905	198.875	1.38319	0.467998	8.13153e-05	0.00283391	up	no
chr3	66649454	66762794	-	ENSGALG00010014210	ENSGALG00010014210	ENSGALT00010034208;ENSGALT00010034275;ENSGALT00010034215	NA	NA	NA	NA		protein_coding	0.186987	0.125294	0.108376	0.381033	1.38828	0.615671	0.176377	-2.50327	8.13551e-05	0.00283391	down	yes
chr8	13760990	13782658	+	ENSGALG00010021768	FAM69A	ENSGALT00010052956;ENSGALT00010052953;ENSGALT00010052940;ENSGALT00010052933;ENSGALT00010052950	GO:0005789(endoplasmic reticulum membrane);GO:0016020(membrane);GO:0016021(integral component of membrane);GO:0016021(integral component of membrane)	NA	NA	NA	divergent protein kinase domain 1A [Source:HGNC Symbol;Acc:HGNC:32213]	protein_coding	0.805451	1.18058	0.703893	2.19295	8.80407	3.34093	0.187609	-2.4142	8.30502e-05	0.00288859	down	yes
chr20	2913540	2923666	+	ENSGALG00010024363	ENSGALG00010024363	ENSGALT00010059430;ENSGALT00010059424	NA	04141(Protein processing in endoplasmic reticulum);04141(Protein processing in endoplasmic reticulum)	NA	NA		protein_coding	6.0906	7.83567	6.19702	4.44044	3.98874	5.26735	1.46923	0.555055	8.32051e-05	0.00288962	up	no
chr5	45587929	45604286	+	ENSGALG00010018389	ENSGALG00010018389	ENSGALT00010044409;ENSGALT00010044408;ENSGALT00010044410;ENSGALT00010044405;ENSGALT00010044406	NA	NA	NA	NA		lncRNA	0.0885946	0.155218	0.0437382	0.322882	2.51988	0.677915	0.0816747	-3.61397	8.4177e-05	0.00291898	down	yes
chr3	35342928	35344657	+	ENSGALG00010010428	ENSGALG00010010428	ENSGALT00010024942	NA	NA	NA	NA		lncRNA	0.359733	0.711902	0.415456	1.32171	6.39199	3.94102	0.127596	-2.97035	8.5296e-05	0.0029417	down	yes
chr4	1861364	1870723	+	ENSGALG00010016372	DNAAF6	ENSGALT00010039420	GO:0003341(cilium movement);GO:0005737(cytoplasm);GO:0005802(trans-Golgi network);GO:0030317(flagellated sperm motility);GO:0036158(outer dynein arm assembly);GO:0036159(inner dynein arm assembly);GO:0045505(dynein intermediate chain binding);GO:0070286(axonemal dynein complex assembly)	NA	NA	NA	dynein axonemal assembly factor 6 [Source:HGNC Symbol;Acc:HGNC:28570]	protein_coding	0.944555	1.46829	1.04313	2.81442	10.6945	4.58222	0.191032	-2.38811	8.54325e-05	0.0029417	down	yes
chr13	8294391	8314335	+	ENSGALG00010012881	ENSGALG00010012881	ENSGALT00010030905;ENSGALT00010030908;ENSGALT00010030906;ENSGALT00010030901;ENSGALT00010030904	NA	NA	NA	NA		lncRNA	0.0389895	0.246831	0.109775	0.331077	2.52356	1.70061	0.0868438	-3.52543	8.54557e-05	0.0029417	down	yes
chr2	7767191	7787379	-	ENSGALG00010027631	ENSGALG00010027631	ENSGALT00010066955;ENSGALT00010066957;ENSGALT00010066959;ENSGALT00010066956;ENSGALT00010066958	NA	NA	NA	NA		lncRNA	0.0283487	0	0.0142908	0.12723	0.654878	0.181398	0.0442546	-4.49803	8.54842e-05	0.0029417	down	yes
chr13	9709441	9713035	-	ENSGALG00010012040	B4GALT7	ENSGALT00010028847;ENSGALT00010028836	GO:0003831(beta-N-acetylglucosaminylglycopeptide beta-1,4-galactosyltransferase activity);GO:0005794(Golgi apparatus);GO:0006024(glycosaminoglycan biosynthetic process);GO:0006029(proteoglycan metabolic process);GO:0006487(protein N-linked glycosylation);GO:0008378(galactosyltransferase activity);GO:0016021(integral component of membrane);GO:0030145(manganese ion binding);GO:0046525(xylosylprotei…	00532(Glycosaminoglycan biosynthesis - chondroitin sulfate / dermatan sulfate);00534(Glycosaminoglycan biosynthesis - heparan sulfate / heparin);01100(Metabolic pathways);01100(Metabolic pathways)	K00733	EC:2.4.1.133	beta-1,4-galactosyltransferase 7 [Source:NCBI gene (formerly Entrezgene);Acc:416359]	protein_coding	11.3419	9.34664	7.0017	5.63702	5.00336	7.69206	1.51045	0.59498	8.5506e-05	0.0029417	up	no
chr4	56771632	56815949	-	ENSGALG00010005867	ENSGALG00010005867	ENSGALT00010014015;ENSGALT00010014017;ENSGALT00010014013;ENSGALT00010014018	NA	NA	NA	NA		lncRNA	0	0	0	0.0811668	0.415897	0.209761	0.000424433	-11.2022	8.55975e-05	0.0029417	down	yes
chr4	85705029	85708982	-	ENSGALG00010016805	ENSGALG00010016805	ENSGALT00010040546	NA	NA	NA	NA		protein_coding	0	0	0	0.0652433	1.07068	0.223685	0.000220652	-12.1459	8.59084e-05	0.00294799	down	yes
chr3	109660691	109674924	+	ENSGALG00010008307	MEP1A	ENSGALT00010019865	NA	NA	K01395	EC:3.4.24.18	meprin A subunit alpha [Source:NCBI gene (formerly Entrezgene);Acc:422060]	protein_coding	0	0	0	0.0736487	0.641143	0.291277	0.00029819	-11.7115	8.6261e-05	0.0029531	down	yes
chr2	3867570	3895058	+	ENSGALG00010025645	NBEAL2	ENSGALT00010062611;ENSGALT00010062619;ENSGALT00010062597;ENSGALT00010062606;ENSGALT00010062614	GO:0005783(endoplasmic reticulum);GO:0030220(platelet formation);GO:0030220(platelet formation)	NA	NA	NA	neurobeachin like 2 [Source:HGNC Symbol;Acc:HGNC:31928]	protein_coding	6.49107	8.38417	3.83616	11.988	30.2517	22.2651	0.290078	-1.78549	8.63134e-05	0.0029531	down	yes
chr15	10074428	10081103	+	ENSGALG00010000440	ENSGALG00010000440	ENSGALT00010000916;ENSGALT00010000915;ENSGALT00010000917;ENSGALT00010000919;ENSGALT00010000920;ENSGALT00010000914	NA	NA	NA	NA		protein_coding	0.509388	0.144482	0.195059	1.05429	2.79572	1.60611	0.155592	-2.68416	8.66083e-05	0.0029588	down	yes
chr21	1956693	1989015	+	ENSGALG00010020126	NADK	ENSGALT00010048623;ENSGALT00010048615	GO:0003951(NAD+ kinase activity);GO:0006741(NADP biosynthetic process);GO:0016301(kinase activity);GO:0016310(phosphorylation);GO:0016740(transferase activity);GO:0016773(phosphotransferase activity, alcohol group as acceptor);GO:0019674(NAD metabolic process);GO:0019674(NAD metabolic process)	00760(Nicotinate and nicotinamide metabolism);01100(Metabolic pathways);01240(Biosynthesis of cofactors);01240(Biosynthesis of cofactors)	K00858	EC:2.7.1.23	NAD kinase [Source:NCBI gene (formerly Entrezgene);Acc:419403]	protein_coding	51.8686	51.7791	52.1999	39.4992	25.6621	36.5436	1.53235	0.615747	8.71217e-05	0.00297193	up	no
chr3	35821801	35897128	+	ENSGALG00010008824	GREM2	ENSGALT00010020947;ENSGALT00010020941;ENSGALT00010020965;ENSGALT00010020930;ENSGALT00010020945;ENSGALT00010020949	GO:0005576(extracellular region);GO:0005615(extracellular space);GO:0007165(signal transduction);GO:0009887(animal organ morphogenesis);GO:0036122(BMP binding);GO:0038098(sequestering of BMP from receptor via BMP binding);GO:0048018(receptor ligand activity);GO:0048018(receptor ligand activity)	04350(TGF-beta signaling pathway);04350(TGF-beta signaling pathway)	NA	NA	gremlin 2, DAN family BMP antagonist [Source:HGNC Symbol;Acc:HGNC:17655]	protein_coding	2.09243	1.42882	1.01219	1.08524	0.8712	0.843319	1.61923	0.695304	8.751e-05	0.00297822	up	no
chr20	11103750	11122360	+	ENSGALG00010016579	ENSGALG00010016579	ENSGALT00010039939;ENSGALT00010039942	NA	NA	NA	NA		lncRNA	0	0	0	0.0403054	0.656934	0.284665	0.000305529	-11.6764	8.75644e-05	0.00297822	down	yes
Z	17471890	17518255	+	ENSGALG00010014189	DDX4	ENSGALT00010034190;ENSGALT00010034167;ENSGALT00010034179;ENSGALT00010034154	GO:0000166(nucleotide binding);GO:0003676(nucleic acid binding);GO:0003723(RNA binding);GO:0003724(RNA helicase activity);GO:0004386(helicase activity);GO:0005524(ATP binding);GO:0005634(nucleus);GO:0005737(cytoplasm);GO:0007276(gamete generation);GO:0016787(hydrolase activity);GO:0030154(cell differentiation);GO:0030317(flagellated sperm motility);GO:0043186(P granule);GO:0043186(P granule)	NA	K13982	EC:3.6.4.13	DEAD-box helicase 4 [Source:NCBI gene (formerly Entrezgene);Acc:395447]	protein_coding	0.0230554	0	0	0.16405	1.02916	0.459732	0.0139481	-6.16379	8.87707e-05	0.0030148	down	yes
chr5	17482465	17822408	-	ENSGALG00010024791	SHANK2	ENSGALT00010060520;ENSGALT00010060523;ENSGALT00010060512;ENSGALT00010060522	GO:0007612(learning);GO:0008284(positive regulation of cell population proliferation);GO:0030534(adult behavior);GO:0035176(social behavior);GO:0035331(negative regulation of hippo signaling);GO:0071625(vocalization behavior);GO:0071625(vocalization behavior)	NA	NA	NA	SH3 and multiple ankyrin repeat domains 2 [Source:HGNC Symbol;Acc:HGNC:14295]	protein_coding	2.89083	6.68496	1.08558	9.87671	30.9772	20.6739	0.173277	-2.52885	9.02553e-05	0.00306072	down	yes
chr2	35419522	35587612	+	ENSGALG00010001747	KCNH8	ENSGALT00010003993	GO:0005216(ion channel activity);GO:0005244(voltage-gated ion channel activity);GO:0005249(voltage-gated potassium channel activity);GO:0005267(potassium channel activity);GO:0005886(plasma membrane);GO:0005887(integral component of plasma membrane);GO:0006811(ion transport);GO:0006813(potassium ion transport);GO:0016020(membrane);GO:0016021(integral component of membrane);GO:0034765(regulation o…	NA	NA	NA	potassium voltage-gated channel subfamily H member 8 [Source:HGNC Symbol;Acc:HGNC:18864]	protein_coding	0	0	0	0.0752496	0.260333	0.136971	0.000634848	-10.6213	9.06953e-05	0.00306904	down	yes
chr17	2630806	2657588	+	ENSGALG00010028743	ARRDC1	ENSGALT00010069558;ENSGALT00010069557;ENSGALT00010069560	GO:0005737(cytoplasm);GO:0005886(plasma membrane);GO:0006511(ubiquitin-dependent protein catabolic process);GO:0006858(extracellular transport);GO:0015031(protein transport);GO:0016567(protein ubiquitination);GO:0031410(cytoplasmic vesicle);GO:0031625(ubiquitin protein ligase binding);GO:0042802(identical protein binding);GO:0045746(negative regulation of Notch signaling pathway);GO:0140112(extra…	NA	NA	NA	arrestin domain containing 1 [Source:NCBI gene (formerly Entrezgene);Acc:427772]	protein_coding	4.56452	5.54159	2.8234	8.43307	15.5314	14.8162	0.333401	-1.58467	9.07669e-05	0.00306904	down	yes
Z	33564196	34000814	+	ENSGALG00010016043	ADAMTSL1	ENSGALT00010038658;ENSGALT00010038617;ENSGALT00010038644	NA	NA	NA	NA	ADAMTS like 1 [Source:HGNC Symbol;Acc:HGNC:14632]	protein_coding	2.649	1.85389	2.81277	1.39704	0.990198	1.58716	1.8407	0.880253	9.27131e-05	0.00313025	up	no
chr5	23864303	23883356	+	ENSGALG00010023659	ENSGALG00010023659	ENSGALT00010057647;ENSGALT00010057634;ENSGALT00010057644	NA	NA	NA	NA		lncRNA	0.0048433	0.0159527	0	0.100362	0.235603	0.121674	0.045442	-4.45983	9.44635e-05	0.00318469	down	yes
chr7	25651326	25685498	-	ENSGALG00010021716	TFCP2L1	ENSGALT00010052773	GO:0000122(negative regulation of transcription by RNA polymerase II);GO:0000902(cell morphogenesis);GO:0000977(RNA polymerase II transcription regulatory region sequence-specific DNA binding);GO:0000978(RNA polymerase II cis-regulatory region sequence-specific DNA binding);GO:0001228(DNA-binding transcription activator activity, RNA polymerase II-specific);GO:0002070(epithelial cell maturation);…	NA	NA	NA	transcription factor CP2 like 1 [Source:HGNC Symbol;Acc:HGNC:17925]	protein_coding	0.256286	0.806308	0.220867	0.976502	5.37993	3.54715	0.129596	-2.94791	9.47944e-05	0.00319118	down	yes
chr26	1761605	1767900	-	ENSGALG00010027900	REN	ENSGALT00010067638;ENSGALT00010067634;ENSGALT00010067632	NA	NA	K01380	EC:3.4.23.15	renin [Source:HGNC Symbol;Acc:HGNC:9958]	protein_coding	0.0115146	0.170968	0.0845486	0.393495	3.91234	1.14314	0.0490059	-4.3509	9.54562e-05	0.00320416	down	yes
chr9	17293644	17306657	+	ENSGALG00010018776	ENSGALG00010018776	ENSGALT00010045360	NA	NA	NA	NA		lncRNA	0.213755	0.609072	0.232735	0.813588	6.05884	5.53324	0.0850871	-3.55492	9.55813e-05	0.00320416	down	yes
chr4	81867794	81949401	-	ENSGALG00010017464	SH3BP2	ENSGALT00010042182;ENSGALT00010042188;ENSGALT00010042195;ENSGALT00010042193	GO:0001784(phosphotyrosine residue binding);GO:0007165(signal transduction);GO:0017124(SH3 domain binding);GO:0110165(cellular anatomical entity);GO:0110165(cellular anatomical entity)	NA	NA	NA	SH3 domain binding protein 2 [Source:NCBI gene (formerly Entrezgene);Acc:422883]	protein_coding	1.31179	1.42008	1.18288	2.74234	6.33828	4.05859	0.297944	-1.74689	9.56676e-05	0.00320416	down	yes
chr2	117336150	117360206	+	ENSGALG00010002814	TERF1	ENSGALT00010006535;ENSGALT00010006530;ENSGALT00010006534;ENSGALT00010006526	GO:0000723(telomere maintenance);GO:0000781(chromosome, telomeric region);GO:0000783(nuclear telomere cap complex);GO:0001650(fibrillar center);GO:0003691(double-stranded telomeric DNA binding);GO:0003720(telomerase activity);GO:0005634(nucleus);GO:0005730(nucleolus);GO:0007004(telomere maintenance via telomerase);GO:0008156(negative regulation of DNA replication);GO:0008301(DNA binding, bending)…	NA	NA	NA	telomeric repeat binding factor 1 [Source:NCBI gene (formerly Entrezgene);Acc:378896]	protein_coding	4.14431	4.71164	3.81328	8.49241	14.4144	10.6845	0.377157	-1.40676	9.57543e-05	0.00320416	down	yes
chr2	117005006	117081708	-	ENSGALG00010002600	TRPA1	ENSGALT00010005998;ENSGALT00010006016	GO:0005216(ion channel activity);GO:0005262(calcium channel activity);GO:0005887(integral component of plasma membrane);GO:0006816(calcium ion transport);GO:0006874(cellular calcium ion homeostasis);GO:0007166(cell surface receptor signaling pathway);GO:0009409(response to cold);GO:0009410(response to xenobiotic stimulus);GO:0010033(response to organic substance);GO:0014070(response to organic cy…	NA	NA	NA	transient receptor potential cation channel subfamily A member 1 [Source:NCBI gene (formerly Entrezgene);Acc:420180]	protein_coding	0.102135	0.200226	0	0.606998	2.33712	1.40931	0.0694534	-3.84781	9.58746e-05	0.00320416	down	yes
chr2	20355346	20359585	+	ENSGALG00010005020	ENSGALG00010005020	ENSGALT00010011818	NA	NA	NA	NA		lncRNA	0.206265	0.378904	0	1.08339	5.47835	2.44181	0.0649931	-3.94357	9.63331e-05	0.00321482	down	yes
chr1	140207881	140226140	-	ENSGALG00010013172	TNFSF13B	ENSGALT00010031591	GO:0005164(tumor necrosis factor receptor binding);GO:0005615(extracellular space);GO:0006955(immune response);GO:0007165(signal transduction);GO:0016020(membrane);GO:0016021(integral component of membrane);GO:0030890(positive regulation of B cell proliferation);GO:0048018(receptor ligand activity)	04060(Cytokine-cytokine receptor interaction);04672(Intestinal immune network for IgA production)	NA	NA	tumor necrosis factor superfamily member 13b [Source:NCBI gene (formerly Entrezgene);Acc:374229]	protein_coding	25.8745	24.9388	30.5121	16.3411	15.969	21.7012	1.50571	0.590446	9.71333e-05	0.00323684	up	no
chr4	89893355	89899840	-	ENSGALG00010019137	ENSGALG00010019137	ENSGALT00010046302;ENSGALT00010046297	NA	NA	NA	NA		lncRNA	0.0872237	0.084344	0	0.66907	1.08671	0.484376	0.0765875	-3.70675	9.73984e-05	0.00324099	down	yes
chr6	25029450	25038266	+	ENSGALG00010021390	GSTO2	ENSGALT00010051818	GO:0004364(glutathione transferase activity);GO:0005737(cytoplasm);GO:0010880(regulation of release of sequestered calcium ion into cytosol by sarcoplasmic reticulum);GO:0016491(oxidoreductase activity);GO:0019852(L-ascorbic acid metabolic process);GO:0042178(xenobiotic catabolic process);GO:0045174(glutathione dehydrogenase (ascorbate) activity);GO:0060315(negative regulation of ryanodine-sensit…	00480(Glutathione metabolism);00980(Metabolism of xenobiotics by cytochrome P450);00982(Drug metabolism - cytochrome P450);00983(Drug metabolism - other enzymes);01100(Metabolic pathways)	K00799	EC:2.5.1.18	glutathione S-transferase omega 2 [Source:NCBI gene (formerly Entrezgene);Acc:423881]	protein_coding	3.16812	5.39095	2.60488	9.51865	39.1444	13.2577	0.180294	-2.47158	9.75852e-05	0.00324253	down	yes
chr8	25982465	26000776	-	ENSGALG00010026759	OMA1	ENSGALT00010064916	GO:0002024(diet induced thermogenesis);GO:0004222(metalloendopeptidase activity);GO:0005739(mitochondrion);GO:0005743(mitochondrial inner membrane);GO:0006006(glucose metabolic process);GO:0006515(protein quality control for misfolded or incompletely synthesized proteins);GO:0006629(lipid metabolic process);GO:0007005(mitochondrion organization);GO:0010637(negative regulation of mitochondrial fus…	NA	NA	NA	OMA1 zinc metallopeptidase [Source:HGNC Symbol;Acc:HGNC:29661]	protein_coding	2.32543	1.95071	1.93743	4.08373	7.84282	6.58803	0.335604	-1.57517	9.87366e-05	0.00327607	down	yes
chr2	40438434	40489793	-	ENSGALG00010017609	TRIM71	ENSGALT00010042564	GO:0000209(protein polyubiquitination);GO:0005737(cytoplasm);GO:0008270(zinc ion binding);GO:0017148(negative regulation of translation);GO:0030371(translation repressor activity);GO:0043161(proteasome-mediated ubiquitin-dependent protein catabolic process);GO:0046872(metal ion binding);GO:0061630(ubiquitin protein ligase activity)	NA	K12035	EC:2.3.2.27	tripartite motif containing 71 [Source:NCBI gene (formerly Entrezgene);Acc:428445]	protein_coding	2.844	3.93294	0.702425	7.95471	18.5866	10.5146	0.20184	-2.30871	0.000100407	0.0033267	down	yes
Z	64424783	64456086	+	ENSGALG00010006588	ACOT12	ENSGALT00010015719;ENSGALT00010015724;ENSGALT00010015716	GO:0003986(acetyl-CoA hydrolase activity);GO:0005524(ATP binding);GO:0005654(nucleoplasm);GO:0005829(cytosol);GO:0006084(acetyl-CoA metabolic process);GO:0006631(fatty acid metabolic process);GO:0006637(acyl-CoA metabolic process);GO:0008289(lipid binding);GO:0016787(hydrolase activity);GO:0016790(thiolester hydrolase activity);GO:0036042(long-chain fatty acyl-CoA binding);GO:0042802(identical pr…	00620(Pyruvate metabolism);01100(Metabolic pathways);01100(Metabolic pathways)	K01067	EC:3.1.2.1	acyl-CoA thioesterase 12 [Source:HGNC Symbol;Acc:HGNC:24436]	protein_coding	0.0944882	0.273161	0	0.955555	2.30367	1.6446	0.0749719	-3.73751	0.000100978	0.00334081	down	yes
chr2	35795659	35802176	-	ENSGALG00010001783	SGO1	ENSGALT00010004065	NA	04114(Oocyte meiosis)	NA	NA	shugoshin 1 [Source:NCBI gene (formerly Entrezgene);Acc:420650]	protein_coding	2.93233	4.1123	2.59547	6.78697	19.5935	10.5372	0.261125	-1.93719	0.000101472	0.00335237	down	yes
chr6	25074368	25129840	+	ENSGALG00010021455	CFAP58	ENSGALT00010052014	GO:0005813(centrosome);GO:0007219(Notch signaling pathway);GO:0007288(sperm axoneme assembly);GO:0030317(flagellated sperm motility);GO:0036126(sperm flagellum);GO:0060271(cilium assembly);GO:0097225(sperm midpiece);GO:0120229(protein localization to motile cilium);GO:0120316(sperm flagellum assembly);GO:0120317(sperm mitochondrial sheath assembly)	NA	NA	NA	cilia and flagella associated protein 58 [Source:HGNC Symbol;Acc:HGNC:26676]	protein_coding	0.580314	0.645572	0.615815	1.51889	7.84391	2.4295	0.156178	-2.67873	0.000102045	0.00336648	down	yes
chr13	10026667	10034421	+	ENSGALG00010014312	KIAA1191	ENSGALT00010034482	GO:0005737(cytoplasm)	NA	NA	NA	KIAA1191 [Source:NCBI gene (formerly Entrezgene);Acc:416230]	protein_coding	9.04857	9.47754	7.03587	17.4022	40.9662	22.9498	0.314346	-1.66958	0.000102203	0.00336684	down	yes
chr4	42217354	42252338	+	ENSGALG00010004805	ENSGALG00010004805	ENSGALT00010011175;ENSGALT00010011188;ENSGALT00010011182;ENSGALT00010011179;ENSGALT00010011185	NA	NA	NA	NA		lncRNA	0.0175601	0.107586	0	0.243157	1.41571	0.729555	0.052397	-4.25437	0.000102439	0.00336983	down	yes
chr2	54973981	54983218	-	ENSGALG00010006912	HUS1	ENSGALT00010016400;ENSGALT00010016393;ENSGALT00010016401	GO:0000077(DNA damage checkpoint signaling);GO:0000723(telomere maintenance);GO:0000724(double-strand break repair via homologous recombination);GO:0005730(nucleolus);GO:0006289(nucleotide-excision repair);GO:0030896(checkpoint clamp complex);GO:0031573(mitotic intra-S DNA damage checkpoint signaling);GO:0033314(mitotic DNA replication checkpoint signaling);GO:0035861(site of double-strand break)…	04218(Cellular senescence);04218(Cellular senescence)	NA	NA		protein_coding	1.9543	2.34115	1.78715	4.64488	10.1907	5.89921	0.293353	-1.76929	0.000102836	0.003375	down	yes
chr5	55115797	55136044	-	ENSGALG00010017185	NAA30	ENSGALT00010041437	GO:0004596(peptide alpha-N-acetyltransferase activity);GO:0005634(nucleus);GO:0005737(cytoplasm);GO:0005829(cytosol);GO:0005844(polysome);GO:0017196(N-terminal peptidyl-methionine acetylation);GO:0031417(NatC complex)	NA	K00670	EC:2.3.1.256	N-alpha-acetyltransferase 30, NatC catalytic subunit [Source:HGNC Symbol;Acc:HGNC:19844]	protein_coding	9.62201	10.7244	5.34581	17.5194	31.1275	23.1765	0.357714	-1.48312	0.000102965	0.003375	down	yes
chr14	15163717	15171761	-	ENSGALG00010017106	CRYM	ENSGALT00010041292;ENSGALT00010041289;ENSGALT00010041283	GO:0000122(negative regulation of transcription by RNA polymerase II);GO:0003714(transcription corepressor activity);GO:0005634(nucleus);GO:0005737(cytoplasm);GO:0005739(mitochondrion);GO:0005829(cytosol);GO:0007605(sensory perception of sound);GO:0042403(thyroid hormone metabolic process);GO:0042562(hormone binding);GO:0042803(protein homodimerization activity);GO:0047127(thiomorpholine-carboxyl…	NA	K18258	EC:1.5.1.25	crystallin mu [Source:HGNC Symbol;Acc:HGNC:2418]	protein_coding	1.95282	1.88918	1.00031	3.66025	9.19916	4.97939	0.271448	-1.88125	0.000103035	0.003375	down	yes
chr8	5549387	5554652	-	ENSGALG00010010756	CENPL	ENSGALT00010025682	GO:0000775(chromosome, centromeric region);GO:0005634(nucleus);GO:0005694(chromosome)	NA	NA	NA	centromere protein L [Source:NCBI gene (formerly Entrezgene);Acc:426563]	protein_coding	2.65989	3.1115	1.95018	5.70455	7.77363	5.88265	0.398824	-1.32617	0.000103484	0.00338486	down	yes
chr20	10403903	10409489	-	ENSGALG00010015562	IRF9	ENSGALT00010037417	NA	NA	NA	NA	interferon regulatory factor 9 [Source:NCBI gene (formerly Entrezgene);Acc:395243]	protein_coding	1.60037	1.39764	1.12076	0.849677	0.703759	0.775774	1.76831	0.822374	0.000103888	0.00339323	up	no
chr5	1054499	1057511	+	ENSGALG00010023600	CHST14	ENSGALT00010057455	GO:0001537(N-acetylgalactosamine 4-O-sulfotransferase activity);GO:0030208(dermatan sulfate biosynthetic process);GO:0050655(dermatan sulfate proteoglycan metabolic process)	00532(Glycosaminoglycan biosynthesis - chondroitin sulfate / dermatan sulfate)	K08105	EC:2.8.2.35	carbohydrate sulfotransferase 14 [Source:HGNC Symbol;Acc:HGNC:24464]	protein_coding	15.26	16.1227	11.7877	10.7411	6.31836	9.65176	1.61619	0.692595	0.000104177	0.00339323	up	no
chr5	758186	764142	+	ENSGALG00010022996	SCT	ENSGALT00010056004;ENSGALT00010055999	NA	NA	NA	NA	secretin [Source:NCBI gene (formerly Entrezgene);Acc:423015]	protein_coding	0	0	0	0.0792317	1.28116	0.194596	0.000192927	-12.3397	0.000104181	0.00339323	down	yes
chr2	890302	896412	+	ENSGALG00010027290	CSPG5	ENSGALT00010066167;ENSGALT00010066169;ENSGALT00010066171	GO:0005794(Golgi apparatus);GO:0030660(Golgi-associated vesicle membrane);GO:0030660(Golgi-associated vesicle membrane)	NA	NA	NA	chondroitin sulfate proteoglycan 5 [Source:NCBI gene (formerly Entrezgene);Acc:395466]	protein_coding	20.2156	18.924	34.6286	14.5395	4.19505	5.91566	2.9926	1.5814	0.000104401	0.0033956	up	yes
chr15	8705941	8752402	-	ENSGALG00010026569	GNAZ	ENSGALT00010064541	GO:0000166(nucleotide binding);GO:0001664(G protein-coupled receptor binding);GO:0003924(GTPase activity);GO:0005525(GTP binding);GO:0005834(heterotrimeric G-protein complex);GO:0007165(signal transduction);GO:0007186(G protein-coupled receptor signaling pathway);GO:0007188(adenylate cyclase-modulating G protein-coupled receptor signaling pathway);GO:0019001(guanyl nucleotide binding);GO:0030425(…	NA	NA	NA	G protein subunit alpha z [Source:HGNC Symbol;Acc:HGNC:4395]	protein_coding	0.436773	0.267292	0.36072	0.906817	3.17418	1.84083	0.179807	-2.47548	0.000106347	0.00345402	down	yes
chr4	80909913	80913515	-	ENSGALG00010016057	SOHO1	ENSGALT00010038645;ENSGALT00010038642	NA	NA	NA	NA	sensory organ homeobox [Source:NCBI gene (formerly Entrezgene);Acc:396346]	protein_coding	0.125596	0.0875907	0.102083	0.331952	1.88055	0.908449	0.101017	-3.30733	0.000106585	0.00345688	down	yes
chr4	12128725	12158468	-	ENSGALG00010012096	ENSGALG00010012096	ENSGALT00010028996	NA	NA	K10692	EC:2.3.2.27		protein_coding	11.0513	11.5997	4.69714	20.3741	43.5525	27.3492	0.29962	-1.73879	0.000107147	0.00347025	down	yes
chr4	13939774	14060733	+	ENSGALG00010015733	COL4A6	ENSGALT00010037914;ENSGALT00010037905;ENSGALT00010037930;ENSGALT00010037919;ENSGALT00010037928;ENSGALT00010037881	GO:0005201(extracellular matrix structural constituent);GO:0005587(collagen type IV trimer);GO:0005604(basement membrane);GO:0030198(extracellular matrix organization);GO:0038063(collagen-activated tyrosine kinase receptor signaling pathway);GO:0071230(cellular response to amino acid stimulus);GO:0071230(cellular response to amino acid stimulus)	04510(Focal adhesion);04512(ECM-receptor interaction);04512(ECM-receptor interaction)	NA	NA	collagen type IV alpha 6 chain [Source:HGNC Symbol;Acc:HGNC:2208]	protein_coding	61.3001	54.6603	67.3969	45.7265	33.6205	41.8732	1.5126	0.597027	0.00010759	0.0034797	up	no
chr4	36252352	36608967	+	ENSGALG00010009069	GRID2	ENSGALT00010021600	GO:0005886(plasma membrane);GO:0007157(heterophilic cell-cell adhesion via plasma membrane cell adhesion molecules);GO:0008104(protein localization);GO:0008328(ionotropic glutamate receptor complex);GO:0010975(regulation of neuron projection development);GO:0016020(membrane);GO:0021707(cerebellar granule cell differentiation);GO:0030165(PDZ domain binding);GO:0035249(synaptic transmission, glutam…	04080(Neuroactive ligand-receptor interaction)	NA	NA	glutamate ionotropic receptor delta type subunit 2 [Source:HGNC Symbol;Acc:HGNC:4576]	protein_coding	0.490197	0.762305	0.243611	1.11505	5.13161	2.93963	0.162864	-2.61826	0.000108903	0.00351722	down	yes
chr5	12292554	12374312	-	ENSGALG00010024540	PTPN5	ENSGALT00010059860;ENSGALT00010059857	GO:0001784(phosphotyrosine residue binding);GO:0004725(protein tyrosine phosphatase activity);GO:0006470(protein dephosphorylation);GO:0006470(protein dephosphorylation)	04010(MAPK signaling pathway);04010(MAPK signaling pathway)	K18018	EC:3.1.3.48	protein tyrosine phosphatase non-receptor type 5 [Source:HGNC Symbol;Acc:HGNC:9657]	protein_coding	0.62349	2.6902	0.525732	4.90039	15.0119	7.07974	0.142243	-2.81357	0.00010912	0.00351931	down	yes
chr4	4503168	4506519	+	ENSGALG00010017413	ZIC3	ENSGALT00010042022	GO:0000977(RNA polymerase II transcription regulatory region sequence-specific DNA binding);GO:0000978(RNA polymerase II cis-regulatory region sequence-specific DNA binding);GO:0000981(DNA-binding transcription factor activity, RNA polymerase II-specific);GO:0001228(DNA-binding transcription activator activity, RNA polymerase II-specific);GO:0001501(skeletal system development);GO:0001840(neural …	NA	NA	NA	Zic family member 3 [Source:HGNC Symbol;Acc:HGNC:12874]	protein_coding	0.307235	1.1914	0.368366	1.48487	12.781	4.21149	0.101043	-3.30696	0.000109346	0.00352168	down	yes
chr5	15532567	15584986	-	ENSGALG00010025587	LRRC56	ENSGALT00010062433	NA	NA	NA	NA	leucine rich repeat containing 56 [Source:HGNC Symbol;Acc:HGNC:25430]	protein_coding	0.031962	0	0	0.219069	1.37097	0.2478	0.017391	-5.84551	0.000109955	0.00353382	down	yes
chr20	8828769	8832963	-	ENSGALG00010024982	BHLHE23	ENSGALT00010061003	GO:0000978(RNA polymerase II cis-regulatory region sequence-specific DNA binding);GO:0000981(DNA-binding transcription factor activity, RNA polymerase II-specific);GO:0005634(nucleus);GO:0006355(regulation of DNA-templated transcription);GO:0006357(regulation of transcription by RNA polymerase II);GO:0030182(neuron differentiation);GO:0045944(positive regulation of transcription by RNA polymerase…	NA	NA	NA	basic helix-loop-helix family member e23 [Source:NCBI gene (formerly Entrezgene);Acc:395165]	protein_coding	0.211552	0.545068	0.236385	0.810816	3.14101	2.33212	0.158023	-2.6618	0.000110029	0.00353382	down	yes
chr1	56816547	56823867	+	ENSGALG00010013337	RAB19	ENSGALT00010032090	GO:0000045(autophagosome assembly);GO:0003924(GTPase activity);GO:0005525(GTP binding);GO:0006886(intracellular protein transport)	NA	NA	NA	RAB19, member RAS onco family [Source:NCBI gene (formerly Entrezgene);Acc:418113]	protein_coding	0.90831	1.81588	0.791838	2.52922	8.9152	5.52565	0.20719	-2.27097	0.000111091	0.00356294	down	yes
chr1	14983959	15005832	+	ENSGALG00010009254	SLC26A4	ENSGALT00010022063	GO:0006885(regulation of pH);GO:0016020(membrane);GO:0016324(apical plasma membrane);GO:0031526(brush border membrane);GO:0032880(regulation of protein localization);GO:0070062(extracellular exosome)	NA	NA	NA	solute carrier family 26 member 4 [Source:HGNC Symbol;Acc:HGNC:8818]	protein_coding	0	0	0	0.033757	0.417233	0.156638	0.000493723	-10.984	0.000111404	0.00356393	down	yes
chr20	1370276	1373106	-	ENSGALG00010022216	ROMO1	ENSGALT00010054052	NA	NA	NA	NA	reactive oxygen species modulator 1 [Source:NCBI gene (formerly Entrezgene);Acc:768833]	protein_coding	11.4715	10.791	12.33	8.35606	5.277	5.76955	1.78288	0.834206	0.000111431	0.00356393	up	no
Z	24720137	24753756	+	ENSGALG00010010625	FAM169A	ENSGALT00010025301;ENSGALT00010025285	NA	NA	NA	NA	family with sequence similarity 169 member A [Source:HGNC Symbol;Acc:HGNC:29138]	protein_coding	3.05652	4.26473	1.63202	5.92086	17.3629	12.3954	0.250939	-1.99459	0.000112003	0.00357371	down	yes
chr35	98352	102935	-	ENSGALG00010003683	ENSGALG00010003683	ENSGALT00010008520;ENSGALT00010008516	NA	NA	NA	NA		protein_coding	0	0	0	0.15631	0.250362	0.426427	0.000360101	-11.4393	0.000112103	0.00357371	down	yes
chr3	15163846	15181785	+	ENSGALG00010018709	SNX5	ENSGALT00010045225	GO:0005768(endosome);GO:0005829(cytosol);GO:0006886(intracellular protein transport);GO:0006907(pinocytosis);GO:0015031(protein transport);GO:0030904(retromer complex);GO:0031234(extrinsic component of cytoplasmic side of plasma membrane);GO:0031313(extrinsic component of endosome membrane);GO:0031901(early endosome membrane);GO:0034452(dynactin binding);GO:0035091(phosphatidylinositol binding);G…	04144(Endocytosis)	NA	NA	sorting nexin 5 [Source:NCBI gene (formerly Entrezgene);Acc:416718]	protein_coding	10.0297	13.5467	5.29452	21.3654	48.8979	30.5093	0.286496	-1.80341	0.000112287	0.00357371	down	yes
chr3	21856158	21863607	+	ENSGALG00010020623	NEK2	ENSGALT00010049777	GO:0000070(mitotic sister chromatid segregation);GO:0000776(kinetochore);GO:0000794(condensed nuclear chromosome);GO:0000922(spindle pole);GO:0001824(blastocyst development);GO:0004672(protein kinase activity);GO:0005654(nucleoplasm);GO:0005813(centrosome);GO:0006468(protein phosphorylation);GO:0007059(chromosome segregation);GO:0019903(protein phosphatase binding);GO:0030496(midbody);GO:0032212(…	NA	K20872	EC:2.7.11.1	NIMA related kinase 2 [Source:NCBI gene (formerly Entrezgene);Acc:421376]	protein_coding	5.09027	8.92226	4.33988	13.4483	37.0465	21.3999	0.255268	-1.96992	0.000112356	0.00357371	down	yes
chr1	176885989	176923255	-	ENSGALG00010005988	NUP58	ENSGALT00010014366;ENSGALT00010014362;ENSGALT00010014357	GO:0005634(nucleus);GO:0005635(nuclear envelope);GO:0005643(nuclear pore);GO:0006913(nucleocytoplasmic transport);GO:0008139(nuclear localization sequence binding);GO:0015031(protein transport);GO:0017056(structural constituent of nuclear pore);GO:0051028(mRNA transport);GO:0051028(mRNA transport)	03013(RNA transport);03013(RNA transport)	NA	NA	nucleoporin 58 [Source:NCBI gene (formerly Entrezgene);Acc:418937]	protein_coding	7.31883	6.84548	4.52289	11.8352	21.6437	15.8868	0.378547	-1.40146	0.000113401	0.0035953	down	yes
chr7	30962656	30979241	+	ENSGALG00010011191	ENSGALG00010011191	ENSGALT00010026745;ENSGALT00010026743	NA	NA	NA	NA		lncRNA	0.0366366	0.0601404	0	0.190107	1.33631	0.424848	0.0495971	-4.3336	0.000113447	0.0035953	down	yes
chr3	77631103	77692906	-	ENSGALG00010003081	DOP1A	ENSGALT00010007204;ENSGALT00010007223;ENSGALT00010007189;ENSGALT00010007213;ENSGALT00010007173;ENSGALT00010007235	NA	NA	NA	NA	DOP1 leucine zipper like protein A [Source:HGNC Symbol;Acc:HGNC:21194]	protein_coding	9.02341	9.41393	5.44032	14.8856	26.4951	20.9561	0.383042	-1.38442	0.000113503	0.0035953	down	yes
Z	70905709	70907354	-	ENSGALG00010007443	ENSGALG00010007443	ENSGALT00010017747	NA	NA	NA	NA		protein_coding	0.242644	1.25808	0.592398	1.64776	16.3973	5.77307	0.0878794	-3.50833	0.000113921	0.00359824	down	yes
chr19	3655646	3687451	+	ENSGALG00010029163	ANKFY1	ENSGALT00010070474;ENSGALT00010070475;ENSGALT00010070473	GO:0005768(endosome);GO:0005769(early endosome);GO:0010008(endosome membrane);GO:0016020(membrane);GO:0016197(endosomal transport);GO:0030904(retromer complex);GO:0031267(small GTPase binding);GO:0034058(endosomal vesicle fusion);GO:0042147(retrograde transport, endosome to Golgi);GO:0043231(intracellular membrane-bounded organelle);GO:0044354(macropinosome);GO:0048549(positive regulation of pino…	NA	NA	NA	ankyrin repeat and FYVE domain containing 1 [Source:HGNC Symbol;Acc:HGNC:20763]	protein_coding	17.5238	14.9993	11.1234	26.6095	42.685	33.207	0.425813	-1.23171	0.000113945	0.00359824	down	yes
chr1	10427911	10787255	+	ENSGALG00010010410	CACNA2D1	ENSGALT00010024933;ENSGALT00010024919;ENSGALT00010024893;ENSGALT00010024925;ENSGALT00010024914;ENSGALT00010024940	GO:0005244(voltage-gated ion channel activity);GO:0005245(voltage-gated calcium channel activity);GO:0005262(calcium channel activity);GO:0005891(voltage-gated calcium channel complex);GO:0006811(ion transport);GO:0006816(calcium ion transport);GO:0016020(membrane);GO:0016021(integral component of membrane);GO:0016529(sarcoplasmic reticulum);GO:0030315(T-tubule);GO:0034765(regulation of ion trans…	04010(MAPK signaling pathway);04260(Cardiac muscle contraction);04261(Adrenergic signaling in cardiomyocytes);04261(Adrenergic signaling in cardiomyocytes)	NA	NA	calcium voltage-gated channel auxiliary subunit alpha2delta 1 [Source:NCBI gene (formerly Entrezgene);Acc:768444]	protein_coding	7.19731	6.79484	5.43958	4.94993	6.14998	5.67702	1.15824	0.211935	0.000114064	0.00359824	up	no
chr3	18811913	18841142	-	ENSGALG00010017580	LYPLAL1	ENSGALT00010042500;ENSGALT00010042495	GO:0005829(cytosol);GO:0005829(cytosol)	NA	NA	NA	lysophospholipase like 1 [Source:NCBI gene (formerly Entrezgene);Acc:421351]	protein_coding	1.27969	0.940296	0.812434	2.26777	4.2876	2.77192	0.325112	-1.62099	0.000114261	0.00359953	down	yes
chr3	17148027	17220049	-	ENSGALG00010016477	CNIH3	ENSGALT00010039691	GO:0016020(membrane);GO:0016021(integral component of membrane);GO:0016192(vesicle-mediated transport);GO:0030425(dendrite);GO:0045202(synapse);GO:2000311(regulation of AMPA receptor activity)	NA	NA	NA	cornichon family AMPA receptor auxiliary protein 3 [Source:HGNC Symbol;Acc:HGNC:26802]	protein_coding	0.055268	0	0	0.497839	0.909439	0.412671	0.0303679	-5.04131	0.000114468	0.00360113	down	yes
chr5	45132508	45183593	-	ENSGALG00010017525	ENSGALG00010017525	ENSGALT00010042358	NA	NA	NA	NA		protein_coding	0.0214285	0	0.132635	0.178575	4.29139	1.34256	0.0265055	-5.23757	0.00011472	0.00360416	down	yes
chr2	135425108	135436769	+	ENSGALG00010009273	MAL2	ENSGALT00010022095	GO:0016020(membrane);GO:0016021(integral component of membrane);GO:0019911(structural constituent of myelin sheath);GO:0042552(myelination);GO:0045056(transcytosis);GO:0045121(membrane raft);GO:0110165(cellular anatomical entity)	NA	NA	NA	mal, T-cell differentiation protein 2 [Source:NCBI gene (formerly Entrezgene);Acc:420280]	protein_coding	0.061203	0.173763	0	0.697455	2.23416	0.811984	0.0627648	-3.9939	0.000115199	0.00361192	down	yes
chr21	4839413	4850797	+	ENSGALG00010020767	UBXN10	ENSGALT00010050214;ENSGALT00010050210;ENSGALT00010050195;ENSGALT00010050219;ENSGALT00010050200;ENSGALT00010050206;ENSGALT00010050218	GO:0005929(cilium);GO:0030992(intraciliary transport particle B);GO:0060271(cilium assembly);GO:0060271(cilium assembly)	NA	NA	NA	UBX domain protein 10 [Source:NCBI gene (formerly Entrezgene);Acc:771670]	protein_coding	0.511763	0.543319	0.449728	1.11433	1.58491	1.51638	0.35696	-1.48617	0.000115281	0.00361192	down	yes
chr2	33732357	33770713	+	ENSGALG00010001368	WIPF3	ENSGALT00010003157	NA	04144(Endocytosis)	NA	NA	WAS/WASL interacting protein family member 3 [Source:HGNC Symbol;Acc:HGNC:22004]	protein_coding	2.06009	1.34272	0.8674	3.19413	5.21167	4.5017	0.330832	-1.59583	0.000115513	0.00361253	down	yes
chr4	53154696	53175364	-	ENSGALG00010005782	ENSGALG00010005782	ENSGALT00010013787;ENSGALT00010013783;ENSGALT00010013788;ENSGALT00010013785	NA	NA	NA	NA		lncRNA	0	0	0	0.0589	0.124935	0.25728	0.000680095	-10.522	0.000115622	0.00361253	down	yes
chr2	49818652	49833568	-	ENSGALG00010017833	ENSGALG00010017833	ENSGALT00010043101	NA	NA	NA	NA		protein_coding	0.22026	0.499663	0.293817	0.715662	5.11696	2.73646	0.118302	-3.07945	0.00011577	0.00361253	down	yes
chr4	23207145	23234928	+	ENSGALG00010007985	APELA	ENSGALT00010019031	NA	NA	NA	NA	apelin receptor early endogenous ligand [Source:NCBI gene (formerly Entrezgene);Acc:770154]	protein_coding	0.193524	0.154517	0.0867558	0.369731	1.79662	1.25987	0.126902	-2.97821	0.000115974	0.00361401	down	yes
chr3	37512385	37517074	+	ENSGALG00010010476	ENSGALG00010010476	ENSGALT00010025033;ENSGALT00010025036;ENSGALT00010025037	NA	NA	NA	NA		lncRNA	0.056913	0.363068	0.075522	0.589572	4.77357	1.9525	0.0677319	-3.88402	0.00011628	0.00361656	down	yes
chr4	68497621	68509847	-	ENSGALG00010017443	ENSGALG00010017443	ENSGALT00010042106	NA	NA	NA	NA		lncRNA	0	0	0	0.025521	0.388808	0.169197	0.000514115	-10.9256	0.00011637	0.00361656	down	yes
W	7812243	7825796	-	ENSGALG00010013143	ENSGALG00010013143	ENSGALT00010031501	NA	NA	NA	NA		protein_coding	6.31809	7.13592	4.90973	4.26352	3.88942	4.80473	1.41721	0.503053	0.000117335	0.00364052	up	no
chr4	10463112	10464062	+	ENSGALG00010015073	SOX3	ENSGALT00010036275	NA	NA	NA	NA	SRY-box 3 [Source:NCBI gene (formerly Entrezgene);Acc:374019]	pseudogene	0.450227	1.24405	0.032924	2.58978	14.9653	5.94259	0.0735053	-3.76601	0.00011775	0.00364052	down	yes
chr1	48509328	48711345	-	ENSGALG00010011090	GRIN2B	ENSGALT00010026543	GO:0004970(ionotropic glutamate receptor activity);GO:0004972(NMDA glutamate receptor activity);GO:0005216(ion channel activity);GO:0005234(extracellularly glutamate-gated ion channel activity);GO:0005886(plasma membrane);GO:0005887(integral component of plasma membrane);GO:0006811(ion transport);GO:0007613(memory);GO:0008021(synaptic vesicle);GO:0014049(positive regulation of glutamate secretion…	04080(Neuroactive ligand-receptor interaction)	NA	NA	glutamate ionotropic receptor NMDA type subunit 2B [Source:HGNC Symbol;Acc:HGNC:4586]	protein_coding	0.879069	1.33086	0.151336	2.46923	8.68395	4.67647	0.149167	-2.745	0.000117769	0.00364052	down	yes
chr1	135761681	135812384	-	ENSGALG00010015174	ST6GAL2	ENSGALT00010036581;ENSGALT00010036571	GO:0003835(beta-galactoside alpha-2,6-sialyltransferase activity);GO:0005794(Golgi apparatus);GO:0006486(protein glycosylation);GO:0008373(sialyltransferase activity);GO:0009311(oligosaccharide metabolic process);GO:0016020(membrane);GO:0016021(integral component of membrane);GO:0016740(transferase activity);GO:0016757(glycosyltransferase activity);GO:0097503(sialylation);GO:0097503(sialylation)	00510(N-Glycan biosynthesis);00514(Other types of O-glycan biosynthesis);01100(Metabolic pathways);01100(Metabolic pathways)	K00779	EC:2.4.99.1	ST6 beta-galactoside alpha-2,6-sialyltransferase 2 [Source:NCBI gene (formerly Entrezgene);Acc:403122]	protein_coding	2.32415	1.88492	1.22243	3.87697	6.45288	4.61943	0.363328	-1.46065	0.000117772	0.00364052	down	yes
chr9	15916303	16067712	+	ENSGALG00010016355	MCF2L2	ENSGALT00010039402;ENSGALT00010039395;ENSGALT00010039391;ENSGALT00010039382;ENSGALT00010039432;ENSGALT00010039421;ENSGALT00010039413;ENSGALT00010039437	GO:0005085(guanyl-nucleotide exchange factor activity);GO:0005737(cytoplasm);GO:0035556(intracellular signal transduction);GO:0050790(regulation of catalytic activity);GO:0050790(regulation of catalytic activity)	NA	NA	NA	MCF.2 cell line derived transforming sequence-like 2 [Source:HGNC Symbol;Acc:HGNC:30319]	protein_coding	1.12388	1.50437	0.728004	2.12609	6.67061	4.85822	0.245791	-2.0245	0.000118327	0.0036486	down	yes
chr2	128873601	128895133	+	ENSGALG00010010906	ATP6V1C1	ENSGALT00010026086;ENSGALT00010026093	GO:0005886(plasma membrane);GO:0046961(proton-transporting ATPase activity, rotational mechanism);GO:0046961(proton-transporting ATPase activity, rotational mechanism)	00190(Oxidative phosphorylation);01100(Metabolic pathways);04145(Phagosome);04150(mTOR signaling pathway);04150(mTOR signaling pathway)	NA	NA	ATPase H+ transporting V1 subunit C1 [Source:HGNC Symbol;Acc:HGNC:856]	protein_coding	8.79909	8.98569	5.23462	16.2576	26.6554	18.4362	0.375219	-1.41419	0.00011835	0.0036486	down	yes
chr14	6905726	6911620	+	ENSGALG00010017105	PLK1	ENSGALT00010041287	GO:0000070(mitotic sister chromatid segregation);GO:0000086(G2/M transition of mitotic cell cycle);GO:0000122(negative regulation of transcription by RNA polymerase II);GO:0000132(establishment of mitotic spindle orientation);GO:0000166(nucleotide binding);GO:0000278(mitotic cell cycle);GO:0000281(mitotic cytokinesis);GO:0000287(magnesium ion binding);GO:0000775(chromosome, centromeric region);GO…	04068(FoxO signaling pathway);04110(Cell cycle);04114(Oocyte meiosis);04914(Progesterone-mediated oocyte maturation)	K06631	EC:2.7.11.21	polo like kinase 1 [Source:NCBI gene (formerly Entrezgene);Acc:416575]	protein_coding	11.8482	8.1001	8.50012	19.9929	35.8388	23.209	0.359922	-1.47424	0.000118866	0.0036596	down	yes
chr14	14509513	14521547	+	ENSGALG00010016559	ENSGALG00010016559	ENSGALT00010039881	NA	NA	NA	NA		protein_coding	5.58024	4.99879	3.58585	9.6325	20.6557	13.3141	0.324866	-1.62208	0.000119078	0.00366124	down	yes
chr1	9238173	9574359	+	ENSGALG00010005470	SEMA3A	ENSGALT00010013058;ENSGALT00010013055	GO:0005576(extracellular region);GO:0005615(extracellular space);GO:0008045(motor neuron axon guidance);GO:0010977(negative regulation of neuron projection development);GO:0021772(olfactory bulb development);GO:0030215(semaphorin receptor binding);GO:0038191(neuropilin binding);GO:0044297(cell body);GO:0048841(regulation of axon extension involved in axon guidance);GO:0097156(fasciculation of mot…	NA	NA	NA	semaphorin 3A [Source:NCBI gene (formerly Entrezgene);Acc:395825]	protein_coding	23.5125	21.9325	19.7125	18.8535	15.8298	16.5368	1.27211	0.347222	0.000119254	0.00366179	up	no
chr1	12974598	12980793	+	ENSGALG00010009518	FGL2	ENSGALT00010022723	GO:0002291(T cell activation via T cell receptor contact with antigen bound to MHC molecule on antigen presenting cell);GO:0002605(negative regulation of dendritic cell antigen processing and presentation);GO:0002617(negative regulation of macrophage antigen processing and presentation);GO:0043381(negative regulation of memory T cell differentiation);GO:0050687(negative regulation of defense resp…	NA	NA	NA	fibrinogen like 2 [Source:NCBI gene (formerly Entrezgene);Acc:768821]	protein_coding	43.9438	29.1716	37.0827	25.681	18.5632	26.9603	1.54763	0.630059	0.000119978	0.00367586	up	no
chr3	90685645	90689695	-	ENSGALG00010002564	ENSGALG00010002564	ENSGALT00010005873	NA	NA	NA	NA		lncRNA	0.128532	0.211323	0.081673	0.480705	4.66705	0.917035	0.0695042	-3.84676	0.000120031	0.00367586	down	yes
chr34	2099676	2115202	+	ENSGALG00010024206	KRT80	ENSGALT00010059061	GO:0045111(intermediate filament cytoskeleton)	NA	NA	NA	keratin 80 [Source:HGNC Symbol;Acc:HGNC:27056]	protein_coding	0.108446	0.144852	0.078527	0.274679	2.65313	0.972185	0.0850836	-3.55498	0.000120633	0.00368938	down	yes
chr3	16879681	16908659	+	ENSGALG00010015917	TMEM63A	ENSGALT00010038361;ENSGALT00010038355	GO:0003676(nucleic acid binding);GO:0005227(calcium activated cation channel activity);GO:0005765(lysosomal membrane);GO:0005886(plasma membrane);GO:0006811(ion transport);GO:0008381(mechanosensitive ion channel activity);GO:0016020(membrane);GO:0016021(integral component of membrane);GO:0034220(ion transmembrane transport);GO:0034451(centriolar satellite);GO:0043231(intracellular membrane-bounde…	NA	NA	NA	transmembrane protein 63A [Source:HGNC Symbol;Acc:HGNC:29118]	protein_coding	4.46053	5.3896	3.75536	8.52877	20.5038	14.278	0.314138	-1.67053	0.000121073	0.00369793	down	yes
chr3	71254305	71263655	+	ENSGALG00010004578	ENSGALG00010004578	ENSGALT00010010639	NA	NA	NA	NA		lncRNA	0	0	0	1.47356	0.814994	0.462216	0.00010906	-13.1626	0.000123408	0.00376426	down	yes
chr27	2493191	2520098	+	ENSGALG00010024770	CDC27	ENSGALT00010060525;ENSGALT00010060556;ENSGALT00010060545	NA	04110(Cell cycle);04114(Oocyte meiosis);04120(Ubiquitin mediated proteolysis);04914(Progesterone-mediated oocyte maturation);04914(Progesterone-mediated oocyte maturation)	NA	NA	cell division cycle 27 [Source:NCBI gene (formerly Entrezgene);Acc:419960]	protein_coding	18.6329	16.5125	11.6356	28.8439	67.0143	42.6896	0.337653	-1.56639	0.000124044	0.00377867	down	yes
chr16	776377	778324	+	ENSGALG00010003408	ENSGALG00010003408	ENSGALT00010007932	NA	NA	NA	NA		protein_coding	80.7724	2753.13	2578.25	123.6	73.4646	109.477	17.6555	4.14205	0.000124302	0.00378154	up	yes
chr4	49404151	49405901	-	ENSGALG00010004117	STBD1	ENSGALT00010009587;ENSGALT00010009590	GO:0016020(membrane);GO:0016021(integral component of membrane);GO:0030246(carbohydrate binding);GO:2001069(glycogen binding);GO:2001070(starch binding);GO:2001070(starch binding)	NA	NA	NA		protein_coding	7.25322	13.0917	4.10912	21.0731	49.412	28.6241	0.246739	-2.01894	0.000125164	0.0037997	down	yes
chr3	11502311	11508518	-	ENSGALG00010017787	CNRIP1	ENSGALT00010042981	GO:0005737(cytoplasm);GO:0005886(plasma membrane);GO:0008022(protein C-terminus binding);GO:0031718(type 1 cannabinoid receptor binding);GO:2000272(negative regulation of signaling receptor activity)	NA	NA	NA	cannabinoid receptor interacting protein 1 [Source:NCBI gene (formerly Entrezgene);Acc:421266]	protein_coding	0.966172	1.42777	0.63726	2.06578	8.73108	5.46546	0.186394	-2.42357	0.000125229	0.0037997	down	yes
chr3	51166234	51207475	+	ENSGALG00010006543	ENSGALG00010006543	ENSGALT00010015566;ENSGALT00010015562;ENSGALT00010015564	NA	NA	NA	NA		lncRNA	0.0132986	0	0	0.0874382	0.747739	0.180882	0.0130884	-6.25557	0.000125433	0.00380089	down	yes
Z	9763730	9771210	+	ENSGALG00010009070	ENSGALG00010009070	ENSGALT00010021603	NA	04260(Cardiac muscle contraction);04261(Adrenergic signaling in cardiomyocytes)	NA	NA		protein_coding	114.597	84.5821	185.423	42.3481	76.3645	68.5905	2.05336	1.03799	0.000125756	0.00380564	up	yes
chr8	28302665	28310945	-	ENSGALG00010023216	SLC35D1	ENSGALT00010056604;ENSGALT00010056611;ENSGALT00010056606	NA	NA	NA	NA	solute carrier family 35 member D1 [Source:HGNC Symbol;Acc:HGNC:20800]	protein_coding	8.80918	6.75702	8.18657	5.86006	3.45674	4.30802	1.74335	0.801859	0.00012592	0.00380564	up	no
chr14	5623056	5639833	-	ENSGALG00010017479	SSTR5	ENSGALT00010042227;ENSGALT00010042215;ENSGALT00010042225	GO:0004930(G protein-coupled receptor activity);GO:0004994(somatostatin receptor activity);GO:0005886(plasma membrane);GO:0005887(integral component of plasma membrane);GO:0007165(signal transduction);GO:0007186(G protein-coupled receptor signaling pathway);GO:0007218(neuropeptide signaling pathway);GO:0016020(membrane);GO:0016021(integral component of membrane);GO:0038170(somatostatin signaling …	04080(Neuroactive ligand-receptor interaction);04080(Neuroactive ligand-receptor interaction)	NA	NA	somatostatin receptor 5 [Source:NCBI gene (formerly Entrezgene);Acc:427667]	protein_coding	0.117511	0.197941	0	0.599439	2.22271	1.31873	0.0761799	-3.71445	0.000126806	0.00382742	down	yes
chr8	17414252	17442922	-	ENSGALG00010024435	ENSGALG00010024435	ENSGALT00010059626;ENSGALT00010059622;ENSGALT00010059623	NA	NA	NA	NA		lncRNA	0	0	0	0.065092	0.122329	0.183669	0.000808429	-10.2726	0.000127405	0.00384046	down	yes
chr13	12795785	12818019	+	ENSGALG00010013576	CAMK2A	ENSGALT00010032768	GO:0000166(nucleotide binding);GO:0004672(protein kinase activity);GO:0004674(protein serine/threonine kinase activity);GO:0004683(calmodulin-dependent protein kinase activity);GO:0005516(calmodulin binding);GO:0005524(ATP binding);GO:0005737(cytoplasm);GO:0006468(protein phosphorylation);GO:0043005(neuron projection);GO:0043226(organelle)	04012(ErbB signaling pathway);04020(Calcium signaling pathway);04114(Oocyte meiosis);04217(Necroptosis);04261(Adrenergic signaling in cardiomyocytes);04310(Wnt signaling pathway);04912(GnRH signaling pathway);04916(Melanogenesis)	K04515	EC:2.7.11.17	calcium/calmodulin dependent protein kinase II alpha [Source:NCBI gene (formerly Entrezgene);Acc:374175]	protein_coding	0.0421039	0	0	0.163313	0.900169	0.460614	0.0276255	-5.17785	0.000127828	0.0038482	down	yes
chr5	45082350	45093906	-	ENSGALG00010017501	ENSGALG00010017501	ENSGALT00010042299;ENSGALT00010042303;ENSGALT00010042294	NA	NA	NA	NA		protein_coding	0.193097	0.202828	0	0.638794	2.40725	2.11851	0.076662	-3.70535	0.000128148	0.00385279	down	yes
chr4	80322156	80353876	+	ENSGALG00010009700	SH3TC1	ENSGALT00010023161;ENSGALT00010023170	NA	NA	NA	NA	SH3 domain and tetratricopeptide repeats 1 [Source:HGNC Symbol;Acc:HGNC:26009]	protein_coding	3.78344	4.13788	1.74832	6.73386	15.3098	10.4235	0.297828	-1.74745	0.000128375	0.0038546	down	yes
chr28	3204016	3206278	+	ENSGALG00010027401	ENSGALG00010027401	ENSGALT00010066451;ENSGALT00010066438;ENSGALT00010066449	NA	NA	NA	NA		protein_coding	1.27477	1.15739	0.684251	2.52499	6.634	3.72358	0.241909	-2.04746	0.000128885	0.00386486	down	yes
chr8	149650	452490	-	ENSGALG00010014636	ENSGALG00010014636	ENSGALT00010035133;ENSGALT00010035127;ENSGALT00010035117	NA	NA	NA	NA		lncRNA	0	0	0	0.0871138	0.32907	0.0823776	0.000601731	-10.6986	0.000129275	0.00386831	down	yes
chr9	21692492	21801922	+	ENSGALG00010001142	ENSGALG00010001142	ENSGALT00010002598;ENSGALT00010002595;ENSGALT00010002599;ENSGALT00010002597;ENSGALT00010002593;ENSGALT00010002596	NA	NA	K17506	EC:3.1.3.16		protein_coding	5.44	4.52657	3.76951	3.11382	3.16021	4.04937	1.33058	0.412052	0.000129335	0.00386831	up	no
chr1	188616592	188718656	-	ENSGALG00010007753	PRSS23	ENSGALT00010018416;ENSGALT00010018413;ENSGALT00010018414	GO:0004252(serine-type endopeptidase activity);GO:0005634(nucleus);GO:0006508(proteolysis);GO:0006508(proteolysis)	NA	NA	NA	serine protease 23 [Source:HGNC Symbol;Acc:HGNC:14370]	protein_coding	9.45347	7.56122	9.58727	6.34002	4.67808	6.52438	1.51643	0.60068	0.000131205	0.00391916	up	no
chr19	5790781	5818029	-	ENSGALG00010029341	SLC43A2	ENSGALT00010070966;ENSGALT00010070965	GO:0005886(plasma membrane);GO:0015175(neutral amino acid transmembrane transporter activity);GO:0015179(L-amino acid transmembrane transporter activity);GO:0015804(neutral amino acid transport);GO:0015807(L-amino acid transport);GO:0016020(membrane);GO:0016021(integral component of membrane);GO:0022857(transmembrane transporter activity);GO:0051956(negative regulation of amino acid transport);GO…	NA	NA	NA	solute carrier family 43 member 2 [Source:HGNC Symbol;Acc:HGNC:23087]	protein_coding	4.78471	5.38343	3.97617	8.27768	15.0334	16.5407	0.354923	-1.49442	0.000131546	0.00391919	down	yes
chr4	23237029	23257146	-	ENSGALG00010007997	TMEM192	ENSGALT00010019061;ENSGALT00010019065	GO:0005654(nucleoplasm);GO:0005764(lysosome);GO:0005765(lysosomal membrane);GO:0005768(endosome);GO:0005770(late endosome);GO:0016020(membrane);GO:0016021(integral component of membrane);GO:0042803(protein homodimerization activity);GO:0048471(perinuclear region of cytoplasm);GO:0048471(perinuclear region of cytoplasm)	NA	NA	NA	transmembrane protein 192 [Source:HGNC Symbol;Acc:HGNC:26775]	protein_coding	4.35816	5.13775	2.89089	8.18863	22.4304	13.2196	0.282555	-1.8234	0.000131704	0.00391919	down	yes
chr4	50888531	50926810	+	ENSGALG00010005718	ENSGALG00010005718	ENSGALT00010013642;ENSGALT00010013645;ENSGALT00010013641;ENSGALT00010013640;ENSGALT00010013644	NA	NA	NA	NA		lncRNA	0	0	0	0.0201688	0.0685036	0.064052	0.00196432	-8.99175	0.000131716	0.00391919	down	yes
chr20	10236283	10243977	+	ENSGALG00010013755	ANGPT4	ENSGALT00010033006	GO:0001525(angiogenesis);GO:0005102(signaling receptor binding);GO:0005615(extracellular space);GO:0007165(signal transduction);GO:0007171(activation of transmembrane receptor protein tyrosine kinase activity);GO:0007219(Notch signaling pathway);GO:0010595(positive regulation of endothelial cell migration);GO:0016525(negative regulation of angiogenesis);GO:0030297(transmembrane receptor protein t…	04010(MAPK signaling pathway)	NA	NA	angiopoietin 4 [Source:HGNC Symbol;Acc:HGNC:487]	protein_coding	34.636	25.5439	25.5158	22.9514	13.2752	15.4642	1.65785	0.729316	0.000133246	0.00395959	up	no
chr8	1356442	1377865	-	ENSGALG00010012113	WDR47	ENSGALT00010029045	NA	NA	NA	NA	WD repeat domain 47 [Source:HGNC Symbol;Acc:HGNC:29141]	protein_coding	11.6224	12.9197	7.30225	19.6677	35.9366	29.4311	0.374483	-1.41703	0.000133652	0.00396657	down	yes
chr17	7577950	7598173	+	ENSGALG00010028876	ADAMTSL2	ENSGALT00010069843;ENSGALT00010069842	GO:0005576(extracellular region);GO:0030198(extracellular matrix organization);GO:0030512(negative regulation of transforming growth factor beta receptor signaling pathway);GO:0031012(extracellular matrix);GO:0050436(microfibril binding);GO:0060481(lobar bronchus epithelium development);GO:0060481(lobar bronchus epithelium development)	NA	NA	NA	ADAMTS like 2 [Source:HGNC Symbol;Acc:HGNC:14631]	protein_coding	13.3599	9.85463	7.64607	7.51371	3.90117	5.93042	1.77919	0.831221	0.000134072	0.0039739	up	no
chr4	10776501	10782149	+	ENSGALG00010015945	ENSGALG00010015945	ENSGALT00010038422	NA	NA	NA	NA		lncRNA	0.084483	0	0	0.57846	1.65795	1.18633	0.0246828	-5.34035	0.000134643	0.00398379	down	yes
chr12	18779620	18784081	+	ENSGALG00010022424	ENSGALG00010022424	ENSGALT00010054500;ENSGALT00010054498	NA	NA	NA	NA		lncRNA	0	0	0	0.207017	0.650304	0.392696	0.000239997	-12.0247	0.000134859	0.00398379	down	yes
chr8	19293971	19301816	-	ENSGALG00010022480	ENSGALG00010022480	ENSGALT00010054692	NA	NA	K15255	EC:3.6.4.12		protein_coding	0.705431	0.825803	0.839049	1.9335	12.3277	3.22585	0.135545	-2.88316	0.000134924	0.00398379	down	yes
chr4	43725281	43869743	-	ENSGALG00010003347	GPM6A	ENSGALT00010007825	GO:0001764(neuron migration);GO:0003407(neural retina development);GO:0009617(response to bacterium);GO:0016020(membrane);GO:0016021(integral component of membrane);GO:0044295(axonal growth cone);GO:0048812(neuron projection morphogenesis);GO:0048863(stem cell differentiation)	NA	NA	NA	glycoprotein M6A [Source:NCBI gene (formerly Entrezgene);Acc:422569]	protein_coding	0	0	0	0.0977441	0.186907	0.204058	0.000613863	-10.6698	0.000135968	0.0040095	down	yes
chr8	21583726	21596324	-	ENSGALG00010022948	PDZK1IP1	ENSGALT00010055846;ENSGALT00010055851	GO:0016020(membrane);GO:0016021(integral component of membrane);GO:0016021(integral component of membrane)	NA	NA	NA	PDZK1 interacting protein 1 [Source:NCBI gene (formerly Entrezgene);Acc:424619]	protein_coding	0.429955	0.837852	0.456094	1.27541	9.89679	3.90168	0.114364	-3.1283	0.000136561	0.00402182	down	yes
chr4	68381804	68457528	+	ENSGALG00010015931	RBM47	ENSGALT00010038397;ENSGALT00010038393;ENSGALT00010038390;ENSGALT00010038386;ENSGALT00010038402	GO:0002244(hematopoietic progenitor cell differentiation);GO:0003676(nucleic acid binding);GO:0003723(RNA binding);GO:0003729(mRNA binding);GO:0005634(nucleus);GO:0016554(cytidine to uridine editing);GO:0016554(cytidine to uridine editing)	NA	NA	NA	RNA binding motif protein 47 [Source:HGNC Symbol;Acc:HGNC:30358]	protein_coding	4.91886	3.75261	2.99437	2.799	1.49401	2.44011	1.7326	0.792942	0.000136985	0.00402917	up	no
chr12	16544535	16573199	-	ENSGALG00010022387	ENSGALG00010022387	ENSGALT00010054425;ENSGALT00010054424	NA	NA	NA	NA		lncRNA	0	0	0	0.0665385	0.455003	0.387251	0.000330109	-11.5648	0.000137596	0.00403851	down	yes
chr3	27921235	28066818	+	ENSGALG00010020095	LRFN2	ENSGALT00010048534	GO:0009986(cell surface);GO:0016020(membrane);GO:0016021(integral component of membrane);GO:0050804(modulation of chemical synaptic transmission);GO:0098685(Schaffer collateral - CA1 synapse);GO:0099061(integral component of postsynaptic density membrane);GO:0099175(regulation of postsynapse organization)	NA	NA	NA	leucine rich repeat and fibronectin type III domain containing 2 [Source:HGNC Symbol;Acc:HGNC:21226]	protein_coding	0.542137	0.632953	0.179862	1.19756	3.94154	2.33694	0.181239	-2.46403	0.000137662	0.00403851	down	yes
chr16	1622270	1634221	-	ENSGALG00010002366	ENSGALG00010002366	ENSGALT00010005384	NA	NA	NA	NA		protein_coding	1.3668	6.08395	4.67882	1.23358	0.507007	1.57573	3.65754	1.87087	0.000137828	0.00403851	up	yes
chr2	135485255	135490973	+	ENSGALG00010009284	CCN3	ENSGALT00010022108;ENSGALT00010022109	GO:0001525(angiogenesis);GO:0002062(chondrocyte differentiation);GO:0005112(Notch binding);GO:0005178(integrin binding);GO:0005576(extracellular region);GO:0005737(cytoplasm);GO:0005921(gap junction);GO:0007155(cell adhesion);GO:0007165(signal transduction);GO:0008201(heparin binding);GO:0010761(fibroblast migration);GO:0010832(negative regulation of myotube differentiation);GO:0014909(smooth mus…	NA	NA	NA	cellular communication network factor 3 [Source:NCBI gene (formerly Entrezgene);Acc:396204]	protein_coding	102.412	34.1812	165.968	48.5004	21.0772	17.5154	3.474	1.7966	0.000139078	0.00406997	up	yes
chr9	9027183	9097484	+	ENSGALG00010023781	COL4A3	ENSGALT00010058014;ENSGALT00010058023;ENSGALT00010057993;ENSGALT00010057988;ENSGALT00010058007;ENSGALT00010057999	GO:0005178(integrin binding);GO:0005587(collagen type IV trimer);GO:0005604(basement membrane);GO:0005783(endoplasmic reticulum);GO:0006919(activation of cysteine-type endopeptidase activity involved in apoptotic process);GO:0007166(cell surface receptor signaling pathway);GO:0016525(negative regulation of angiogenesis);GO:0032836(glomerular basement membrane development);GO:0038063(collagen-acti…	04510(Focal adhesion);04512(ECM-receptor interaction);04512(ECM-receptor interaction)	NA	NA	collagen type IV alpha 3 chain [Source:HGNC Symbol;Acc:HGNC:2204]	protein_coding	31.3131	41.0874	59.3753	27.0951	19.7027	22.9551	1.88918	0.917759	0.000139276	0.00407037	up	no
Z	12897413	12921411	-	ENSGALG00010013409	DAB2	ENSGALT00010032289;ENSGALT00010032286	GO:0000122(negative regulation of transcription by RNA polymerase II);GO:0001650(fibrillar center);GO:0001934(positive regulation of protein phosphorylation);GO:0005886(plasma membrane);GO:0005905(clathrin-coated pit);GO:0008022(protein C-terminus binding);GO:0010718(positive regulation of epithelial to mesenchymal transition);GO:0010862(positive regulation of pathway-restricted SMAD protein phos…	04144(Endocytosis);04144(Endocytosis)	NA	NA	DAB adaptor protein 2 [Source:HGNC Symbol;Acc:HGNC:2662]	protein_coding	62.6342	71.9336	26.4466	116.697	219.205	172.09	0.316963	-1.65761	0.000139516	0.00407037	down	yes
chr6	32643763	32686894	-	ENSGALG00010001856	CHST15	ENSGALT00010004214	GO:0019319(hexose biosynthetic process);GO:0050656(3'-phosphoadenosine 5'-phosphosulfate binding);GO:0050659(N-acetylgalactosamine 4-sulfate 6-O-sulfotransferase activity)	00532(Glycosaminoglycan biosynthesis - chondroitin sulfate / dermatan sulfate)	K08106	EC:2.8.2.33	carbohydrate sulfotransferase 15 [Source:HGNC Symbol;Acc:HGNC:18137]	protein_coding	54.1184	58.0681	47.5833	40.576	37.3511	48.8947	1.2598	0.333191	0.000139691	0.00407037	up	no
chr3	39993290	40057700	-	ENSGALG00010006966	PGBD5	ENSGALT00010016536	GO:0004803(transposase activity);GO:0005634(nucleus);GO:0005654(nucleoplasm);GO:0098038(non-replicative transposition, DNA-mediated)	NA	NA	NA	piggyBac transposable element derived 5 [Source:HGNC Symbol;Acc:HGNC:19405]	protein_coding	7.55185	9.37789	2.58873	16.9435	28.9211	24.8496	0.276019	-1.85716	0.000140087	0.00407037	down	yes
chr23	5331949	5351835	-	ENSGALG00010017250	COL16A1	ENSGALT00010041585;ENSGALT00010041595	GO:0005178(integrin binding);GO:0007155(cell adhesion);GO:0033622(integrin activation);GO:0033627(cell adhesion mediated by integrin);GO:0051894(positive regulation of focal adhesion assembly);GO:0071230(cellular response to amino acid stimulus);GO:0071230(cellular response to amino acid stimulus)	NA	NA	NA	collagen type XVI alpha 1 chain [Source:HGNC Symbol;Acc:HGNC:2193]	protein_coding	17.2898	12.9175	16.0014	12.0938	9.58045	9.63351	1.47595	0.561642	0.000140145	0.00407037	up	no
chr3	46046101	46058925	+	ENSGALG00010007013	ENSGALG00010007013	ENSGALT00010016637;ENSGALT00010016639	NA	NA	NA	NA		lncRNA	0	0	0	0.113167	1.2407	0.283221	0.000183252	-12.4139	0.000140316	0.00407037	down	yes
chr27	5125105	5139667	+	ENSGALG00010024713	RND2	ENSGALT00010060327	GO:0003924(GTPase activity);GO:0005525(GTP binding);GO:0005856(cytoskeleton);GO:0005886(plasma membrane);GO:0005938(cell cortex);GO:0007015(actin filament organization);GO:0007163(establishment or maintenance of cell polarity);GO:0007264(small GTPase mediated signal transduction);GO:0008360(regulation of cell shape);GO:0016477(cell migration);GO:0019901(protein kinase binding);GO:0030865(cortical…	NA	NA	NA	Rho family GTPase 2 [Source:NCBI gene (formerly Entrezgene);Acc:428307]	protein_coding	0.390589	0.369087	0.482257	1.10344	5.08743	2.69531	0.13976	-2.83898	0.000140327	0.00407037	down	yes
chr28	5195292	5196709	+	ENSGALG00010028628	ENSGALG00010028628	ENSGALT00010069323	NA	NA	NA	NA		lncRNA	0.212248	0	0	0.607227	4.72207	1.94697	0.0291699	-5.09938	0.000141602	0.00410093	down	yes
chr22	998874	1004421	+	ENSGALG00010018944	NEFL	ENSGALT00010045846;ENSGALT00010045840;ENSGALT00010045844	GO:0000226(microtubule cytoskeleton organization);GO:0005200(structural constituent of cytoskeleton);GO:0005737(cytoplasm);GO:0005882(intermediate filament);GO:0005883(neurofilament);GO:0007409(axonogenesis);GO:0008022(protein C-terminus binding);GO:0008089(anterograde axonal transport);GO:0008090(retrograde axonal transport);GO:0014012(peripheral nervous system axon regeneration);GO:0019896(axon…	NA	NA	NA	neurofilament light chain [Source:HGNC Symbol;Acc:HGNC:7739]	protein_coding	6.4272	10.2425	2.95581	16.3627	56.6703	22.2362	0.206001	-2.27928	0.000141736	0.00410093	down	yes
chr2	15856487	15874029	+	ENSGALG00010005326	MASTL	ENSGALT00010012638;ENSGALT00010012641;ENSGALT00010012642	GO:0007147(female meiosis II);GO:1904668(positive regulation of ubiquitin protein ligase activity);GO:1904668(positive regulation of ubiquitin protein ligase activity)	NA	K16309	EC:2.7.11.1	microtubule associated serine/threonine kinase like [Source:NCBI gene (formerly Entrezgene);Acc:420487]	protein_coding	3.53396	6.13623	2.71971	8.73108	26.0389	14.7048	0.250429	-1.99753	0.000143143	0.00413645	down	yes
chr16	440852	442674	+	ENSGALG00010003565	ENSGALG00010003565	ENSGALT00010008296	GO:0003735(structural constituent of ribosome);GO:0005840(ribosome)	NA	NA	NA		rRNA	0.161532	122.672	9.75201	0.479954	0.620122	0.751652	71.601	6.16191	0.000144222	0.00416239	up	yes
chr6	19193983	19318503	+	ENSGALG00010020109	WDFY4	ENSGALT00010048576	GO:0019882(antigen processing and presentation);GO:0036037(CD8-positive, alpha-beta T cell activation);GO:0098586(cellular response to virus)	NA	NA	NA	WDFY family member 4 [Source:HGNC Symbol;Acc:HGNC:29323]	protein_coding	0.652763	1.77568	0.991426	2.84159	5.53761	5.88748	0.23971	-2.06064	0.000145747	0.00419871	down	yes
chr7	405833	409334	-	ENSGALG00010012943	ASNSD1	ENSGALT00010031056	NA	NA	NA	NA	asparagine synthetase domain containing 1 [Source:NCBI gene (formerly Entrezgene);Acc:423983]	protein_coding	9.96322	12.3176	7.68948	19.0107	47.8475	30.5834	0.307572	-1.701	0.000145844	0.00419871	down	yes
chr6	1466354	1564290	-	ENSGALG00010010226	BICC1	ENSGALT00010024346;ENSGALT00010024351;ENSGALT00010024339	GO:0001822(kidney development);GO:0003676(nucleic acid binding);GO:0003723(RNA binding);GO:0005737(cytoplasm);GO:0007368(determination of left/right symmetry);GO:0007507(heart development);GO:0090090(negative regulation of canonical Wnt signaling pathway);GO:0090090(negative regulation of canonical Wnt signaling pathway)	NA	NA	NA	BicC family RNA binding protein 1 [Source:NCBI gene (formerly Entrezgene);Acc:423604]	protein_coding	27.5437	20.8244	15.3352	39.5321	68.8853	51.4987	0.398354	-1.32788	0.000146702	0.00421814	down	yes
chr19	813094	831406	-	ENSGALG00010029539	FKBP6	ENSGALT00010071404	GO:0000795(synaptonemal complex);GO:0003755(peptidyl-prolyl cis-trans isomerase activity);GO:0005737(cytoplasm);GO:0005829(cytosol);GO:0006457(protein folding);GO:0007283(spermatogenesis);GO:0016853(isomerase activity);GO:0031047(gene silencing by RNA);GO:0034587(piRNA metabolic process);GO:0042802(identical protein binding);GO:0043046(DNA methylation involved in gamete generation);GO:0045070(pos…	NA	K09572	EC:5.2.1.8	FKBP prolyl isomerase family member 6 (inactive) [Source:HGNC Symbol;Acc:HGNC:3722]	protein_coding	0.264675	0.614009	0.264869	1.21173	4.72495	2.48351	0.135811	-2.88033	0.000148206	0.00425609	down	yes
chr5	9253673	9403426	+	ENSGALG00010020602	DENND2B	ENSGALT00010049722	GO:0005085(guanyl-nucleotide exchange factor activity)	NA	NA	NA	DENN domain containing 2B [Source:HGNC Symbol;Acc:HGNC:11350]	protein_coding	34.7042	29.1502	25.204	25.5532	18.7542	21.6847	1.34953	0.432459	0.000148406	0.00425652	up	no
chr11	9327760	9380695	-	ENSGALG00010025732	ENSGALG00010025732	ENSGALT00010062789;ENSGALT00010062795;ENSGALT00010062798;ENSGALT00010062791	NA	NA	NA	NA		lncRNA	0	0	0	0.203651	0.237872	0.0977606	0.000556294	-10.8119	0.000148969	0.00426737	down	yes
chr13	9880159	9885338	-	ENSGALG00010011810	FGFR4	ENSGALT00010028236;ENSGALT00010028231	GO:0000166(nucleotide binding);GO:0004672(protein kinase activity);GO:0004712(protein serine/threonine/tyrosine kinase activity);GO:0004713(protein tyrosine kinase activity);GO:0004714(transmembrane receptor protein tyrosine kinase activity);GO:0005007(fibroblast growth factor receptor activity);GO:0005524(ATP binding);GO:0005783(endoplasmic reticulum);GO:0005794(Golgi apparatus);GO:0005886(plasm…	04010(MAPK signaling pathway);04020(Calcium signaling pathway);04144(Endocytosis);04810(Regulation of actin cytoskeleton);04810(Regulation of actin cytoskeleton)	K05095	EC:2.7.10.1	fibroblast growth factor receptor 4 [Source:HGNC Symbol;Acc:HGNC:3691]	protein_coding	1.81772	1.2151	1.40795	3.12005	12.091	5.61657	0.213216	-2.22961	0.000150381	0.00430246	down	yes
chr2	91609610	91633890	+	ENSGALG00010002346	FBXO15	ENSGALT00010005304;ENSGALT00010005306;ENSGALT00010005310	NA	NA	NA	NA	F-box protein 15 [Source:HGNC Symbol;Acc:HGNC:13617]	protein_coding	0.806297	0.505284	0.245258	1.47614	4.47564	2.34907	0.187552	-2.41464	0.000150964	0.00431381	down	yes
chr3	29769208	29771729	+	ENSGALG00010021364	ENSGALG00010021364	ENSGALT00010051746	NA	NA	NA	NA		lncRNA	0.047911	0	0.070422	0.305225	5.52835	0.23795	0.0194898	-5.68113	0.000151273	0.00431727	down	yes
chr13	16746585	16748815	+	ENSGALG00010017129	ENSGALG00010017129	ENSGALT00010041327	NA	NA	NA	NA		lncRNA	0	0	0	0.209555	0.532779	0.542375	0.000233516	-12.0642	0.000151893	0.0043296	down	yes
chr12	14787160	14809417	+	ENSGALG00010019650	KBTBD8	ENSGALT00010047407	GO:0005737(cytoplasm);GO:0005794(Golgi apparatus);GO:0005819(spindle);GO:0005856(cytoskeleton);GO:0006417(regulation of translation);GO:0006513(protein monoubiquitination);GO:0014029(neural crest formation);GO:0014032(neural crest cell development);GO:0031463(Cul3-RING ubiquitin ligase complex)	NA	NA	NA	kelch repeat and BTB domain containing 8 [Source:HGNC Symbol;Acc:HGNC:30691]	protein_coding	7.14708	9.06822	5.69905	13.2012	40.5027	24.4297	0.280473	-1.83407	0.000152986	0.00435537	down	yes
chr25	990308	993026	+	ENSGALG00010028329	ENSGALG00010028329	ENSGALT00010068598;ENSGALT00010068596;ENSGALT00010068595	NA	NA	NA	NA		protein_coding	0	0	0	0.206584	0.508665	0.206063	0.000325623	-11.5845	0.000154676	0.0043943	down	yes
chr22	82889	148900	+	ENSGALG00010017516	AAK1	ENSGALT00010042347;ENSGALT00010042342;ENSGALT00010042351;ENSGALT00010042329;ENSGALT00010042326;ENSGALT00010042334;ENSGALT00010042336;ENSGALT00010042340;ENSGALT00010042327	GO:0005112(Notch binding);GO:0006468(protein phosphorylation);GO:0032880(regulation of protein localization);GO:0035612(AP-2 adaptor complex binding);GO:0045747(positive regulation of Notch signaling pathway);GO:0050821(protein stabilization);GO:2000369(regulation of clathrin-dependent endocytosis);GO:2000369(regulation of clathrin-dependent endocytosis)	NA	K08853	EC:2.7.11.1	AP2 associated kinase 1 [Source:HGNC Symbol;Acc:HGNC:19679]	protein_coding	10.0403	8.30828	6.03197	14.3904	28.5634	21.3376	0.379219	-1.3989	0.000154803	0.0043943	down	yes
chr9	13662973	13680204	+	ENSGALG00010018870	ENSGALG00010018870	ENSGALT00010045598;ENSGALT00010045603;ENSGALT00010045607	NA	NA	NA	NA		lncRNA	0.0491143	0.18815	0.0592517	0.224268	1.22372	1.44503	0.102494	-3.28639	0.000154925	0.0043943	down	yes
chr23	1988572	2019989	+	ENSGALG00010014147	HTR1D	ENSGALT00010033999;ENSGALT00010033988;ENSGALT00010033986;ENSGALT00010033983;ENSGALT00010033989	GO:0004930(G protein-coupled receptor activity);GO:0004993(G protein-coupled serotonin receptor activity);GO:0005886(plasma membrane);GO:0005887(integral component of plasma membrane);GO:0006939(smooth muscle contraction);GO:0007165(signal transduction);GO:0007186(G protein-coupled receptor signaling pathway);GO:0007187(G protein-coupled receptor signaling pathway, coupled to cyclic nucleotide se…	04080(Neuroactive ligand-receptor interaction);04080(Neuroactive ligand-receptor interaction)	NA	NA		protein_coding	0.417766	0.292457	0.50421	0.977848	4.01349	1.63572	0.183254	-2.44809	0.000155123	0.00439452	down	yes
chr13	13070292	13110807	+	ENSGALG00010016927	MGAT4B	ENSGALT00010040883;ENSGALT00010040880;ENSGALT00010040874;ENSGALT00010040901;ENSGALT00010040898;ENSGALT00010040888	GO:0006486(protein glycosylation);GO:0006487(protein N-linked glycosylation);GO:0008375(acetylglucosaminyltransferase activity);GO:0008454(alpha-1,3-mannosylglycoprotein 4-beta-N-acetylglucosaminyltransferase activity);GO:0016757(glycosyltransferase activity);GO:0016757(glycosyltransferase activity)	00510(N-Glycan biosynthesis);00513(Various types of N-glycan biosynthesis);01100(Metabolic pathways);01100(Metabolic pathways)	K00738	EC:2.4.1.145	alpha-1,3-mannosyl-glycoprotein 4-beta-N-acetylglucosaminyltransferase B [Source:HGNC Symbol;Acc:HGNC:7048]	protein_coding	11.7165	11.4027	12.1938	8.82824	5.80867	8.24882	1.54302	0.625754	0.000157496	0.00445415	up	no
chr12	17389334	17494242	+	ENSGALG00010020396	CHL1	ENSGALT00010049335;ENSGALT00010049322;ENSGALT00010049350;ENSGALT00010049329;ENSGALT00010049348	GO:0001764(neuron migration);GO:0002020(protease binding);GO:0007411(axon guidance);GO:0008344(adult locomotory behavior);GO:0030425(dendrite);GO:0031175(neuron projection development);GO:0035640(exploration behavior);GO:0043524(negative regulation of neuron apoptotic process);GO:0045177(apical part of cell);GO:0050890(cognition);GO:0050890(cognition)	NA	NA	NA	cell adhesion molecule L1 like [Source:HGNC Symbol;Acc:HGNC:1939]	protein_coding	1.91841	2.98179	1.08522	4.51791	11.0135	7.00108	0.265636	-1.91248	0.000157712	0.00445415	down	yes
W	3655547	3658864	+	ENSGALG00010012168	ENSGALG00010012168	ENSGALT00010029192	NA	NA	NA	NA		protein_coding	25.2462	46.2146	126.331	16.0964	19.122	29.556	3.05354	1.61048	0.000157948	0.00445415	up	yes
chr6	3741862	3792203	-	ENSGALG00010010919	CDHR1	ENSGALT00010026166;ENSGALT00010026162;ENSGALT00010026168	GO:0005887(integral component of plasma membrane);GO:0008594(photoreceptor cell morphogenesis);GO:0035845(photoreceptor cell outer segment organization);GO:0042622(photoreceptor outer segment membrane);GO:0045494(photoreceptor cell maintenance);GO:0045494(photoreceptor cell maintenance)	NA	NA	NA	cadherin related family member 1 [Source:NCBI gene (formerly Entrezgene);Acc:414847]	protein_coding	0.022914	0.148766	0.0408745	0.188762	2.05426	1.05659	0.0644181	-3.95639	0.000158036	0.00445415	down	yes
chr4	73198277	73223732	+	ENSGALG00010011890	ENSGALG00010011890	ENSGALT00010028425;ENSGALT00010028426;ENSGALT00010028428;ENSGALT00010028423	NA	NA	NA	NA		lncRNA	0.071595	0.113482	0.15041	0.225794	4.61353	0.69467	0.0606228	-4.044	0.000158194	0.00445415	down	yes
chr11	4843330	4990194	+	ENSGALG00010024523	TOX3	ENSGALT00010059835;ENSGALT00010059834;ENSGALT00010059837;ENSGALT00010059829;ENSGALT00010059841;ENSGALT00010059825	GO:0003677(DNA binding);GO:0003682(chromatin binding);GO:0003713(transcription coactivator activity);GO:0005634(nucleus);GO:0005654(nucleoplasm);GO:0005829(cytosol);GO:0006357(regulation of transcription by RNA polymerase II);GO:0031490(chromatin DNA binding);GO:0042803(protein homodimerization activity);GO:0042981(regulation of apoptotic process);GO:0043524(negative regulation of neuron apoptoti…	NA	NA	NA	TOX high mobility group box family member 3 [Source:NCBI gene (formerly Entrezgene);Acc:415724]	protein_coding	0.913568	0.905632	0.587029	1.78041	2.96997	2.22267	0.345075	-1.53502	0.000159674	0.00449033	down	yes
chr2	3249893	3308890	-	ENSGALG00010024904	ALS2CL	ENSGALT00010060813;ENSGALT00010060840;ENSGALT00010060823;ENSGALT00010060818;ENSGALT00010060837;ENSGALT00010060827	GO:0007032(endosome organization);GO:0042802(identical protein binding);GO:0042802(identical protein binding)	NA	NA	NA	ALS2 C-terminal like [Source:HGNC Symbol;Acc:HGNC:20605]	protein_coding	2.43034	2.04266	1.28357	3.5887	8.20922	6.13473	0.32101	-1.63931	0.000159938	0.00449228	down	yes
chr2	63106715	63359229	+	ENSGALG00010010403	ENSGALG00010010403	ENSGALT00010024890;ENSGALT00010024885;ENSGALT00010024879	NA	NA	NA	NA		protein_coding	0.051069	0	0.0421134	0.202597	0.726583	0.394297	0.0704073	-3.82813	0.00016057	0.00450456	down	yes
Z	67207305	67224457	-	ENSGALG00010005495	TXN	ENSGALT00010013138;ENSGALT00010013135;ENSGALT00010013139	GO:0005576(extracellular region);GO:0005634(nucleus);GO:0005737(cytoplasm);GO:0009314(response to radiation);GO:0015035(protein-disulfide reductase activity);GO:0043388(positive regulation of DNA binding);GO:0043388(positive regulation of DNA binding)	04621(NOD-like receptor signaling pathway);05132(Salmonella infection);05132(Salmonella infection)	NA	NA	thioredoxin [Source:NCBI gene (formerly Entrezgene);Acc:396437]	protein_coding	199.609	172.829	274.692	147.209	104.328	124.143	1.72255	0.784548	0.000162319	0.0045481	up	no
chr1	182313478	182320112	+	ENSGALG00010007546	MMP10	ENSGALT00010017973	GO:0004222(metalloendopeptidase activity);GO:0006508(proteolysis);GO:0008233(peptidase activity);GO:0008237(metallopeptidase activity);GO:0008270(zinc ion binding);GO:0016787(hydrolase activity);GO:0030198(extracellular matrix organization);GO:0030574(collagen catabolic process);GO:0031012(extracellular matrix);GO:0046872(metal ion binding)	NA	K01394	EC:3.4.24.17	matrix metallopeptidase 10 [Source:NCBI gene (formerly Entrezgene);Acc:418981]	protein_coding	221.112	109.179	376.434	97.8284	43.7018	113.143	2.77502	1.4725	0.000163547	0.00457694	up	yes
Z	23908404	23917620	-	ENSGALG00010011451	CRHBP	ENSGALT00010027401;ENSGALT00010027397	GO:0005615(extracellular space);GO:0006954(inflammatory response);GO:0007565(female pregnancy);GO:0009755(hormone-mediated signaling pathway);GO:0030141(secretory granule);GO:0035865(cellular response to potassium ion);GO:0045055(regulated exocytosis);GO:0048149(behavioral response to ethanol);GO:0051424(corticotropin-releasing hormone binding);GO:0051459(regulation of corticotropin secretion);GO…	NA	NA	NA	corticotropin releasing hormone binding protein [Source:HGNC Symbol;Acc:HGNC:2356]	protein_coding	0.529352	0.375322	0.281504	0.832398	6.34768	2.4909	0.122653	-3.02734	0.000164678	0.00460301	down	yes
Z	67230311	67355775	-	ENSGALG00010005772	SVEP1	ENSGALT00010013770;ENSGALT00010013775;ENSGALT00010013778	GO:0001945(lymph vessel development);GO:0003017(lymph circulation);GO:0003682(chromatin binding);GO:0005615(extracellular space);GO:0005634(nucleus);GO:0005737(cytoplasm);GO:0008544(epidermis development);GO:0010467(gene expression);GO:0036303(lymph vessel morphogenesis);GO:0048014(Tie signaling pathway);GO:0120193(tight junction organization);GO:0120193(tight junction organization)	NA	NA	NA	sushi, von Willebrand factor type A, EGF and pentraxin domain containing 1 [Source:HGNC Symbol;Acc:HGNC:15985]	protein_coding	35.3236	22.4998	47.0667	21.547	13.8087	18.4517	1.94936	0.963004	0.000166778	0.00465607	up	no
chr7	13862906	13878347	+	ENSGALG00010026026	NEUROD1	ENSGALT00010063476;ENSGALT00010063481	GO:0000978(RNA polymerase II cis-regulatory region sequence-specific DNA binding);GO:0000981(DNA-binding transcription factor activity, RNA polymerase II-specific);GO:0001228(DNA-binding transcription activator activity, RNA polymerase II-specific);GO:0003326(pancreatic A cell fate commitment);GO:0003329(pancreatic PP cell fate commitment);GO:0003677(DNA binding);GO:0003682(chromatin binding);GO:…	NA	NA	NA	neuronal differentiation 1 [Source:NCBI gene (formerly Entrezgene);Acc:395754]	protein_coding	0.0485944	0.185496	0.0240084	0.250478	2.04486	0.719309	0.0856148	-3.546	0.00016728	0.00466441	down	yes
chr27	4033423	4035482	-	ENSGALG00010022173	RPL23	ENSGALT00010053940;ENSGALT00010053935	GO:0000122(negative regulation of transcription by RNA polymerase II);GO:0001223(transcription coactivator binding);GO:0003735(structural constituent of ribosome);GO:0005654(nucleoplasm);GO:0005730(nucleolus);GO:0005737(cytoplasm);GO:0008284(positive regulation of cell population proliferation);GO:0010628(positive regulation of gene expression);GO:0022625(cytosolic large ribosomal subunit);GO:002…	03010(Ribosome);03010(Ribosome)	NA	NA	ribosomal protein L23 [Source:NCBI gene (formerly Entrezgene);Acc:420001]	protein_coding	250.256	274.727	216.525	212.981	158.979	177.188	1.35029	0.433267	0.000167562	0.00466665	up	no
chr17	2040100	2053629	-	ENSGALG00010027912	RGS3	ENSGALT00010067663;ENSGALT00010067665;ENSGALT00010067667	GO:0005634(nucleus);GO:0005886(plasma membrane);GO:0007165(signal transduction);GO:0007165(signal transduction)	NA	NA	NA	regulator of G-protein signaling 3 [Source:NCBI gene (formerly Entrezgene);Acc:395110]	protein_coding	11.0845	8.58328	8.20657	7.55172	5.85531	6.99738	1.36609	0.450055	0.000167807	0.00466782	up	no
chr12	17567417	17625155	-	ENSGALG00010022576	ENSGALG00010022576	ENSGALT00010054939;ENSGALT00010054944;ENSGALT00010054938;ENSGALT00010054947	NA	NA	NA	NA		lncRNA	0.102587	0.129837	0.0136563	0.395985	2.07959	0.426238	0.0848024	-3.55975	0.000168146	0.00467162	down	yes
chr1	130107443	130165624	-	ENSGALG00010002530	STAG3	ENSGALT00010005837	NA	04110(Cell cycle)	NA	NA	stromal antigen 3 [Source:NCBI gene (formerly Entrezgene);Acc:418671]	protein_coding	7.11367	7.55007	7.45209	5.32802	4.11485	5.79538	1.45134	0.537381	0.00016963	0.00469739	up	no
chr12	10344961	10430355	-	ENSGALG00010022447	ENSGALG00010022447	ENSGALT00010054567;ENSGALT00010054570;ENSGALT00010054568	NA	NA	NA	NA		lncRNA	0.0100763	0	0	0.0596441	0.31864	0.0899933	0.0215178	-5.53832	0.000169781	0.00469739	down	yes
chr20	1998042	2110990	-	ENSGALG00010024769	RALY	ENSGALT00010060470;ENSGALT00010060468;ENSGALT00010060471	GO:0003676(nucleic acid binding);GO:0003712(transcription coregulator activity);GO:0003723(RNA binding);GO:0005634(nucleus);GO:0006355(regulation of DNA-templated transcription);GO:0042632(cholesterol homeostasis);GO:0071013(catalytic step 2 spliceosome);GO:1903506(regulation of nucleic acid-templated transcription);GO:1903506(regulation of nucleic acid-templated transcription)	NA	NA	NA	RALY heterogeneous nuclear ribonucleoprotein [Source:HGNC Symbol;Acc:HGNC:15921]	protein_coding	7.30927	7.88703	3.12811	12.7841	27.8226	19.8378	0.303161	-1.72185	0.000169884	0.00469739	down	yes
chr1	91834664	91954343	-	ENSGALG00010008180	POU2F1	ENSGALT00010019566;ENSGALT00010019544;ENSGALT00010019589;ENSGALT00010019550;ENSGALT00010019577;ENSGALT00010019585;ENSGALT00010019572	GO:0000978(RNA polymerase II cis-regulatory region sequence-specific DNA binding);GO:0000979(RNA polymerase II core promoter sequence-specific DNA binding);GO:0000981(DNA-binding transcription factor activity, RNA polymerase II-specific);GO:0003677(DNA binding);GO:0005634(nucleus);GO:0005654(nucleoplasm);GO:0005783(endoplasmic reticulum);GO:0043231(intracellular membrane-bounded organelle);GO:004…	05168(Herpes simplex virus 1 infection);05168(Herpes simplex virus 1 infection)	NA	NA	POU class 2 homeobox 1 [Source:NCBI gene (formerly Entrezgene);Acc:396463]	protein_coding	11.3999	8.14353	5.45552	16.69	23.5113	20.8933	0.409184	-1.28918	0.000169888	0.00469739	down	yes
chr2	20736305	20753661	+	ENSGALG00010004236	DBF4	ENSGALT00010009895;ENSGALT00010009900;ENSGALT00010009893	GO:0003676(nucleic acid binding);GO:0005634(nucleus);GO:0005654(nucleoplasm);GO:0008270(zinc ion binding);GO:0016604(nuclear body);GO:0046872(metal ion binding);GO:0046872(metal ion binding)	04110(Cell cycle);04110(Cell cycle)	NA	NA	DBF4 zinc finger [Source:HGNC Symbol;Acc:HGNC:17364]	protein_coding	4.00187	5.34711	2.60365	7.82319	19.8431	13.0025	0.293902	-1.76659	0.000170563	0.00469961	down	yes
chr8	24241394	24264022	+	ENSGALG00010025069	PODN	ENSGALT00010061181	GO:0005518(collagen binding);GO:0005615(extracellular space);GO:0005737(cytoplasm);GO:0008285(negative regulation of cell population proliferation);GO:0030336(negative regulation of cell migration)	NA	NA	NA	podocan [Source:HGNC Symbol;Acc:HGNC:23174]	protein_coding	25.1558	20.3801	35.9695	13.1806	8.24814	18.4687	2.04287	1.0306	0.000170733	0.00469961	up	yes
chr28	4768191	4779694	+	ENSGALG00010027105	CHERP	ENSGALT00010065689	GO:0005737(cytoplasm);GO:0006874(cellular calcium ion homeostasis);GO:0008285(negative regulation of cell population proliferation);GO:0044325(transmembrane transporter binding);GO:0048471(perinuclear region of cytoplasm);GO:0051209(release of sequestered calcium ion into cytosol);GO:0070886(positive regulation of calcineurin-NFAT signaling cascade)	03040(Spliceosome)	NA	NA	calcium homeostasis endoplasmic reticulum protein [Source:NCBI gene (formerly Entrezgene);Acc:420144]	protein_coding	17.304	13.2867	10.5423	24.1631	40.8181	34.8404	0.412065	-1.27905	0.000170747	0.00469961	down	yes
chr6	32715600	32782622	-	ENSGALG00010003116	ENSGALG00010003116	ENSGALT00010007253;ENSGALT00010007259;ENSGALT00010007249	NA	NA	NA	NA		lncRNA	0.0133766	0.0741542	0	0.235278	1.24235	0.434126	0.0457857	-4.44896	0.00017098	0.00469961	down	yes
chr8	16445949	16447999	-	ENSGALG00010024296	ENSGALG00010024296	ENSGALT00010059258	NA	NA	NA	NA		lncRNA	0.174032	0.542215	0.291914	0.958996	4.57411	3.62078	0.110135	-3.18266	0.000170988	0.00469961	down	yes
chr10	12809880	12813324	-	ENSGALG00010020461	ENSGALG00010020461	ENSGALT00010049459	NA	NA	NA	NA		lncRNA	0.094244	0	0	0.339577	3.34015	0.611473	0.0219621	-5.50884	0.000171458	0.00470551	down	yes
chr6	3556748	3608992	+	ENSGALG00010010822	OGDHL	ENSGALT00010025887;ENSGALT00010025895;ENSGALT00010025893;ENSGALT00010025890	GO:0005759(mitochondrial matrix);GO:0005759(mitochondrial matrix)	00020(Citrate cycle (TCA cycle));01100(Metabolic pathways);01200(Carbon metabolism);01200(Carbon metabolism)	K00164	EC:1.2.4.2	oxoglutarate dehydrogenase like [Source:NCBI gene (formerly Entrezgene);Acc:423618]	protein_coding	2.01648	3.28849	0.810633	4.64094	11.5485	10.6949	0.227478	-2.1362	0.00017161	0.00470551	down	yes
chr16	468373	470195	+	ENSGALG00010003563	ENSGALG00010003563	ENSGALT00010008289	GO:0003735(structural constituent of ribosome);GO:0005840(ribosome)	NA	NA	NA		rRNA	0.25218	178.912	15.7507	0.61177	0.768276	1.50962	67.4524	6.0758	0.000172328	0.00471958	up	yes
chr9	21970550	21972715	-	ENSGALG00010001176	IL12A	ENSGALT00010002714	GO:0001916(positive regulation of T cell mediated cytotoxicity);GO:0002860(positive regulation of natural killer cell mediated cytotoxicity directed against tumor cell target);GO:0005125(cytokine activity);GO:0005615(extracellular space);GO:0008083(growth factor activity);GO:0009615(response to virus);GO:0010224(response to UV-B);GO:0016477(cell migration);GO:0032496(response to lipopolysaccharid…	04060(Cytokine-cytokine receptor interaction);04620(Toll-like receptor signaling pathway);04622(RIG-I-like receptor signaling pathway);04625(C-type lectin receptor signaling pathway);05164(Influenza A);05168(Herpes simplex virus 1 infection)	NA	NA	interleukin 12A [Source:NCBI gene (formerly Entrezgene);Acc:407090]	protein_coding	0.090537	0	0	0.615121	3.09559	0.907546	0.0196041	-5.6727	0.000173064	0.00472886	down	yes
chr7	13412199	13425837	-	ENSGALG00010022213	ENSGALG00010022213	ENSGALT00010054040;ENSGALT00010054048;ENSGALT00010054045	NA	00020(Citrate cycle (TCA cycle));00480(Glutathione metabolism);01100(Metabolic pathways);01200(Carbon metabolism);01210(2-Oxocarboxylic acid metabolism);01230(Biosynthesis of amino acids);04146(Peroxisome);04146(Peroxisome)	K00031	EC:1.1.1.42		protein_coding	19.0891	16.8555	19.1305	14.2696	10.6772	13.3832	1.43687	0.522927	0.000173077	0.00472886	up	no
chr5	6699872	6708224	-	ENSGALG00010020493	DEPDC7	ENSGALT00010049527;ENSGALT00010049521	NA	NA	NA	NA	DEP domain containing 7 [Source:NCBI gene (formerly Entrezgene);Acc:421593]	protein_coding	3.63554	5.84288	4.60478	9.2702	45.6758	18.5957	0.191499	-2.38459	0.00017358	0.004737	down	yes
chr4	79455886	79464907	+	ENSGALG00010011633	TADA2B	ENSGALT00010027813;ENSGALT00010027812	GO:0000124(SAGA complex);GO:0003682(chromatin binding);GO:0003713(transcription coactivator activity);GO:0005634(nucleus);GO:0006338(chromatin remodeling);GO:0006357(regulation of transcription by RNA polymerase II);GO:0035066(positive regulation of histone acetylation);GO:0035521(monoubiquitinated histone deubiquitination);GO:0035522(monoubiquitinated histone H2A deubiquitination);GO:0045893(pos…	NA	NA	NA	transcriptional adaptor 2B [Source:HGNC Symbol;Acc:HGNC:30781]	protein_coding	2.16917	1.7477	1.19741	3.0696	7.52847	5.47439	0.318202	-1.65199	0.000173818	0.00473786	down	yes
chr11	17497005	17504947	-	ENSGALG00010010342	ENSGALG00010010342	ENSGALT00010024726;ENSGALT00010024727;ENSGALT00010024728	NA	NA	NA	NA		lncRNA	0.13248	0.114498	0.0171549	0.326381	1.18502	0.588779	0.125767	-2.99118	0.000175485	0.00477766	down	yes
chr5	14678149	14740039	-	ENSGALG00010024250	AP2A2	ENSGALT00010059197;ENSGALT00010059190;ENSGALT00010059171;ENSGALT00010059180	GO:0005905(clathrin-coated pit);GO:0006886(intracellular protein transport);GO:0006897(endocytosis);GO:0006898(receptor-mediated endocytosis);GO:0015031(protein transport);GO:0016020(membrane);GO:0016192(vesicle-mediated transport);GO:0019900(kinase binding);GO:0019901(protein kinase binding);GO:0019904(protein domain specific binding);GO:0030117(membrane coat);GO:0030122(AP-2 adaptor complex);GO…	04144(Endocytosis);04144(Endocytosis)	NA	NA	adaptor related protein complex 2 alpha 2 subunit [Source:NCBI gene (formerly Entrezgene);Acc:423102]	protein_coding	30.426	26.6897	19.0214	44.5087	77.3724	61.2664	0.415714	-1.26634	0.000178439	0.00485033	down	yes
chr8	22307928	22363882	-	ENSGALG00010024758	SPATA6	ENSGALT00010060449;ENSGALT00010060432;ENSGALT00010060455;ENSGALT00010060459;ENSGALT00010060457;ENSGALT00010060453;ENSGALT00010060441	GO:0007283(spermatogenesis);GO:0032027(myosin light chain binding);GO:0044458(motile cilium assembly);GO:0097224(sperm connecting piece);GO:0097224(sperm connecting piece)	NA	NA	NA	spermatogenesis associated 6 [Source:HGNC Symbol;Acc:HGNC:18309]	protein_coding	2.40461	3.22334	1.66566	4.54503	10.9727	8.17001	0.307907	-1.69943	0.000178779	0.00485033	down	yes
chr7	27903981	27940235	-	ENSGALG00010020664	ESYT3	ENSGALT00010049911;ENSGALT00010049919;ENSGALT00010049926	GO:0005887(integral component of plasma membrane);GO:0031227(intrinsic component of endoplasmic reticulum membrane);GO:0031234(extrinsic component of cytoplasmic side of plasma membrane);GO:0044232(organelle membrane contact site);GO:0140268(endoplasmic reticulum-plasma membrane contact site);GO:0140268(endoplasmic reticulum-plasma membrane contact site)	NA	NA	NA	extended synaptotagmin 3 [Source:HGNC Symbol;Acc:HGNC:24295]	protein_coding	5.77638	6.34247	5.89903	4.59488	3.09459	4.11537	1.52631	0.61005	0.000178788	0.00485033	up	no
chr18	5411224	5426541	-	ENSGALG00010029841	SMIM5	ENSGALT00010072161	GO:0016020(membrane);GO:0016021(integral component of membrane)	NA	NA	NA	small integral membrane protein 5 [Source:NCBI gene (formerly Entrezgene);Acc:770371]	protein_coding	2.2923	3.49528	1.32834	4.64338	15.01	10.6994	0.23444	-2.09271	0.000178995	0.00485033	down	yes
chr10	17562869	17627703	-	ENSGALG00010019026	CHSY1	ENSGALT00010046059	GO:0002063(chondrocyte development);GO:0005576(extracellular region);GO:0009954(proximal/distal pattern formation);GO:0016757(glycosyltransferase activity);GO:0030206(chondroitin sulfate biosynthetic process);GO:0030279(negative regulation of ossification);GO:0045880(positive regulation of smoothened signaling pathway);GO:0047238(glucuronosyl-N-acetylgalactosaminyl-proteoglycan 4-beta-N-acetylgal…	00532(Glycosaminoglycan biosynthesis - chondroitin sulfate / dermatan sulfate);01100(Metabolic pathways)	K13499	EC:2.4.1.175;EC:2.4.1.226	chondroitin sulfate synthase 1 [Source:HGNC Symbol;Acc:HGNC:17198]	protein_coding	11.6386	11.7244	12.0132	9.07298	7.26132	9.22908	1.38386	0.468702	0.000179494	0.00485813	up	no
chr4	32812233	32815613	+	ENSGALG00010007539	RPS3A	ENSGALT00010017955	GO:0003735(structural constituent of ribosome);GO:0005634(nucleus);GO:0005730(nucleolus);GO:0005737(cytoplasm);GO:0005783(endoplasmic reticulum);GO:0005829(cytosol);GO:0006412(translation);GO:0022626(cytosolic ribosome);GO:0022627(cytosolic small ribosomal subunit);GO:0043066(negative regulation of apoptotic process);GO:0045202(synapse);GO:0048027(mRNA 5'-UTR binding);GO:1990904(ribonucleoprotein…	03010(Ribosome)	NA	NA	ribosomal protein S3A [Source:NCBI gene (formerly Entrezgene);Acc:422477]	protein_coding	436.011	498.82	481.474	382.224	311.13	336.651	1.37505	0.459481	0.000181396	0.00490386	up	no
chr6	14688822	14872128	-	ENSGALG00010022214	ENSGALG00010022214	ENSGALT00010054046;ENSGALT00010054038;ENSGALT00010054047	NA	NA	NA	NA		protein_coding	0.663641	0.922739	0.23582	1.68493	3.56417	3.121	0.217703	-2.19956	0.000182794	0.00493038	down	yes
chr4	60010722	60013531	-	ENSGALG00010005931	ENSGALG00010005931	ENSGALT00010014201	NA	NA	NA	NA		lncRNA	0	0	0	0.236972	0.950931	0.623402	0.000165626	-12.5598	0.000182999	0.00493038	down	yes
chr23	594057	607124	-	ENSGALG00010013365	CEP85	ENSGALT00010032180;ENSGALT00010032182;ENSGALT00010032176;ENSGALT00010032172	GO:0000242(pericentriolar material);GO:0000922(spindle pole);GO:0005730(nucleolus);GO:0005794(Golgi apparatus);GO:0005813(centrosome);GO:0005829(cytosol);GO:0006469(negative regulation of protein kinase activity);GO:0046602(regulation of mitotic centrosome separation);GO:0046602(regulation of mitotic centrosome separation)	NA	NA	NA	centrosomal protein 85 [Source:HGNC Symbol;Acc:HGNC:25309]	protein_coding	4.55057	5.83726	3.1963	8.46678	25.4397	14.7199	0.279357	-1.83982	0.000183019	0.00493038	down	yes
chr3	4638700	4697746	+	ENSGALG00010018628	XDH	ENSGALT00010045084;ENSGALT00010045093;ENSGALT00010045076	NA	00230(Purine metabolism);00232(Caffeine metabolism);00983(Drug metabolism - other enzymes);01100(Metabolic pathways);04146(Peroxisome);04146(Peroxisome)	K00106	EC:1.17.1.4;EC:1.17.3.2	xanthine dehydrogenase [Source:NCBI gene (formerly Entrezgene);Acc:396025]	protein_coding	0.225091	0.755151	0.620413	1.49411	4.45552	3.28735	0.173288	-2.52876	0.000184382	0.00496132	down	yes
chr4	408217	454750	+	ENSGALG00010016880	AR	ENSGALT00010040723	GO:0000122(negative regulation of transcription by RNA polymerase II);GO:0000165(MAPK cascade);GO:0000785(chromatin);GO:0000976(transcription cis-regulatory region binding);GO:0000978(RNA polymerase II cis-regulatory region sequence-specific DNA binding);GO:0001091(RNA polymerase II general transcription initiation factor binding);GO:0001223(transcription coactivator binding);GO:0001228(DNA-bindi…	04114(Oocyte meiosis)	NA	NA	androgen receptor [Source:NCBI gene (formerly Entrezgene);Acc:422165]	protein_coding	24.2703	21.225	23.3986	18.36	18.4331	17.3839	1.27165	0.346696	0.00018515	0.00497446	up	no
chr1	179231980	179264194	+	ENSGALG00010007431	ENSGALG00010007431	ENSGALT00010017713;ENSGALT00010017716;ENSGALT00010017715;ENSGALT00010017712	NA	NA	NA	NA		lncRNA	0.0395694	0.118376	0.026076	0.254979	1.81102	0.33054	0.0767864	-3.70301	0.000185302	0.00497446	down	yes
chr3	37526955	37564855	+	ENSGALG00010009327	NID1	ENSGALT00010022225;ENSGALT00010022210;ENSGALT00010022216	GO:0005518(collagen binding);GO:0005604(basement membrane);GO:0007160(cell-matrix adhesion);GO:0010811(positive regulation of cell-substrate adhesion);GO:0030198(extracellular matrix organization);GO:0031012(extracellular matrix);GO:0032836(glomerular basement membrane development);GO:0043236(laminin binding);GO:0043237(laminin-1 binding);GO:0043394(proteoglycan binding);GO:0050840(extracellular …	NA	NA	NA	nidogen 1 [Source:HGNC Symbol;Acc:HGNC:7821]	protein_coding	96.2853	70.784	137.734	61.4721	41.4028	59.7206	1.87461	0.906592	0.000185971	0.00498661	up	no
chr26	3230451	3249627	+	ENSGALG00010027557	C6orf132	ENSGALT00010066750	NA	NA	NA	NA	chromosome 6 open reading frame 132 [Source:HGNC Symbol;Acc:HGNC:21288]	protein_coding	3.98829	5.64754	0.834237	10.6213	24.6842	16.6923	0.201356	-2.31218	0.000186484	0.00499317	down	yes
chr2	51648556	51747264	+	ENSGALG00010007183	VOPP1	ENSGALT00010017137;ENSGALT00010017133;ENSGALT00010017134	GO:0005768(endosome);GO:0016020(membrane);GO:0016021(integral component of membrane);GO:0030659(cytoplasmic vesicle membrane);GO:0031301(integral component of organelle membrane);GO:0031301(integral component of organelle membrane)	NA	NA	NA	VOPP1 WW domain binding protein [Source:HGNC Symbol;Acc:HGNC:34518]	protein_coding	0.878165	1.14152	0.459182	1.77977	5.04646	3.1338	0.248882	-2.00647	0.000186648	0.00499317	down	yes
chr1	48920953	48981277	-	ENSGALG00010011231	PLBD1	ENSGALT00010026824;ENSGALT00010026821	GO:0005615(extracellular space);GO:0005615(extracellular space)	NA	NA	NA	phospholipase B domain containing 1 [Source:HGNC Symbol;Acc:HGNC:26215]	protein_coding	39.0082	42.5114	127.367	29.6946	21.5769	27.7116	2.6447	1.4031	0.000187	0.00499677	up	yes
chr1	39954894	40077077	+	ENSGALG00010012230	PTPRQ	ENSGALT00010029334;ENSGALT00010029329	GO:0002244(hematopoietic progenitor cell differentiation);GO:0032421(stereocilium bundle);GO:0042472(inner ear morphogenesis);GO:0050885(neuromuscular process controlling balance);GO:0050910(detection of mechanical stimulus involved in sensory perception of sound);GO:0060116(vestibular receptor cell morphogenesis);GO:0060116(vestibular receptor cell morphogenesis)	NA	K16910	EC:3.1.3.48	protein tyrosine phosphatase receptor type Q [Source:HGNC Symbol;Acc:HGNC:9679]	protein_coding	0.243867	0.21487	0.038411	0.836317	1.41683	0.575797	0.175737	-2.50851	0.000189364	0.00505409	down	yes
chr4	29516042	29554081	+	ENSGALG00010009922	ENSGALG00010009922	ENSGALT00010023640	NA	NA	NA	NA		lncRNA	0	0	0	0.0312616	0.0261406	0.039779	0.00308702	-8.33957	0.000189818	0.00506035	down	yes
chr6	25216446	25484618	+	ENSGALG00010019237	SORCS3	ENSGALT00010047592;ENSGALT00010047583;ENSGALT00010047062;ENSGALT00010047537;ENSGALT00010047269;ENSGALT00010047633;ENSGALT00010047609;ENSGALT00010047617;ENSGALT00010047557	GO:0007612(learning);GO:0007613(memory);GO:0014069(postsynaptic density);GO:0098978(glutamatergic synapse);GO:0099061(integral component of postsynaptic density membrane);GO:1900452(regulation of long-term synaptic depression);GO:1900452(regulation of long-term synaptic depression)	NA	NA	NA	sortilin related VPS10 domain containing receptor 3 [Source:HGNC Symbol;Acc:HGNC:16699]	protein_coding	0.160572	0.270848	0.249182	0.619548	2.19035	1.03926	0.176819	-2.49966	0.000190187	0.00506432	down	yes
chr12	11445591	11448268	-	ENSGALG00010022315	ENSGALG00010022315	ENSGALT00010054288	NA	NA	NA	NA		lncRNA	9.95789	13.4023	16.6825	8.5188	4.93936	6.06884	2.05063	1.03607	0.000190975	0.00507945	up	yes
chr8	20434240	20450041	-	ENSGALG00010025660	ENSGALG00010025660	ENSGALT00010062650;ENSGALT00010062634;ENSGALT00010062640;ENSGALT00010062645	NA	NA	NA	NA		protein_coding	8.86355	13.2248	6.34389	19.3359	62.5312	29.854	0.254493	-1.9743	0.000191774	0.00509482	down	yes
chr2	110881602	110901812	-	ENSGALG00010004780	ENSGALG00010004780	ENSGALT00010011107;ENSGALT00010011094	NA	NA	NA	NA		protein_coding	1.26891	3.87385	0.807108	5.00576	16.4174	12.1665	0.177134	-2.49709	0.000196717	0.00522014	down	yes
chr3	42652343	43024039	+	ENSGALG00010005999	PDE10A	ENSGALT00010014378;ENSGALT00010014349;ENSGALT00010014370;ENSGALT00010014343;ENSGALT00010014358;ENSGALT00010014361	NA	00230(Purine metabolism);01100(Metabolic pathways);01100(Metabolic pathways)	K18438	EC:3.1.4.17;EC:3.1.4.35	phosphodiesterase 10A [Source:HGNC Symbol;Acc:HGNC:8772]	protein_coding	4.78459	2.78647	4.35795	2.45287	2.25677	2.61991	1.62752	0.702678	0.00019709	0.00522403	up	no
chr20	9549392	9571578	-	ENSGALG00010025366	ENSGALG00010025366	ENSGALT00010061942;ENSGALT00010061951;ENSGALT00010061946	NA	NA	NA	NA		lncRNA	0.012786	0.0156176	0	0.0627708	0.308549	0.164279	0.0530315	-4.23701	0.000197324	0.00522422	down	yes
chr5	23528998	23746563	-	ENSGALG00010022194	ENSGALG00010022194	ENSGALT00010053985;ENSGALT00010053997;ENSGALT00010053990	NA	NA	NA	NA		protein_coding	12.2903	15.3134	8.02055	22.201	61.8704	36.1014	0.296442	-1.75418	0.000197563	0.00522454	down	yes
chr1	49500272	49506761	+	ENSGALG00010010648	CENPM	ENSGALT00010025336	NA	NA	NA	NA	centromere protein M [Source:NCBI gene (formerly Entrezgene);Acc:417982]	protein_coding	1.69929	2.15919	1.42328	4.08308	11.1841	6.32389	0.244627	-2.03135	0.000199756	0.00527649	down	yes
chr5	44780972	44828128	-	ENSGALG00010016935	PRIMA1	ENSGALT00010040897;ENSGALT00010040895;ENSGALT00010040892	GO:0016020(membrane);GO:0016021(integral component of membrane);GO:0016021(integral component of membrane)	NA	NA	NA	proline rich membrane anchor 1 [Source:NCBI gene (formerly Entrezgene);Acc:772317]	protein_coding	5.78862	7.65178	3.96086	11.0247	23.9609	17.4798	0.331671	-1.59217	0.000200453	0.00528849	down	yes
chr1	176319952	176332682	+	ENSGALG00010005843	GPR12	ENSGALT00010013935	GO:0004930(G protein-coupled receptor activity);GO:0005737(cytoplasm);GO:0005886(plasma membrane);GO:0006874(cellular calcium ion homeostasis);GO:0007165(signal transduction);GO:0007186(G protein-coupled receptor signaling pathway);GO:0007189(adenylate cyclase-activating G protein-coupled receptor signaling pathway);GO:0016020(membrane);GO:0016021(integral component of membrane);GO:0019222(regula…	NA	NA	NA	G protein-coupled receptor 12 [Source:HGNC Symbol;Acc:HGNC:4466]	protein_coding	0.124972	0.135096	0.04181	0.206312	0.91713	0.764917	0.159863	-2.6451	0.000201104	0.00528849	down	yes
chr6	22089090	22101066	+	ENSGALG00010022859	ENSGALG00010022859	ENSGALT00010055609;ENSGALT00010055611	NA	NA	NA	NA		lncRNA	0	0	0	0.892502	0.180741	0.219366	0.000232089	-12.073	0.000201115	0.00528849	down	yes
chr18	5265881	5273054	+	ENSGALG00010029776	WBP2	ENSGALT00010072034;ENSGALT00010072035	GO:0000785(chromatin);GO:0000978(RNA polymerase II cis-regulatory region sequence-specific DNA binding);GO:0003713(transcription coactivator activity);GO:0005634(nucleus);GO:0005654(nucleoplasm);GO:0005737(cytoplasm);GO:0005829(cytosol);GO:0030331(nuclear estrogen receptor binding);GO:0031490(chromatin DNA binding);GO:0032570(response to progesterone);GO:0033148(positive regulation of intracellul…	NA	NA	NA	WW domain binding protein 2 [Source:NCBI gene (formerly Entrezgene);Acc:417368]	protein_coding	16.2314	12.0381	8.11112	25.2853	52.1223	29.5739	0.340064	-1.55612	0.000201128	0.00528849	down	yes
chr2	32120959	32155162	+	ENSGALG00010001888	SNX10	ENSGALT00010004323;ENSGALT00010004320	GO:0001696(gastric acid secretion);GO:0005545(1-phosphatidylinositol binding);GO:0005634(nucleus);GO:0005783(endoplasmic reticulum);GO:0005813(centrosome);GO:0006886(intracellular protein transport);GO:0006897(endocytosis);GO:0007032(endosome organization);GO:0016020(membrane);GO:0019725(cellular homeostasis);GO:0030141(secretory granule);GO:0030316(osteoclast differentiation);GO:0031313(extrinsi…	NA	NA	NA	sorting nexin 10 [Source:NCBI gene (formerly Entrezgene);Acc:420628]	protein_coding	3.05318	4.2521	1.81964	7.06682	16.1167	8.65575	0.286593	-1.80293	0.000201785	0.00529973	down	yes
chr4	48670093	48686869	+	ENSGALG00010003660	IGFBP7	ENSGALT00010008468	GO:0007155(cell adhesion)	NA	NA	NA	insulin like growth factor binding protein 7 [Source:HGNC Symbol;Acc:HGNC:5476]	protein_coding	200.824	168.238	218.168	142.622	80.6315	126.787	1.67761	0.746404	0.000202985	0.00532518	up	no
chr2	3214658	3240917	-	ENSGALG00010024865	SNAP47	ENSGALT00010060714;ENSGALT00010060717;ENSGALT00010060719;ENSGALT00010060716;ENSGALT00010060709	GO:0016020(membrane);GO:0030425(dendrite);GO:0030672(synaptic vesicle membrane);GO:0043025(neuronal cell body);GO:0060291(long-term synaptic potentiation);GO:0098967(exocytic insertion of neurotransmitter receptor to postsynaptic membrane);GO:0098978(glutamatergic synapse);GO:0099003(vesicle-mediated transport in synapse);GO:0099003(vesicle-mediated transport in synapse)	NA	NA	NA	synaptosome associated protein 47 [Source:HGNC Symbol;Acc:HGNC:30669]	protein_coding	3.8301	4.4396	3.57568	7.59497	22.706	11.9944	0.280064	-1.83617	0.000205677	0.00538744	down	yes
chr7	21678381	21680757	-	ENSGALG00010021163	INHA	ENSGALT00010051258	GO:0005102(signaling receptor binding);GO:0034673(inhibin-betaglycan-ActRII complex);GO:0042127(regulation of cell population proliferation);GO:0042541(hemoglobin biosynthetic process);GO:0043512(inhibin A complex);GO:0051726(regulation of cell cycle)	04060(Cytokine-cytokine receptor interaction)	NA	NA	inhibin alpha subunit [Source:NCBI gene (formerly Entrezgene);Acc:424197]	protein_coding	26.6301	18.896	132.188	6.57386	2.88821	0.67007	17.5397	4.13255	0.000205825	0.00538744	up	yes
chr11	1516368	1529518	-	ENSGALG00010022773	ENSGALG00010022773	ENSGALT00010055384	NA	00230(Purine metabolism);00240(Pyrimidine metabolism);00760(Nicotinate and nicotinamide metabolism);01100(Metabolic pathways)	K03783	EC:2.4.2.1		protein_coding	0	0	0	0.109262	0.951181	0.435593	0.00020053	-12.2839	0.000206594	0.00540142	down	yes
chr14	6623958	6643446	+	ENSGALG00010018326	LCMT1	ENSGALT00010044233;ENSGALT00010044227;ENSGALT00010044222;ENSGALT00010044238	GO:0003880(protein C-terminal carboxyl O-methyltransferase activity);GO:0005829(cytosol);GO:0006479(protein methylation);GO:0006481(C-terminal protein methylation);GO:0008168(methyltransferase activity);GO:0008276(protein methyltransferase activity);GO:0010906(regulation of glucose metabolic process);GO:0016740(transferase activity);GO:0031333(negative regulation of protein-containing complex ass…	NA	K18203	EC:2.1.1.233	leucine carboxyl methyltransferase 1 [Source:NCBI gene (formerly Entrezgene);Acc:416565]	protein_coding	2.44694	2.50037	1.90673	4.37673	15.8842	7.45692	0.247279	-2.01579	0.000207018	0.00540639	down	yes
chr3	104960339	104974182	-	ENSGALG00010010243	ESCO2	ENSGALT00010024399;ENSGALT00010024394;ENSGALT00010024397	GO:0000785(chromatin);GO:0001741(XY body);GO:0002244(hematopoietic progenitor cell differentiation);GO:0004468(lysine N-acetyltransferase activity, acting on acetyl phosphate as donor);GO:0005654(nucleoplasm);GO:0005694(chromosome);GO:0005721(pericentric heterochromatin);GO:0005794(Golgi apparatus);GO:0006275(regulation of DNA replication);GO:0006302(double-strand break repair);GO:0007059(chromos…	NA	NA	NA	establishment of sister chromatid cohesion N-acetyltransferase 2 [Source:HGNC Symbol;Acc:HGNC:27230]	protein_coding	3.98136	4.40973	1.68922	7.57275	14.6005	10.111	0.312237	-1.67929	0.000207451	0.00541155	down	yes
chr4	59612125	59634124	+	ENSGALG00010005278	DAPP1	ENSGALT00010012502;ENSGALT00010012513	GO:0005547(phosphatidylinositol-3,4,5-trisphosphate binding);GO:0005886(plasma membrane);GO:0043325(phosphatidylinositol-3,4-bisphosphate binding);GO:0110165(cellular anatomical entity);GO:0110165(cellular anatomical entity)	NA	NA	NA	dual adaptor of phosphotyrosine and 3-phosphoinositides [Source:NCBI gene (formerly Entrezgene);Acc:425211]	protein_coding	1.63245	2.74181	1.46103	3.88813	11.198	8.06599	0.252042	-1.98827	0.000207983	0.00541542	down	yes
chr1	129836503	129846394	-	ENSGALG00010001670	SHOX	ENSGALT00010003825;ENSGALT00010003821	GO:0005654(nucleoplasm);GO:0043231(intracellular membrane-bounded organelle);GO:0043231(intracellular membrane-bounded organelle)	NA	NA	NA	short stature homeobox [Source:NCBI gene (formerly Entrezgene);Acc:418669]	protein_coding	0	0	0	0.0630599	0.602082	0.179069	0.000355361	-11.4584	0.000208069	0.00541542	down	yes
chr9	5559651	5570143	-	ENSGALG00010026110	ENSGALG00010026110	ENSGALT00010063617	NA	NA	NA	NA		lncRNA	0	0	0	0.464336	1.31938	1.00849	0.000107442	-13.1842	0.000209555	0.00544795	down	yes
chr5	37968010	37982615	-	ENSGALG00010005146	TGFB3	ENSGALT00010012110;ENSGALT00010012114	GO:0001666(response to hypoxia);GO:0005114(type II transforming growth factor beta receptor binding);GO:0007179(transforming growth factor beta receptor signaling pathway);GO:0007435(salivary gland morphogenesis);GO:0008284(positive regulation of cell population proliferation);GO:0008285(negative regulation of cell population proliferation);GO:0010718(positive regulation of epithelial to mesenchy…	04010(MAPK signaling pathway);04060(Cytokine-cytokine receptor interaction);04068(FoxO signaling pathway);04110(Cell cycle);04218(Cellular senescence);04350(TGF-beta signaling pathway);04350(TGF-beta signaling pathway)	NA	NA	transforming growth factor beta 3 [Source:NCBI gene (formerly Entrezgene);Acc:396438]	protein_coding	41.6265	33.4862	34.5888	27.9745	16.0491	25.7152	1.57303	0.653551	0.000211721	0.00549807	up	no
chr3	105493904	105502573	+	ENSGALG00010010859	ENSGALG00010010859	ENSGALT00010025994	NA	NA	NA	NA		protein_coding	4.91569	6.64045	2.68217	10.4912	24.3816	14.1148	0.290651	-1.78264	0.000213202	0.0055303	down	yes
chr14	10870009	11617993	-	ENSGALG00010018960	RBFOX1	ENSGALT00010045894;ENSGALT00010045905;ENSGALT00010045949;ENSGALT00010045912;ENSGALT00010045962;ENSGALT00010045954;ENSGALT00010045934;ENSGALT00010045917	GO:0000381(regulation of alternative mRNA splicing, via spliceosome);GO:0003676(nucleic acid binding);GO:0003723(RNA binding);GO:0003730(mRNA 3'-UTR binding);GO:0005634(nucleus);GO:0005737(cytoplasm);GO:0005802(trans-Golgi network);GO:0006397(mRNA processing);GO:0008022(protein C-terminus binding);GO:0008380(RNA splicing);GO:0010494(cytoplasmic stress granule);GO:0043484(regulation of RNA splicin…	NA	NA	NA	RNA binding fox-1 homolog 1 [Source:HGNC Symbol;Acc:HGNC:18222]	protein_coding	0.177989	0.292831	0.132666	0.46669	2.51558	1.09955	0.147847	-2.75782	0.000215793	0.00559123	down	yes
Z	12471307	12544731	+	ENSGALG00010012913	EGFLAM	ENSGALT00010030990;ENSGALT00010031000;ENSGALT00010031012	GO:0005539(glycosaminoglycan binding);GO:0005604(basement membrane);GO:0005614(interstitial matrix);GO:0010811(positive regulation of cell-substrate adhesion);GO:0019800(peptide cross-linking via chondroitin 4-sulfate glycosaminoglycan);GO:0030198(extracellular matrix organization);GO:0031012(extracellular matrix);GO:0031012(extracellular matrix)	NA	NA	NA	EGF like, fibronectin type III and laminin G domains [Source:HGNC Symbol;Acc:HGNC:26810]	protein_coding	52.1199	30.2147	46.4593	30.4808	18.7944	25.9626	1.71182	0.775534	0.000217012	0.00561649	up	no
chr10	9171361	9212955	-	ENSGALG00010022579	TNFAIP8L3	ENSGALT00010054951	GO:0005654(nucleoplasm);GO:0005737(cytoplasm);GO:0005829(cytosol);GO:0005886(plasma membrane);GO:0008526(phosphatidylinositol transfer activity);GO:0015914(phospholipid transport);GO:0019216(regulation of lipid metabolic process);GO:0035091(phosphatidylinositol binding);GO:0042981(regulation of apoptotic process);GO:0043552(positive regulation of phosphatidylinositol 3-kinase activity);GO:0048017…	NA	NA	NA	TNF alpha induced protein 8 like 3 [Source:HGNC Symbol;Acc:HGNC:20620]	protein_coding	20.4306	20.4693	25.9075	15.5982	13.0398	15.4282	1.51607	0.600336	0.000217707	0.00562817	up	no
Z	42745464	42748275	-	ENSGALG00010008799	ENSGALG00010008799	ENSGALT00010020875;ENSGALT00010020880	NA	NA	NA	NA		protein_coding	1.14168	1.26312	3.15281	0.787432	0.269584	0.426656	3.74585	1.90529	0.000218256	0.00563386	up	yes
chr12	17906949	17933356	+	ENSGALG00010022580	ENSGALG00010022580	ENSGALT00010054960;ENSGALT00010054956;ENSGALT00010054957;ENSGALT00010054962	NA	NA	NA	NA		lncRNA	0	0	0	0.183217	0.790652	0.311002	0.000233487	-12.0644	0.000218416	0.00563386	down	yes
chr1	57397078	57471318	+	ENSGALG00010013690	CREB3L2	ENSGALT00010032896;ENSGALT00010032895;ENSGALT00010032889;ENSGALT00010032885	GO:0000976(transcription cis-regulatory region binding);GO:0000978(RNA polymerase II cis-regulatory region sequence-specific DNA binding);GO:0000981(DNA-binding transcription factor activity, RNA polymerase II-specific);GO:0001228(DNA-binding transcription activator activity, RNA polymerase II-specific);GO:0002062(chondrocyte differentiation);GO:0003677(DNA binding);GO:0003700(DNA-binding transcr…	04261(Adrenergic signaling in cardiomyocytes);04916(Melanogenesis);04916(Melanogenesis)	NA	NA	cAMP responsive element binding protein 3 like 2 [Source:HGNC Symbol;Acc:HGNC:23720]	protein_coding	51.9	42.9811	46.8261	37.634	25.7387	35.6228	1.43145	0.517477	0.000220326	0.00567679	up	no
chr1	38385664	38402526	-	ENSGALG00010013538	E2F7	ENSGALT00010032570;ENSGALT00010032565	GO:0000122(negative regulation of transcription by RNA polymerase II);GO:0000977(RNA polymerase II transcription regulatory region sequence-specific DNA binding);GO:0000978(RNA polymerase II cis-regulatory region sequence-specific DNA binding);GO:0000987(cis-regulatory region sequence-specific DNA binding);GO:0001217(DNA-binding transcription repressor activity);GO:0001227(DNA-binding transcripti…	NA	NA	NA	E2F transcription factor 7 [Source:HGNC Symbol;Acc:HGNC:23820]	protein_coding	3.0801	2.71775	2.00889	4.81915	14.3233	8.15511	0.285987	-1.80598	0.00022093	0.005686	down	yes
chr23	2419317	2428336	-	ENSGALG00010016861	FGR	ENSGALT00010040673;ENSGALT00010040679	GO:0000166(nucleotide binding);GO:0001784(phosphotyrosine residue binding);GO:0001819(positive regulation of cytokine production);GO:0004672(protein kinase activity);GO:0004712(protein serine/threonine/tyrosine kinase activity);GO:0004713(protein tyrosine kinase activity);GO:0004715(non-membrane spanning protein tyrosine kinase activity);GO:0005102(signaling receptor binding);GO:0005524(ATP bindi…	NA	K17511	EC:2.7.10.2	FGR proto-onco, Src family tyrosine kinase [Source:NCBI gene (formerly Entrezgene);Acc:777583]	protein_coding	7.93266	5.92044	8.63844	5.22805	4.40855	4.45888	1.59566	0.67415	0.000222347	0.00571608	up	no
chr1	59359940	59398074	-	ENSGALG00010011250	ENSGALG00010011250	ENSGALT00010026863;ENSGALT00010026860;ENSGALT00010026869;ENSGALT00010026865	NA	NA	NA	NA		protein_coding	19.6283	24.6647	13.2006	35.642	73.6769	53.2272	0.353706	-1.49938	0.000222834	0.00572222	down	yes
chr6	16993224	17034078	+	ENSGALG00010023728	ENSGALG00010023728	ENSGALT00010057856;ENSGALT00010057858	NA	NA	NA	NA		lncRNA	0.0455615	0.0855043	0	0.314042	0.93324	0.453439	0.0770649	-3.69778	0.000223522	0.00573222	down	yes
chr10	5292836	5393402	-	ENSGALG00010025191	ENSGALG00010025191	ENSGALT00010061457;ENSGALT00010061446	NA	NA	NA	NA		lncRNA	0.0075561	0	0	0.100041	0.281695	0.200772	0.0129717	-6.26849	0.000223721	0.00573222	down	yes
chr7	34556857	34579642	-	ENSGALG00010011301	ENSGALG00010011301	ENSGALT00010026984;ENSGALT00010026978;ENSGALT00010026979	NA	NA	NA	NA		lncRNA	0	0	0	0.0700395	0.724356	0.107246	0.000332727	-11.5534	0.000224077	0.00573498	down	yes
chr3	3106397	3112312	-	ENSGALG00010019751	ENSGALG00010019751	ENSGALT00010047673;ENSGALT00010047672;ENSGALT00010047676	NA	NA	NA	NA		lncRNA	0.043707	0	0	0.251313	0.530048	0.54664	0.0329119	-4.92525	0.00022597	0.00577701	down	yes
chr21	2470251	2486547	+	ENSGALG00010016546	C1QTNF12	ENSGALT00010039844	GO:0005179(hormone activity);GO:0005576(extracellular region);GO:0005615(extracellular space);GO:0006094(gluconeogenesis);GO:0010906(regulation of glucose metabolic process);GO:0035774(positive regulation of insulin secretion involved in cellular response to glucose stimulus);GO:0043491(protein kinase B signaling);GO:0045721(negative regulation of gluconeogenesis);GO:0046323(glucose import);GO:00…	NA	NA	NA	C1q and TNF related 12 [Source:HGNC Symbol;Acc:HGNC:32308]	protein_coding	0.714709	0.872694	1.61037	3.05537	13.9025	4.63433	0.148099	-2.75537	0.000226553	0.00578551	down	yes
Z	17189265	17203682	-	ENSGALG00010015105	ENSGALG00010015105	ENSGALT00010036383;ENSGALT00010036376	NA	NA	NA	NA		protein_coding	0	0	0	0.314384	0.373262	0.248553	0.000320445	-11.6076	0.000228014	0.00581639	down	yes
chr5	17859291	17875013	-	ENSGALG00010024796	ACTBL2	ENSGALT00010060527	GO:0005869(dynactin complex)	04260(Cardiac muscle contraction);04261(Adrenergic signaling in cardiomyocytes)	NA	NA		protein_coding	0.326677	0.353049	0.148519	0.873869	6.23979	1.62226	0.0948092	-3.39883	0.000228801	0.00583	down	yes
chr13	12943805	12949994	+	ENSGALG00010016848	ENSGALG00010016848	ENSGALT00010040636	NA	NA	K12034	EC:2.3.2.27		protein_coding	5.69072	9.15284	3.95601	13.3244	33.5193	19.7905	0.282131	-1.82557	0.000229368	0.00583801	down	yes
chr4	89048068	89051150	+	ENSGALG00010018793	ENSGALG00010018793	ENSGALT00010045388	NA	NA	NA	NA		lncRNA	0.181065	0.688741	0.109725	1.13274	5.97681	2.18287	0.105412	-3.24589	0.000232411	0.00590329	down	yes
chr5	29117434	29133067	-	ENSGALG00010021087	THBS1	ENSGALT00010051042	GO:0001786(phosphatidylserine binding);GO:0001937(negative regulation of endothelial cell proliferation);GO:0001953(negative regulation of cell-matrix adhesion);GO:0001968(fibronectin binding);GO:0002040(sprouting angiogenesis);GO:0002544(chronic inflammatory response);GO:0002581(negative regulation of antigen processing and presentation of peptide or polysaccharide antigen via MHC class II);GO:0…	04115(p53 signaling pathway);04145(Phagosome);04350(TGF-beta signaling pathway);04510(Focal adhesion);04512(ECM-receptor interaction)	NA	NA	thrombospondin 1 [Source:NCBI gene (formerly Entrezgene);Acc:373987]	protein_coding	98.9837	52.2956	159.551	56.6908	32.1845	44.5157	2.33021	1.22046	0.000232462	0.00590329	up	yes
Z	64887627	64904147	+	ENSGALG00010007344	RAD17	ENSGALT00010017504;ENSGALT00010017502	GO:0000781(chromosome, telomeric region);GO:0005654(nucleoplasm);GO:0005730(nucleolus);GO:0006974(cellular response to DNA damage stimulus);GO:0008156(negative regulation of DNA replication);GO:0031573(mitotic intra-S DNA damage checkpoint signaling);GO:0042325(regulation of phosphorylation);GO:0042325(regulation of phosphorylation)	NA	NA	NA	RAD17 checkpoint clamp loader component [Source:NCBI gene (formerly Entrezgene);Acc:404778]	protein_coding	3.80792	4.27769	2.3515	6.64438	13.8813	10.3357	0.338193	-1.56408	0.000232701	0.00590329	down	yes
chr20	9069841	9120573	-	ENSGALG00010024194	NKAIN4	ENSGALT00010059029;ENSGALT00010059043;ENSGALT00010059026;ENSGALT00010059034;ENSGALT00010059021;ENSGALT00010059038	GO:0016020(membrane);GO:0016020(membrane)	NA	NA	NA	sodium/potassium transporting ATPase interacting 4 [Source:HGNC Symbol;Acc:HGNC:16191]	protein_coding	3.60243	4.78481	1.84597	6.72617	14.674	12.2736	0.303893	-1.71837	0.00023347	0.00590908	down	yes
chr34	593434	596383	+	ENSGALG00010025823	ENSGALG00010025823	ENSGALT00010062957	NA	NA	NA	NA		lncRNA	0.362968	1.2066	0.174081	1.50512	9.00198	4.60169	0.115407	-3.1152	0.000233656	0.00590908	down	yes
chr1	136281775	136290438	+	ENSGALG00010015188	SULT1C3	ENSGALT00010036600	GO:0004027(alcohol sulfotransferase activity);GO:0004062(aryl sulfotransferase activity);GO:0005737(cytoplasm);GO:0006790(sulfur compound metabolic process);GO:0006805(xenobiotic metabolic process);GO:0008146(sulfotransferase activity);GO:0016740(transferase activity);GO:0050427(3'-phosphoadenosine 5'-phosphosulfate metabolic process);GO:0050656(3'-phosphoadenosine 5'-phosphosulfate binding);GO:0…	NA	NA	NA	sulfotransferase family 1C member 3 [Source:NCBI gene (formerly Entrezgene);Acc:395300]	protein_coding	0.024344	0	0.023689	0.111129	0.586028	0.414467	0.0432098	-4.5325	0.000233698	0.00590908	down	yes
chr18	8692108	8734110	-	ENSGALG00010030076	ENSGALG00010030076	ENSGALT00010072626;ENSGALT00010072624	NA	NA	NA	NA		lncRNA	0.0981066	0.116232	0.0513933	0.199295	0.648664	0.358994	0.220168	-2.18333	0.000234564	0.00592447	down	yes
chr13	7960733	7970919	-	ENSGALG00010008174	SLC26A2	ENSGALT00010019521	GO:0001503(ossification);GO:0005887(integral component of plasma membrane);GO:0006811(ion transport);GO:0008271(secondary active sulfate transmembrane transporter activity);GO:0008272(sulfate transport);GO:0015106(bicarbonate transmembrane transporter activity);GO:0015108(chloride transmembrane transporter activity);GO:0015116(sulfate transmembrane transporter activity);GO:0015301(obsolete anion:…	NA	NA	NA	solute carrier family 26 member 2 [Source:NCBI gene (formerly Entrezgene);Acc:427611]	protein_coding	2.80943	2.07542	1.39785	4.25492	5.72827	5.65607	0.401726	-1.31572	0.000237076	0.00598138	down	yes
chr27	2670728	2685791	+	ENSGALG00010024910	UBTF	ENSGALT00010060845;ENSGALT00010060825;ENSGALT00010060830;ENSGALT00010060855	GO:0001164(RNA polymerase I core promoter sequence-specific DNA binding);GO:0001165(RNA polymerase I cis-regulatory region sequence-specific DNA binding);GO:0001181(RNA polymerase I general transcription initiation factor activity);GO:0001650(fibrillar center);GO:0003682(chromatin binding);GO:0005634(nucleus);GO:0005730(nucleolus);GO:0006360(transcription by RNA polymerase I);GO:0006361(transcrip…	NA	NA	NA	upstream binding transcription factor [Source:HGNC Symbol;Acc:HGNC:12511]	protein_coding	40.6399	47.6089	36.9941	35.9145	29.7276	30.1443	1.30752	0.386837	0.000237451	0.00598215	up	no
chr11	4518013	4581299	+	ENSGALG00010021298	RPGRIP1L	ENSGALT00010051620;ENSGALT00010051626;ENSGALT00010051631	GO:0001701(in utero embryonic development);GO:0001736(establishment of planar polarity);GO:0001822(kidney development);GO:0001889(liver development);GO:0005654(nucleoplasm);GO:0005737(cytoplasm);GO:0005813(centrosome);GO:0005829(cytosol);GO:0005886(plasma membrane);GO:0005911(cell-cell junction);GO:0005929(cilium);GO:0005930(axoneme);GO:0007163(establishment or maintenance of cell polarity);GO:00…	NA	NA	NA	RPGRIP1 like [Source:HGNC Symbol;Acc:HGNC:29168]	protein_coding	1.32075	0.920197	0.661247	2.1133	4.34506	2.79696	0.31357	-1.67314	0.000237626	0.00598215	down	yes
chr25	1853183	1874533	-	ENSGALG00010027370	NUP210L	ENSGALT00010066366;ENSGALT00010066367;ENSGALT00010066370;ENSGALT00010066368	NA	03013(RNA transport);03013(RNA transport)	NA	NA	nucleoporin 210 like [Source:HGNC Symbol;Acc:HGNC:29915]	protein_coding	0.384725	0.334441	0.214453	0.152859	0.117432	0.136983	2.29236	1.19683	0.000239759	0.00602927	up	yes
chr19	5302643	5306542	+	ENSGALG00010029852	ENSGALG00010029852	ENSGALT00010072180	NA	NA	NA	NA		lncRNA	0.059615	0	0.101571	0.313631	3.38601	0.623856	0.0372814	-4.7454	0.000240693	0.00604616	down	yes
chr1	195692337	195708590	+	ENSGALG00010003035	DGAT2	ENSGALT00010007077;ENSGALT00010007097;ENSGALT00010007091;ENSGALT00010007083	GO:0003846(2-acylglycerol O-acyltransferase activity);GO:0004144(diacylglycerol O-acyltransferase activity);GO:0005739(mitochondrion);GO:0005783(endoplasmic reticulum);GO:0005789(endoplasmic reticulum membrane);GO:0005811(lipid droplet);GO:0005829(cytosol);GO:0006629(lipid metabolic process);GO:0006640(monoacylglycerol biosynthetic process);GO:0006651(diacylglycerol biosynthetic process);GO:00083…	00561(Glycerolipid metabolism);01100(Metabolic pathways);01100(Metabolic pathways)	K11160	EC:2.3.1.20;EC:2.3.1.75	diacylglycerol O-acyltransferase 2 [Source:HGNC Symbol;Acc:HGNC:16940]	protein_coding	7.29986	8.86226	1.89232	16.5705	39.3941	21.8166	0.232118	-2.10707	0.000241203	0.00605238	down	yes
chr1	85169390	85189818	+	ENSGALG00010005679	TMEM45B	ENSGALT00010013563	NA	NA	NA	NA	transmembrane protein 45B [Source:NCBI gene (formerly Entrezgene);Acc:418389]	protein_coding	2.10684	1.33604	1.51353	0.965685	0.823422	1.1985	1.65899	0.730307	0.000242862	0.00608739	up	no
chr1	57292006	57295158	+	ENSGALG00010015750	ENSGALG00010015750	ENSGALT00010037913	NA	NA	NA	NA		lncRNA	7.12311	7.31771	5.53406	4.79105	3.81828	5.66167	1.39968	0.485101	0.00024586	0.00615584	up	no
chr7	17659083	17688504	+	ENSGALG00010022816	METTL8	ENSGALT00010055498;ENSGALT00010055491;ENSGALT00010055502	GO:0004402(histone acetyltransferase activity);GO:0005634(nucleus);GO:0005737(cytoplasm);GO:0007519(skeletal muscle tissue development);GO:0008174(mRNA methyltransferase activity);GO:0016573(histone acetylation);GO:0045444(fat cell differentiation);GO:0080009(mRNA methylation);GO:0080009(mRNA methylation)	NA	NA	NA	methyltransferase 8, methylcytidine [Source:HGNC Symbol;Acc:HGNC:25856]	protein_coding	2.78208	2.89704	1.29046	5.0621	8.52882	7.54003	0.329828	-1.60021	0.000247329	0.00618591	down	yes
chr17	5599776	5602847	+	ENSGALG00010028096	TOR2A	ENSGALT00010068078	GO:0005788(endoplasmic reticulum lumen);GO:0042802(identical protein binding)	NA	NA	NA	torsin family 2 member A [Source:HGNC Symbol;Acc:HGNC:11996]	protein_coding	7.59084	8.04673	6.13745	5.53595	4.38006	4.00663	1.564	0.64524	0.000248075	0.00619467	up	no
chr4	20519328	20545708	+	ENSGALG00010009604	ENSGALG00010009604	ENSGALT00010022897;ENSGALT00010022901;ENSGALT00010022899;ENSGALT00010022903	NA	NA	NA	NA		lncRNA	0.0267973	0	0	0.129899	0.970368	0.0797191	0.0227098	-5.46054	0.000248216	0.00619467	down	yes
Z	24446204	24520373	+	ENSGALG00010010985	CERT1	ENSGALT00010026318	GO:0000902(cell morphogenesis);GO:0001701(in utero embryonic development);GO:0003007(heart morphogenesis);GO:0005654(nucleoplasm);GO:0005739(mitochondrion);GO:0005794(Golgi apparatus);GO:0005829(cytosol);GO:0006672(ceramide metabolic process);GO:0006936(muscle contraction);GO:0007029(endoplasmic reticulum organization);GO:0007165(signal transduction);GO:0008283(cell population proliferation);GO:0…	NA	NA	NA	ceramide transporter 1 [Source:HGNC Symbol;Acc:HGNC:2205]	protein_coding	2.98039	4.30928	2.87626	6.12484	15.3761	11.9301	0.304086	-1.71745	0.000249659	0.00622141	down	yes
chr8	14956721	14961978	-	ENSGALG00010024390	ENSGALG00010024390	ENSGALT00010059490;ENSGALT00010059491	NA	NA	NA	NA		lncRNA	0.048078	0.281176	0.0979247	0.721282	2.78684	0.804825	0.0990456	-3.33576	0.000249828	0.00622141	down	yes
chr28	748104	807082	+	ENSGALG00010028301	ENSGALG00010028301	ENSGALT00010068518	NA	NA	NA	NA		protein_coding	77.9028	41.4775	88.7725	42.8585	14.4436	29.4423	2.39961	1.2628	0.000250261	0.00622548	up	yes
chr8	20454869	20460159	+	ENSGALG00010025642	RPS8	ENSGALT00010062574;ENSGALT00010062578;ENSGALT00010062579	GO:0003735(structural constituent of ribosome);GO:0005783(endoplasmic reticulum);GO:0005829(cytosol);GO:0005840(ribosome);GO:0006412(translation);GO:0022626(cytosolic ribosome);GO:0022627(cytosolic small ribosomal subunit);GO:1990904(ribonucleoprotein complex);GO:1990904(ribonucleoprotein complex)	03010(Ribosome);03010(Ribosome)	NA	NA	ribosomal protein S8 [Source:NCBI gene (formerly Entrezgene);Acc:424584]	protein_coding	262.555	241.489	256.386	216.33	171.371	175.462	1.35029	0.433264	0.000253104	0.00628941	up	no
[truncated: 22,132 more rows]

## Sheet: Sheet2
表格参数说明：
term	意义
Chr	染色体编号
start	基因在染色体上的起始位点
end	基因在染色体上的终止位点
strand	正义链+或反义链-
gene_id	基因ID号，一般来源于NCBI或ensembl等权威数据库，若查询基因具体信息直接搜索ID号即可
[truncated: 15 more rows]
