# Supplementary material for: Screening of M6a methylated genes associated with preovulatory follicle development in Bashang long-tailed chicken
Source: Poult Sci. 2026 Apr 1;105(7):106892. doi: 10.1016/j.psj.2026.106892 (PMC13090509; doi:10.1016/j.psj.2026.106892)
Supplement: Supplementary file 2 [file mmc2.xlsx]

## Sheet: Sheet1
chr	chromStart	chromEnd	peak_length	strand	log2(fc)	pvalue	padj	Annotation	transcriptID	transcript_biotype	gene_id	gene_chr	gene_start	gene_end	gene_name	Description	GO	KEGG	regulation	significant
chr1	493678	493919	242	+	1.01	4.89779e-05	0.000676083	3'UTR	ENSGALT00010018785	protein_coding	ENSGALG00010007895	chr1	460818	493919	ENSGALG00010007895	NA	NA	NA	Hyper	yes
chr1	824200	824441	242	+	-1.13	0.001	0.00870964	exonic	ENSGALT00010018005	protein_coding	ENSGALG00010007457	chr1	572048	841165	ENSGALG00010007457	NA	NA	NA	Hypo	yes
chr1	1101101	1106230	5130	+	0.395	0.00141254	0.0114815	stop_codon	ENSGALT00010015140	protein_coding	ENSGALG00010006347	chr1	1038409	1106230	PPP6R2	protein phosphatase 6 regulatory subunit 2 [Source:HGNC Symbol;Acc:HGNC:19253]	GO:0005829(cytosol);GO:0043231(intracellular membrane-bounded organelle)	NA	Hyper	no
chr1	1311738	1312008	271	+	1.83	3.98107e-16	3.16228e-14	3'UTR	ENSGALT00010013216	protein_coding	ENSGALG00010005524	chr1	1296520	1312008	STRIP2	striatin interacting protein 2 [Source:HGNC Symbol;Acc:HGNC:22209]	GO:0005737(cytoplasm);GO:0005829(cytosol);GO:0007010(cytoskeleton organization);GO:0008360(regulation of cell shape);GO:0016477(cell migration)	NA	Hyper	yes
chr1	1319746	1319947	202	+	-1.4	0.0018197	0.0141254	exonic	ENSGALT00010018087	protein_coding	ENSGALG00010007597	chr1	1319747	1319947	SMKR1	small lysine rich protein 1 [Source:HGNC Symbol;Acc:HGNC:43561]	NA	NA	Hypo	yes
chr1	1614793	1614853	61	+	1.31	0.00645654	0.0389045	3'UTR	ENSGALT00010018777	protein_coding	ENSGALG00010007891	chr1	1600071	1614883	GDI1	GDP dissociation inhibitor 1 [Source:NCBI gene (formerly Entrezgene);Acc:395854]	GO:0005096(GTPase activator activity);GO:0005794(Golgi apparatus);GO:0007264(small GTPase mediated signal transduction);GO:1902018(negative regulation of cilium assembly);GO:1903565(negative regulation of protein localization to cilium)	NA	Hyper	yes
chr1	1742853	1743032	180	+	1.56	5.49541e-08	1.47911e-06	stop_codon	ENSGALT00010016385	protein_coding	ENSGALG00010006901	chr1	1727414	1743448	TUBAL3	tubulin alpha like 3 [Source:NCBI gene (formerly Entrezgene);Acc:416694]	GO:0000166(nucleotide binding);GO:0000226(microtubule cytoskeleton organization);GO:0000278(mitotic cell cycle);GO:0005200(structural constituent of cytoskeleton);GO:0005525(GTP binding);GO:0005737(cytoplasm);GO:0005856(cytoskeleton);GO:0005874(microtubule);GO:0007017(microtubule-based process)	04145(Phagosome);04210(Apoptosis);04530(Tight junction);04540(Gap junction);05132(Salmonella infection)	Hyper	yes
chr1	3675144	3675593	450	+	0.392	5.37032e-05	0.000707946	3'UTR	ENSGALT00010014532	protein_coding	ENSGALG00010006076	chr1	3637224	3677367	PODXL	podocalyxin like [Source:NCBI gene (formerly Entrezgene);Acc:395755]	NA	05132(Salmonella infection)	Hyper	no
chr1	3676130	3677367	1238	+	1.01	2.51189e-12	1.28825e-10	3'UTR	ENSGALT00010014534	protein_coding	ENSGALG00010006076	chr1	3637224	3677367	PODXL	podocalyxin like [Source:NCBI gene (formerly Entrezgene);Acc:395755]	NA	05132(Salmonella infection)	Hyper	yes
chr1	4073233	4073697	465	+	0.488	0.011749	0.0630957	stop_codon	ENSGALT00010014748	protein_coding	ENSGALG00010006193	chr1	4060982	4074836	RBM17	RNA binding motif protein 17 [Source:HGNC Symbol;Acc:HGNC:16944]	GO:0000380(alternative mRNA splicing, via spliceosome);GO:0005634(nucleus);GO:0005654(nucleoplasm);GO:0032991(protein-containing complex)	03040(Spliceosome)	Hyper	no
chr1	6795832	6797506	1675	+	0.692	1.58489e-14	1.25893e-12	stop_codon	ENSGALT00010013650	protein_coding	ENSGALG00010005724	chr1	6774550	6799357	PROSER2	proline and serine rich 2 [Source:HGNC Symbol;Acc:HGNC:23728]	NA	NA	Hyper	no
chr1	6940612	6951122	10511	+	0.297	0.0125893	0.0660693	stop_codon	ENSGALT00010014386	protein_coding	ENSGALG00010006015	chr1	6916348	6954293	CDC123	cell division cycle 123 [Source:HGNC Symbol;Acc:HGNC:16827]	GO:0005737(cytoplasm)	NA	Hyper	no
chr1	12499914	12500393	480	+	-0.424	0.0354813	0.141579	exonic	ENSGALT00010020142	protein_coding	ENSGALG00010008425	chr1	11891903	12617753	MAGI2	membrane associated guanylate kinase, WW and PDZ domain containing 2 [Source:HGNC Symbol;Acc:HGNC:18957]	GO:0002092(positive regulation of receptor internalization);GO:0005634(nucleus);GO:0005737(cytoplasm);GO:0005886(plasma membrane);GO:0005911(cell-cell junction);GO:0005923(bicellular tight junction);GO:0007165(signal transduction);GO:0016020(membrane);GO:0019902(phosphatase binding);GO:0030054(cell junction);GO:0030159(signaling receptor complex adaptor activity);GO:0030425(dendrite);GO:0031697(b…	NA	Hypo	no
chr1	14977193	14977494	302	+	0.61	0.000229087	0.00251189	3'UTR	ENSGALT00010022043	protein_coding	ENSGALG00010009243	chr1	14954539	14980576	BCAP29	B-cell receptor associated protein 29 [Source:NCBI gene (formerly Entrezgene);Acc:417702]	GO:0005783(endoplasmic reticulum);GO:0005789(endoplasmic reticulum membrane);GO:0006886(intracellular protein transport);GO:0006888(endoplasmic reticulum to Golgi vesicle-mediated transport);GO:0015031(protein transport);GO:0016020(membrane);GO:0016021(integral component of membrane);GO:0016192(vesicle-mediated transport);GO:0070973(protein localization to endoplasmic reticulum exit site)	NA	Hyper	no
chr1	15066317	15066556	240	+	1.3	2.39883e-09	8.31764e-08	3'UTR	ENSGALT00010022211	protein_coding	ENSGALG00010009326	chr1	15052827	15066616	DLD	dihydrolipoamide dehydrogenase [Source:NCBI gene (formerly Entrezgene);Acc:417699]	GO:0004148(dihydrolipoyl dehydrogenase activity);GO:0005634(nucleus);GO:0005739(mitochondrion);GO:0005929(cilium);GO:0005947(mitochondrial alpha-ketoglutarate dehydrogenase complex);GO:0005967(mitochondrial pyruvate dehydrogenase complex);GO:0006086(acetyl-CoA biosynthetic process from pyruvate);GO:0006120(mitochondrial electron transport, NADH to ubiquinone);GO:0006508(proteolysis);GO:0007369(ga…	00010(Glycolysis / Gluconeogenesis);00020(Citrate cycle (TCA cycle));00260(Glycine, serine and threonine metabolism);00280(Valine, leucine and isoleucine degradation);00310(Lysine degradation);00380(Tryptophan metabolism);00620(Pyruvate metabolism);00630(Glyoxylate and dicarboxylate metabolism);00640(Propanoate metabolism);01100(Metabolic pathways);01200(Carbon metabolism);01240(Biosynthesis of c…	Hyper	yes
chr1	19040985	19042035	1051	+	0.256	0.0331131	0.133968	start_codon	ENSGALT00010021216	protein_coding	ENSGALG00010008938	chr1	19021682	19059912	ZBED4	zinc finger BED-type containing 4 [Source:NCBI gene (formerly Entrezgene);Acc:417734]	GO:0000976(transcription cis-regulatory region binding);GO:0000977(RNA polymerase II transcription regulatory region sequence-specific DNA binding);GO:0001228(DNA-binding transcription activator activity, RNA polymerase II-specific);GO:0003723(RNA binding);GO:0005634(nucleus);GO:0005654(nucleoplasm);GO:0005737(cytoplasm);GO:0042802(identical protein binding);GO:0045944(positive regulation of tran…	NA	Hyper	no
chr1	19055352	19055413	62	+	1.37	0.0346737	0.138676	3'UTR	ENSGALT00010021299	protein_coding	ENSGALG00010008938	chr1	19021682	19059912	ZBED4	zinc finger BED-type containing 4 [Source:NCBI gene (formerly Entrezgene);Acc:417734]	GO:0000976(transcription cis-regulatory region binding);GO:0000977(RNA polymerase II transcription regulatory region sequence-specific DNA binding);GO:0001228(DNA-binding transcription activator activity, RNA polymerase II-specific);GO:0003723(RNA binding);GO:0005634(nucleus);GO:0005654(nucleoplasm);GO:0005737(cytoplasm);GO:0042802(identical protein binding);GO:0045944(positive regulation of tran…	NA	Hyper	yes
chr1	24873053	24873534	482	+	2.93	0.0288403	0.12106	3'UTR	ENSGALT00010003436	protein_coding	ENSGALG00010001486	chr1	24859746	24873923	WNT2	Wnt family member 2 [Source:HGNC Symbol;Acc:HGNC:12780]	GO:0002053(positive regulation of mesenchymal cell proliferation);GO:0005102(signaling receptor binding);GO:0005109(frizzled binding);GO:0005125(cytokine activity);GO:0005576(extracellular region);GO:0005615(extracellular space);GO:0005737(cytoplasm);GO:0007267(cell-cell signaling);GO:0008284(positive regulation of cell population proliferation);GO:0010463(mesenchymal cell proliferation);GO:00160…	04150(mTOR signaling pathway);04310(Wnt signaling pathway);04916(Melanogenesis)	Hyper	yes
chr1	26961151	26961331	181	+	-0.839	0.0165959	0.0812831	exonic	ENSGALT00010003418	protein_coding	ENSGALG00010001479	chr1	26957222	26981322	TMEM168	transmembrane protein 168 [Source:HGNC Symbol;Acc:HGNC:25826]	GO:0030133(transport vesicle)	NA	Hypo	no
chr1	28670022	28670832	811	+	0.416	0.00040738	0.0040738	exonic	ENSGALT00010004006	protein_coding	ENSGALG00010001753	chr1	28668930	28704966	PNPLA8	patatin like phospholipase domain containing 8 [Source:NCBI gene (formerly Entrezgene);Acc:417785]	GO:0001516(prostaglandin biosynthetic process);GO:0003824(catalytic activity);GO:0004620(phospholipase activity);GO:0005739(mitochondrion);GO:0005777(peroxisome);GO:0005778(peroxisomal membrane);GO:0006629(lipid metabolic process);GO:0006631(fatty acid metabolic process);GO:0008219(cell death);GO:0016020(membrane);GO:0016042(lipid catabolic process);GO:0016787(hydrolase activity);GO:0019369(arach…	NA	Hyper	no
chr1	30974035	30974545	511	+	0.702	3.46737e-09	1.1749e-07	exonic	ENSGALT00010033284	protein_coding	ENSGALG00010013878	chr1	30891553	30999136	ARID2	AT-rich interaction domain 2 [Source:HGNC Symbol;Acc:HGNC:18037]	GO:0003007(heart morphogenesis);GO:0003677(DNA binding);GO:0005654(nucleoplasm);GO:0005886(plasma membrane);GO:0006337(nucleosome disassembly);GO:0006355(regulation of DNA-templated transcription);GO:0008285(negative regulation of cell population proliferation);GO:0016514(SWI/SNF complex);GO:0030336(negative regulation of cell migration);GO:0042592(homeostatic process);GO:0048568(embryonic organ …	NA	Hyper	no
chr1	33970973	33971454	482	+	1.07	0.0125893	0.0660693	3'UTR	ENSGALT00010031613	protein_coding	ENSGALG00010013179	chr1	33921523	33971454	TBC1D30	TBC1 domain family member 30 [Source:HGNC Symbol;Acc:HGNC:29164]	GO:0005096(GTPase activator activity);GO:0005829(cytosol);GO:0005886(plasma membrane);GO:0005929(cilium);GO:0031267(small GTPase binding);GO:0036064(ciliary basal body);GO:0043547(positive regulation of GTPase activity);GO:1902018(negative regulation of cilium assembly)	NA	Hyper	yes
chr1	35433914	35434064	151	+	0.73	0.000660693	0.0060256	3'UTR	ENSGALT00010030339	protein_coding	ENSGALG00010012683	chr1	35421927	35436751	MDM2	MDM2 proto-onco [Source:NCBI gene (formerly Entrezgene);Acc:395609]	GO:0000122(negative regulation of transcription by RNA polymerase II);GO:0001568(blood vessel development);GO:0001974(blood vessel remodeling);GO:0002027(regulation of heart rate);GO:0002039(p53 binding);GO:0003170(heart valve development);GO:0003181(atrioventricular valve morphogenesis);GO:0003203(endocardial cushion morphogenesis);GO:0003281(ventricular septum development);GO:0003283(atrial sep…	04068(FoxO signaling pathway);04110(Cell cycle);04115(p53 signaling pathway);04120(Ubiquitin mediated proteolysis);04144(Endocytosis);04218(Cellular senescence);04625(C-type lectin receptor signaling pathway)	Hyper	no
chr1	35556424	35556603	180	+	2.02	6.30957e-12	3.16228e-10	3'UTR	ENSGALT00010028699	protein_coding	ENSGALG00010011992	chr1	35553787	35556721	YEATS4	YEATS domain containing 4 [Source:NCBI gene (formerly Entrezgene);Acc:771226]	GO:0000786(nucleosome);GO:0005634(nucleus);GO:0005654(nucleoplasm);GO:0006338(chromatin remodeling);GO:0006355(regulation of DNA-templated transcription);GO:0006357(regulation of transcription by RNA polymerase II);GO:0008022(protein C-terminus binding);GO:0016573(histone acetylation);GO:0031965(nuclear membrane);GO:0035267(NuA4 histone acetyltransferase complex);GO:0042393(histone binding);GO:00…	NA	Hyper	yes
chr1	43358518	43359028	511	+	-3.52	0.0223872	0.102329	ncRNA_exonic	ENSGALT00010033679	lncRNA	ENSGALG00010014038	chr1	43346816	43371715	ENSGALG00010014038	NA	NA	NA	Hypo	yes
chr1	45601612	45601793	182	+	0.895	0.0165959	0.0812831	3'UTR	ENSGALT00010028203	protein_coding	ENSGALG00010011796	chr1	45587066	45604814	METAP2	methionyl aminopeptidase 2 [Source:NCBI gene (formerly Entrezgene);Acc:417912]	GO:0004177(aminopeptidase activity);GO:0005737(cytoplasm);GO:0005829(cytosol);GO:0005886(plasma membrane);GO:0006508(proteolysis);GO:0008233(peptidase activity);GO:0008235(metalloexopeptidase activity);GO:0016485(protein processing);GO:0016787(hydrolase activity);GO:0018206(peptidyl-methionine modification);GO:0031365(N-terminal protein amino acid modification);GO:0046872(metal ion binding);GO:00…	NA	Hyper	no
chr1	46733770	46735739	1970	+	0.641	3.16228e-24	5.01187e-22	stop_codon	ENSGALT00010034403	protein_coding	ENSGALG00010014294	chr1	46714703	46737118	TMPO	thymopoietin [Source:NCBI gene (formerly Entrezgene);Acc:417923]	GO:0003677(DNA binding);GO:0005634(nucleus);GO:0005635(nuclear envelope);GO:0006355(regulation of DNA-templated transcription);GO:0016020(membrane);GO:0016021(integral component of membrane);GO:0031965(nuclear membrane)	NA	Hyper	no
chr1	47888047	47888317	271	+	0.902	0.000213796	0.00239883	3'UTR	ENSGALT00010024010	protein_coding	ENSGALG00010010111	chr1	47817607	47888317	CNOT4	CCR4-NOT transcription complex subunit 4 [Source:NCBI gene (formerly Entrezgene);Acc:417936]	GO:0003676(nucleic acid binding);GO:0003723(RNA binding);GO:0004842(ubiquitin-protein transferase activity);GO:0006511(ubiquitin-dependent protein catabolic process);GO:0016567(protein ubiquitination);GO:0030014(CCR4-NOT complex);GO:0045652(regulation of megakaryocyte differentiation);GO:0046872(metal ion binding);GO:0051865(protein autoubiquitination)	03018(RNA degradation)	Hyper	no
chr1	49218434	49225535	7102	+	0.341	0.000371535	0.00371535	exonic	ENSGALT00010026245	protein_coding	ENSGALG00010010960	chr1	49211738	49236101	POLDIP3	DNA polymerase delta interacting protein 3 [Source:NCBI gene (formerly Entrezgene);Acc:417974]	GO:0003676(nucleic acid binding);GO:0003723(RNA binding);GO:0003729(mRNA binding);GO:0005634(nucleus);GO:0006406(mRNA export from nucleus);GO:0016607(nuclear speck);GO:0016973(poly(A)+ mRNA export from nucleus)	NA	Hyper	no
chr1	49243878	49244059	182	+	1.66	0.000891251	0.00794328	3'UTR	ENSGALT00010026264	protein_coding	ENSGALG00010010968	chr1	49239470	49249581	RRP7A	ribosomal RNA processing 7 homolog A [Source:NCBI gene (formerly Entrezgene);Acc:417975]	GO:0001825(blastocyst formation);GO:0005730(nucleolus);GO:0005737(cytoplasm);GO:0005813(centrosome);GO:0005929(cilium);GO:0006364(rRNA processing);GO:0042254(ribosome biogenesis);GO:0061523(cilium disassembly);GO:1902570(protein localization to nucleolus)	03008(Ribosome biogenesis in eukaryotes)	Hyper	yes
chr1	49275730	49276664	935	+	0.716	0.00154882	0.0123027	stop_codon	ENSGALT00010024800	protein_coding	ENSGALG00010010371	chr1	49265583	49278373	SOCS1L	suppressor of cytokine signalling 1-like protein [Source:NCBI gene (formerly Entrezgene);Acc:417978]	NA	NA	Hyper	no
chr1	49796610	49796910	301	+	3.14	0.020893	0.0977237	3'UTR	ENSGALT00010030772	protein_coding	ENSGALG00010012832	chr1	49792660	49797836	CHADL	chondroadherin-like [Source:NCBI gene (formerly Entrezgene);Acc:417998]	GO:0005518(collagen binding);GO:0032331(negative regulation of chondrocyte differentiation);GO:0062023(collagen-containing extracellular matrix);GO:0098633(collagen fibril binding);GO:1904027(negative regulation of collagen fibril organization)	NA	Hyper	yes
chr1	49984523	49984734	212	+	0.937	0.000234423	0.0025704	3'UTR	ENSGALT00010031097	protein_coding	ENSGALG00010012962	chr1	49966637	49985603	SLC25A17	solute carrier family 25 member 17 [Source:HGNC Symbol;Acc:HGNC:10987]	GO:0005347(ATP transmembrane transporter activity);GO:0005777(peroxisome);GO:0005778(peroxisomal membrane);GO:0005779(integral component of peroxisomal membrane);GO:0006635(fatty acid beta-oxidation);GO:0015217(ADP transmembrane transporter activity);GO:0015228(coenzyme A transmembrane transporter activity);GO:0015230(FAD transmembrane transporter activity);GO:0015867(ATP transport);GO:0015908(fa…	04146(Peroxisome)	Hyper	no
chr1	50775286	50776555	1270	+	0.871	0.0269153	0.116145	stop_codon	ENSGALT00010030230	protein_coding	ENSGALG00010012624	chr1	50763055	50776555	PDGFB	platelet derived growth factor subunit B [Source:NCBI gene (formerly Entrezgene);Acc:374128]	GO:0001938(positive regulation of endothelial cell proliferation);GO:0002548(monocyte chemotaxis);GO:0005161(platelet-derived growth factor receptor binding);GO:0005518(collagen binding);GO:0006468(protein phosphorylation);GO:0007165(signal transduction);GO:0008083(growth factor activity);GO:0008284(positive regulation of cell population proliferation);GO:0009611(response to wounding);GO:0009986(…	04010(MAPK signaling pathway);04020(Calcium signaling pathway);04510(Focal adhesion);04540(Gap junction);04810(Regulation of actin cytoskeleton)	Hyper	no
chr1	50936209	50936539	331	+	1.86	1.25893e-24	1.99526e-22	3'UTR	ENSGALT00010030798	protein_coding	ENSGALG00010012842	chr1	50916713	50936539	DDX17	DEAD-box helicase 17 [Source:HGNC Symbol;Acc:HGNC:2740]	GO:0000166(nucleotide binding);GO:0000380(alternative mRNA splicing, via spliceosome);GO:0000381(regulation of alternative mRNA splicing, via spliceosome);GO:0001837(epithelial to mesenchymal transition);GO:0003676(nucleic acid binding);GO:0003713(transcription coactivator activity);GO:0003723(RNA binding);GO:0003724(RNA helicase activity);GO:0004386(helicase activity);GO:0005524(ATP binding);GO:…	NA	Hyper	yes
chr1	51510456	51510967	512	+	2.66	0.0354813	0.140605	3'UTR	ENSGALT00010035428	protein_coding	ENSGALG00010014744	chr1	51497557	51511147	IL2RB	interleukin 2 receptor subunit beta [Source:NCBI gene (formerly Entrezgene);Acc:100859707]	GO:0004896(cytokine receptor activity);GO:0004911(interleukin-2 receptor activity);GO:0005886(plasma membrane);GO:0009897(external side of plasma membrane);GO:0009986(cell surface);GO:0016020(membrane);GO:0016021(integral component of membrane);GO:0019221(cytokine-mediated signaling pathway);GO:0019976(interleukin-2 binding);GO:0030101(natural killer cell activation);GO:0035723(interleukin-15-med…	04060(Cytokine-cytokine receptor interaction);04144(Endocytosis)	Hyper	yes
chr1	52031999	52032119	121	+	1.12	0.0371535	0.145211	3'UTR	ENSGALT00010036348	protein_coding	ENSGALG00010015095	chr1	51874199	52037355	RBFOX2	RNA binding fox-1 homolog 2 [Source:HGNC Symbol;Acc:HGNC:9906]	GO:0000381(regulation of alternative mRNA splicing, via spliceosome);GO:0003729(mRNA binding);GO:0005634(nucleus);GO:0010724(regulation of definitive erythrocyte differentiation);GO:0021942(radial glia guided migration of Purkinje cell);GO:0048813(dendrite morphogenesis);GO:0050885(neuromuscular process controlling balance)	NA	Hyper	yes
chr1	52037234	52037355	122	+	2.65	3.98107e-13	2.51189e-11	3'UTR	ENSGALT00010036367	protein_coding	ENSGALG00010015095	chr1	51874199	52037355	RBFOX2	RNA binding fox-1 homolog 2 [Source:HGNC Symbol;Acc:HGNC:9906]	GO:0000381(regulation of alternative mRNA splicing, via spliceosome);GO:0003729(mRNA binding);GO:0005634(nucleus);GO:0010724(regulation of definitive erythrocyte differentiation);GO:0021942(radial glia guided migration of Purkinje cell);GO:0048813(dendrite morphogenesis);GO:0050885(neuromuscular process controlling balance)	NA	Hyper	yes
chr1	58952722	58953911	1190	+	0.405	0.00870964	0.0501187	stop_codon	ENSGALT00010026541	protein_coding	ENSGALG00010011091	chr1	58948340	58966423	YARS2	tyrosyl-tRNA synthetase 2 [Source:HGNC Symbol;Acc:HGNC:24249]	GO:0000049(tRNA binding);GO:0004831(tyrosine-tRNA ligase activity);GO:0005739(mitochondrion);GO:0016604(nuclear body);GO:0042803(protein homodimerization activity);GO:0043039(tRNA aminoacylation);GO:0070184(mitochondrial tyrosyl-tRNA aminoacylation);GO:0072545(tyrosine binding)	00970(Aminoacyl-tRNA biosynthesis)	Hyper	no
chr1	58954000	58966184	12185	+	0.548	0.00588844	0.0363078	3'UTR	ENSGALT00010026541	protein_coding	ENSGALG00010011091	chr1	58948340	58966423	YARS2	tyrosyl-tRNA synthetase 2 [Source:HGNC Symbol;Acc:HGNC:24249]	GO:0000049(tRNA binding);GO:0004831(tyrosine-tRNA ligase activity);GO:0005739(mitochondrion);GO:0016604(nuclear body);GO:0042803(protein homodimerization activity);GO:0043039(tRNA aminoacylation);GO:0070184(mitochondrial tyrosyl-tRNA aminoacylation);GO:0072545(tyrosine binding)	00970(Aminoacyl-tRNA biosynthesis)	Hyper	no
chr1	60878057	60890943	12887	+	-0.633	0.000141254	0.00165959	stop_codon	ENSGALT00010029699	protein_coding	ENSGALG00010012399	chr1	60605738	60890943	ERC1	ELKS/RAB6-interacting/CAST family member 1 [Source:HGNC Symbol;Acc:HGNC:17072]	GO:0005737(cytoplasm);GO:0005813(centrosome);GO:0006355(regulation of DNA-templated transcription);GO:0007252(I-kappaB phosphorylation);GO:0008385(IkappaB kinase complex);GO:0016020(membrane);GO:0036064(ciliary basal body);GO:0051092(positive regulation of NF-kappaB transcription factor activity);GO:0110165(cellular anatomical entity)	NA	Hypo	no
chr1	61823697	61825349	1653	+	0.627	0.00812831	0.0467735	exonic	ENSGALT00010027822	protein_coding	ENSGALG00010011637	chr1	61741076	61833025	CECR2	CECR2, histone acetyl-lysine reader [Source:NCBI gene (formerly Entrezgene);Acc:418161]	GO:0000791(euchromatin);GO:0001842(neural fold formation);GO:0001843(neural tube closure);GO:0005634(nucleus);GO:0006338(chromatin remodeling);GO:0007338(single fertilization);GO:0021915(neural tube development);GO:0031010(ISWI-type complex);GO:0060122(inner ear receptor cell stereocilium organization);GO:0090102(cochlea development);GO:0090537(CERF complex);GO:0097194(execution phase of apoptosi…	NA	Hyper	no
chr1	63343478	63343747	270	+	0.871	0.00112202	0.00954993	3'UTR	ENSGALT00010030478	protein_coding	ENSGALG00010012732	chr1	63337314	63346996	MGST1	microsomal glutathione S-transferase 1 [Source:NCBI gene (formerly Entrezgene);Acc:418178]	GO:0004364(glutathione transferase activity);GO:0004602(glutathione peroxidase activity);GO:0005739(mitochondrion);GO:0034635(glutathione transport);GO:0071449(cellular response to lipid hydroperoxide)	00480(Glutathione metabolism);00980(Metabolism of xenobiotics by cytochrome P450);00982(Drug metabolism - cytochrome P450);00983(Drug metabolism - other enzymes);01100(Metabolic pathways)	Hyper	no
chr1	65406671	65406851	181	+	0.977	0.00288403	0.0204174	3'UTR	ENSGALT00010033699	protein_coding	ENSGALG00010014045	chr1	65395901	65410436	GOLT1B	golgi transport 1B [Source:HGNC Symbol;Acc:HGNC:20175]	NA	NA	Hyper	no
chr1	68612641	68613182	542	+	0.275	0.0040738	0.0275423	stop_codon	ENSGALT00010028548	protein_coding	ENSGALG00010011930	chr1	68602743	68615221	TSPO	translocator protein [Source:NCBI gene (formerly Entrezgene);Acc:418226]	GO:0016020(membrane);GO:0016021(integral component of membrane)	04080(Neuroactive ligand-receptor interaction)	Hyper	no
chr1	68952545	68961444	8900	+	-0.339	0.0186209	0.0891251	stop_codon	ENSGALT00010028716	protein_coding	ENSGALG00010011998	chr1	68900250	68963686	MPPED1	metallophosphoesterase domain containing 1 [Source:HGNC Symbol;Acc:HGNC:1306]	GO:0016787(hydrolase activity)	NA	Hypo	no
chr1	69169185	69171681	2497	+	0.399	0.00371535	0.0251189	exonic	ENSGALT00010031891	protein_coding	ENSGALG00010013267	chr1	69155961	69173375	PNPLA3	patatin like phospholipase domain containing 3 [Source:HGNC Symbol;Acc:HGNC:18590]	GO:0001676(long-chain fatty acid metabolic process);GO:0003824(catalytic activity);GO:0003841(1-acylglycerol-3-phosphate O-acyltransferase activity);GO:0004623(phospholipase A2 activity);GO:0004806(triglyceride lipase activity);GO:0005811(lipid droplet);GO:0006629(lipid metabolic process);GO:0006650(glycerophospholipid metabolic process);GO:0006654(phosphatidic acid biosynthetic process);GO:00108…	00561(Glycerolipid metabolism);01100(Metabolic pathways)	Hyper	no
chr1	69173164	69173375	212	+	1.93	6.30957e-38	1.99526e-35	3'UTR	ENSGALT00010031893	protein_coding	ENSGALG00010013267	chr1	69155961	69173375	PNPLA3	patatin like phospholipase domain containing 3 [Source:HGNC Symbol;Acc:HGNC:18590]	GO:0001676(long-chain fatty acid metabolic process);GO:0003824(catalytic activity);GO:0003841(1-acylglycerol-3-phosphate O-acyltransferase activity);GO:0004623(phospholipase A2 activity);GO:0004806(triglyceride lipase activity);GO:0005811(lipid droplet);GO:0006629(lipid metabolic process);GO:0006650(glycerophospholipid metabolic process);GO:0006654(phosphatidic acid biosynthetic process);GO:00108…	00561(Glycerolipid metabolism);01100(Metabolic pathways)	Hyper	yes
chr1	70294854	70298771	3918	+	0.266	1.25893e-05	0.000199526	stop_codon	ENSGALT00010028840	protein_coding	ENSGALG00010012043	chr1	70286578	70302000	NUP50	nucleoporin 50 [Source:NCBI gene (formerly Entrezgene);Acc:418240]	GO:0005634(nucleus);GO:0005635(nuclear envelope);GO:0005643(nuclear pore);GO:0005654(nucleoplasm);GO:0006606(protein import into nucleus);GO:0015031(protein transport);GO:0031965(nuclear membrane);GO:0043229(intracellular organelle);GO:0046907(intracellular transport);GO:0051028(mRNA transport)	03013(RNA transport)	Hyper	no
chr1	71653102	71660305	7204	+	0.273	0.0199526	0.0933254	stop_codon	ENSGALT00010056389	protein_coding	ENSGALG00010023137	chr1	71530632	71663441	ETV6	ETS variant 6 [Source:NCBI gene (formerly Entrezgene);Acc:395750]	GO:0000122(negative regulation of transcription by RNA polymerase II);GO:0000977(RNA polymerase II transcription regulatory region sequence-specific DNA binding);GO:0000978(RNA polymerase II cis-regulatory region sequence-specific DNA binding);GO:0000981(DNA-binding transcription factor activity, RNA polymerase II-specific);GO:0001227(DNA-binding transcription repressor activity, RNA polymerase I…	NA	Hyper	no
chr1	75590960	75591410	451	+	0.889	0.0190546	0.0912011	5'UTR	ENSGALT00010060414	protein_coding	ENSGALG00010024747	chr1	75587204	75627037	ENSGALG00010024747	NA	NA	NA	Hyper	no
chr1	77127873	77130390	2518	+	0.44	3.16228e-25	5.01187e-23	start_codon	ENSGALT00010056844	protein_coding	ENSGALG00010023320	chr1	77127874	77131346	ENSGALG00010023320	NA	NA	NA	Hyper	no
chr1	77181435	77182092	658	+	-0.507	0.000239883	0.00263027	stop_codon	ENSGALT00010056886	protein_coding	ENSGALG00010023336	chr1	77175878	77182092	GPR162	G protein-coupled receptor 162 [Source:HGNC Symbol;Acc:HGNC:16693]	GO:0004930(G protein-coupled receptor activity);GO:0007186(G protein-coupled receptor signaling pathway);GO:0016020(membrane);GO:0016021(integral component of membrane)	NA	Hypo	no
chr1	77193433	77193732	300	+	1.04	1.51356e-06	3.01995e-05	3'UTR	ENSGALT00010056894	protein_coding	ENSGALG00010023340	chr1	77182715	77193732	P3H3	prolyl 3-hydroxylase 3 [Source:HGNC Symbol;Acc:HGNC:19318]	GO:0008285(negative regulation of cell population proliferation);GO:0017185(peptidyl-lysine hydroxylation);GO:0032964(collagen biosynthetic process);GO:1902494(catalytic complex)	NA	Hyper	yes
chr1	77305488	77306148	661	+	0.427	0.025704	0.11272	stop_codon	ENSGALT00010057273	protein_coding	ENSGALG00010023522	chr1	77303487	77308702	EMG1	EMG1, N1-specific pseudouridine methyltransferase [Source:NCBI gene (formerly Entrezgene);Acc:418292]	GO:0003723(RNA binding);GO:0005654(nucleoplasm);GO:0005694(chromosome);GO:0005730(nucleolus);GO:0017126(nucleologenesis);GO:0019843(rRNA binding);GO:0032040(small-subunit processome);GO:0042254(ribosome biogenesis);GO:0042802(identical protein binding);GO:0070037(rRNA (pseudouridine) methyltransferase activity);GO:0070475(rRNA base methylation)	03008(Ribosome biogenesis in eukaryotes)	Hyper	no
chr1	79284366	79284517	152	+	0.483	0.00588844	0.0363078	3'UTR	ENSGALT00010054745	protein_coding	ENSGALG00010022498	chr1	79267154	79313830	NAA50	N-alpha-acetyltransferase 50, NatE catalytic subunit [Source:HGNC Symbol;Acc:HGNC:29533]	GO:0004596(peptide alpha-N-acetyltransferase activity);GO:0005634(nucleus);GO:0005730(nucleolus);GO:0005737(cytoplasm);GO:0005829(cytosol);GO:0006474(N-terminal protein amino acid acetylation);GO:0010485(H4 histone acetyltransferase activity);GO:0031415(NatA complex);GO:0034087(establishment of mitotic sister chromatid cohesion);GO:0052858(peptidyl-lysine acetyltransferase activity);GO:0071962(mi…	NA	Hyper	no
chr1	79965046	79965406	361	+	0.757	3.98107e-38	1.58489e-35	3'UTR	ENSGALT00010061121	protein_coding	ENSGALG00010025032	chr1	79909198	80158564	FSTL1	follistatin like 1 [Source:NCBI gene (formerly Entrezgene);Acc:395349]	GO:0043066(negative regulation of apoptotic process);GO:0043542(endothelial cell migration);GO:0045446(endothelial cell differentiation);GO:0061484(hematopoietic stem cell homeostasis)	NA	Hyper	no
chr1	80678321	80678946	626	+	0.793	2.81838e-05	0.00040738	stop_codon	ENSGALT00010062277	protein_coding	ENSGALG00010025523	chr1	80654813	80689096	B4GALT4	beta-1,4-galactosyltransferase 4 [Source:HGNC Symbol;Acc:HGNC:927]	GO:0000139(Golgi membrane);GO:0001572(lactosylceramide biosynthetic process);GO:0003945(N-acetyllactosamine synthase activity);GO:0005794(Golgi apparatus);GO:0018146(keratan sulfate biosynthetic process);GO:0035250(UDP-galactosyltransferase activity)	00533(Glycosaminoglycan biosynthesis - keratan sulfate);00601(Glycosphingolipid biosynthesis - lacto and neolacto series);01100(Metabolic pathways)	Hyper	no
chr1	82959329	82959837	509	+	0.467	1.8197e-05	0.000275423	exonic	ENSGALT00010015491	protein_coding	ENSGALG00010006517	chr1	82937629	82965606	ZBTB20	zinc finger and BTB domain containing 20 [Source:HGNC Symbol;Acc:HGNC:13503]	GO:0000122(negative regulation of transcription by RNA polymerase II);GO:0000976(transcription cis-regulatory region binding);GO:0000978(RNA polymerase II cis-regulatory region sequence-specific DNA binding);GO:0001227(DNA-binding transcription repressor activity, RNA polymerase II-specific);GO:0003677(DNA binding);GO:0005634(nucleus);GO:0005654(nucleoplasm);GO:0005737(cytoplasm);GO:0006357(regul…	NA	Hyper	no
chr1	84395530	84396008	479	+	-0.355	0.0436516	0.164059	exonic	ENSGALT00010013046	protein_coding	ENSGALG00010005465	chr1	84392580	84412570	ENSGALG00010005465	NA	NA	NA	Hypo	no
chr1	85619462	85622579	3118	+	0.713	2.75423e-05	0.000398107	stop_codon	ENSGALT00010014524	protein_coding	ENSGALG00010006073	chr1	85610471	85623622	CEP97	centrosomal protein 97 [Source:HGNC Symbol;Acc:HGNC:26244]	GO:0005813(centrosome);GO:0005814(centriole);GO:0032991(protein-containing complex);GO:1901673(regulation of mitotic spindle assembly);GO:1902018(negative regulation of cilium assembly)	NA	Hyper	no
chr1	85641366	85641756	391	+	0.908	0.00977237	0.0549541	exonic	ENSGALT00010014586	protein_coding	ENSGALG00010006103	chr1	85632312	85651498	NXPE3	neurexophilin and PC-esterase domain family member 3 [Source:HGNC Symbol;Acc:HGNC:28238]	NA	NA	Hyper	no
chr1	89040149	89044655	4507	+	-0.367	0.0177828	0.0851138	stop_codon	ENSGALT00010014835	protein_coding	ENSGALG00010006236	chr1	89038290	89045882	C1H3ORF38	chromosome 3 open reading frame 38 [Source:HGNC Symbol;Acc:HGNC:28384]	GO:0005634(nucleus);GO:0043065(positive regulation of apoptotic process)	NA	Hypo	no
chr1	92203164	92218142	14979	+	0.652	6.30957e-15	5.01187e-13	exonic	ENSGALT00010019817	protein_coding	ENSGALG00010008291	chr1	92174859	92239680	ENSGALG00010008291	NA	NA	NA	Hyper	no
chr1	98831968	98833148	1181	+	0.467	0.000169824	0.00194984	stop_codon	ENSGALT00010019225	protein_coding	ENSGALG00010008058	chr1	98743669	98834468	USP25	ubiquitin specific peptidase 25 [Source:HGNC Symbol;Acc:HGNC:12624]	GO:0004843(cysteine-type deubiquitinase activity);GO:0005783(endoplasmic reticulum);GO:0005829(cytosol);GO:0016579(protein deubiquitination);GO:0031625(ubiquitin protein ligase binding);GO:0032183(SUMO binding);GO:0051117(ATPase binding);GO:0070536(protein K63-linked deubiquitination);GO:0071108(protein K48-linked deubiquitination);GO:1904293(negative regulation of ERAD pathway)	NA	Hyper	no
chr1	99127086	99187378	60293	+	0.367	0.040738	0.155955	ncRNA_exonic	ENSGALT00010021201	lncRNA	ENSGALG00010008935	chr1	98956340	99290620	ENSGALG00010008935	NA	NA	NA	Hyper	no
chr1	102671152	102679021	7870	+	0.697	2.04174e-07	5.01187e-06	exonic	ENSGALT00010026052	protein_coding	ENSGALG00010010887	chr1	102651645	102681746	GABPA	GA binding protein transcription factor alpha subunit [Source:NCBI gene (formerly Entrezgene);Acc:418478]	GO:0000122(negative regulation of transcription by RNA polymerase II);GO:0000785(chromatin);GO:0000976(transcription cis-regulatory region binding);GO:0000978(RNA polymerase II cis-regulatory region sequence-specific DNA binding);GO:0000981(DNA-binding transcription factor activity, RNA polymerase II-specific);GO:0001228(DNA-binding transcription activator activity, RNA polymerase II-specific);GO…	NA	Hyper	no
chr1	105342635	105343885	1251	+	0.661	3.16228e-14	1.99526e-12	stop_codon	ENSGALT00010024296	protein_coding	ENSGALG00010010156	chr1	105331767	105343944	IFNAR2	interferon alpha and beta receptor subunit 2 [Source:NCBI gene (formerly Entrezgene);Acc:395664]	NA	04060(Cytokine-cytokine receptor interaction);04217(Necroptosis);04620(Toll-like receptor signaling pathway);04621(NOD-like receptor signaling pathway);05164(Influenza A);05168(Herpes simplex virus 1 infection)	Hyper	no
chr1	106747702	106748271	570	+	0.617	3.0903e-09	1.07152e-07	exonic	ENSGALT00010031273	protein_coding	ENSGALG00010013037	chr1	106726276	106754133	MORC4	MORC family CW-type zinc finger 4 [Source:NCBI gene (formerly Entrezgene);Acc:418513]	GO:0005634(nucleus);GO:0005654(nucleoplasm);GO:0006468(protein phosphorylation);GO:0008270(zinc ion binding);GO:0009791(post-embryonic development);GO:0016605(PML body);GO:0016887(ATP hydrolysis activity);GO:0018105(peptidyl-serine phosphorylation);GO:0035064(methylated histone binding);GO:0046872(metal ion binding);GO:0048147(negative regulation of fibroblast proliferation);GO:0050821(protein st…	NA	Hyper	no
chr1	107894223	107895835	1613	+	1.41	2.51189e-31	6.30957e-29	stop_codon	ENSGALT00010032134	protein_coding	ENSGALG00010013349	chr1	107882546	107896968	ETS2	ETS proto-onco 2, transcription factor [Source:NCBI gene (formerly Entrezgene);Acc:396250]	GO:0000122(negative regulation of transcription by RNA polymerase II);GO:0000977(RNA polymerase II transcription regulatory region sequence-specific DNA binding);GO:0000978(RNA polymerase II cis-regulatory region sequence-specific DNA binding);GO:0000981(DNA-binding transcription factor activity, RNA polymerase II-specific);GO:0001227(DNA-binding transcription repressor activity, RNA polymerase I…	NA	Hyper	yes
chr1	110324457	110330834	6378	+	-0.473	6.76083e-07	1.44544e-05	stop_codon	ENSGALT00010028633	protein_coding	ENSGALG00010011961	chr1	110306279	110333289	AGPAT3	1-acylglycerol-3-phosphate O-acyltransferase 3 [Source:HGNC Symbol;Acc:HGNC:326]	GO:0003841(1-acylglycerol-3-phosphate O-acyltransferase activity);GO:0005635(nuclear envelope);GO:0005783(endoplasmic reticulum);GO:0005789(endoplasmic reticulum membrane);GO:0012505(endomembrane system);GO:0016020(membrane);GO:0016021(integral component of membrane);GO:0016740(transferase activity);GO:0016746(acyltransferase activity);GO:0042171(lysophosphatidic acid acyltransferase activity)	00561(Glycerolipid metabolism);00564(Glycerophospholipid metabolism);01100(Metabolic pathways)	Hypo	no
chr1	120371383	120382043	10661	+	0.386	0.0371535	0.145546	3'UTR	ENSGALT00010006710	protein_coding	ENSGALG00010002883	chr1	120298659	120382133	MAP3K15	mitogen-activated protein kinase kinase kinase 15 [Source:HGNC Symbol;Acc:HGNC:31689]	GO:0000165(MAPK cascade);GO:0000166(nucleotide binding);GO:0004672(protein kinase activity);GO:0004674(protein serine/threonine kinase activity);GO:0004709(MAP kinase kinase kinase activity);GO:0005524(ATP binding);GO:0006468(protein phosphorylation)	NA	Hyper	no
chr1	124175941	124176091	151	+	2.27	3.71535e-07	8.51138e-06	ncRNA_exonic	ENSGALT00010007446	lncRNA	ENSGALG00010003195	chr1	124175550	124180136	ENSGALG00010003195	NA	NA	NA	Hyper	yes
chr1	126677157	126677368	212	+	1.52	0.0457088	0.169044	3'UTR	ENSGALT00010003968	protein_coding	ENSGALG00010001738	chr1	126617099	126679647	PUDP	pseudouridine 5'-phosphatase [Source:HGNC Symbol;Acc:HGNC:16818]	GO:0016791(phosphatase activity)	NA	Hyper	yes
chr1	127151288	127159980	8693	+	-0.516	0.000645654	0.0060256	stop_codon	ENSGALT00010003417	protein_coding	ENSGALG00010001477	chr1	126994266	127160218	NLGN4Y	neuroligin 4, Y-linked [Source:NCBI gene (formerly Entrezgene);Acc:428006]	GO:0005886(plasma membrane);GO:0005887(integral component of plasma membrane);GO:0007155(cell adhesion);GO:0007158(neuron cell-cell adhesion);GO:0007268(chemical synaptic transmission);GO:0007416(synapse assembly);GO:0009986(cell surface);GO:0016020(membrane);GO:0016021(integral component of membrane);GO:0030054(cell junction);GO:0038023(signaling receptor activity);GO:0042043(neurexin family pro…	04514(Cell adhesion molecules)	Hypo	no
chr1	128797642	128798631	990	+	0.465	0.000323594	0.00338844	stop_codon	ENSGALT00010005317	protein_coding	ENSGALG00010002349	chr1	128789883	128804868	DHRSX	zinc finger BED-type containing 1 [Source:HGNC Symbol;Acc:HGNC:447]	GO:0000978(RNA polymerase II cis-regulatory region sequence-specific DNA binding);GO:0001228(DNA-binding transcription activator activity, RNA polymerase II-specific);GO:0003677(DNA binding);GO:0003712(transcription coregulator activity);GO:0003713(transcription coactivator activity);GO:0005634(nucleus);GO:0005654(nucleoplasm);GO:0005813(centrosome);GO:0006355(regulation of DNA-templated transcri…	NA	Hyper	no
chr1	129219471	129220070	600	+	0.75	0.0354813	0.140281	start_codon	ENSGALT00010004066	protein_coding	ENSGALG00010001786	chr1	129173093	129224077	P2RY8	purinergic receptor P2Y8 [Source:NCBI gene (formerly Entrezgene);Acc:418665]	GO:0004930(G protein-coupled receptor activity);GO:0005886(plasma membrane);GO:0005887(integral component of plasma membrane);GO:0007165(signal transduction);GO:0007186(G protein-coupled receptor signaling pathway);GO:0007596(blood coagulation);GO:0015057(thrombin-activated receptor activity);GO:0016020(membrane);GO:0016021(integral component of membrane);GO:0035025(positive regulation of Rho pro…	04080(Neuroactive ligand-receptor interaction)	Hyper	no
chr1	130551390	130551600	211	+	0.805	0.00954993	0.0537032	3'UTR	ENSGALT00010006559	protein_coding	ENSGALG00010002835	chr1	130488904	130551990	CYFIP1	cytoplasmic FMR1 interacting protein 1 [Source:HGNC Symbol;Acc:HGNC:13759]	GO:0000340(RNA 7-methylguanosine cap binding);GO:0000902(cell morphogenesis);GO:0005737(cytoplasm);GO:0005845(mRNA cap binding complex);GO:0006417(regulation of translation);GO:0007411(axon guidance);GO:0010592(positive regulation of lamellipodium assembly);GO:0016601(Rac protein signal transduction);GO:0030027(lamellipodium);GO:0030031(cell projection assembly);GO:0030032(lamellipodium assembly)…	03013(RNA transport);04810(Regulation of actin cytoskeleton);05132(Salmonella infection)	Hyper	no
chr1	130718094	130718275	182	+	2.31	6.16595e-10	2.45471e-08	3'UTR	ENSGALT00010006688	protein_coding	ENSGALG00010002886	chr1	130612936	130718275	HERC2	HECT and RLD domain containing E3 ubiquitin protein ligase 2 [Source:NCBI gene (formerly Entrezgene);Acc:418682]	GO:0005634(nucleus);GO:0005737(cytoplasm);GO:0005829(cytosol);GO:0005886(plasma membrane);GO:0006974(cellular response to DNA damage stimulus);GO:0007283(spermatogenesis);GO:0016567(protein ubiquitination);GO:0031625(ubiquitin protein ligase binding);GO:0032183(SUMO binding);GO:0043161(proteasome-mediated ubiquitin-dependent protein catabolic process);GO:0061630(ubiquitin protein ligase activity)	04120(Ubiquitin mediated proteolysis)	Hyper	yes
chr1	133271639	133274405	2767	+	0.409	0.000107152	0.00131826	stop_codon	ENSGALT00010038518	protein_coding	ENSGALG00010015984	chr1	133268946	133275510	PDCL3	phosducin like 3 [Source:NCBI gene (formerly Entrezgene);Acc:418709]	GO:0001525(angiogenesis);GO:0001938(positive regulation of endothelial cell proliferation);GO:0005654(nucleoplasm);GO:0005737(cytoplasm);GO:0005783(endoplasmic reticulum);GO:0005829(cytosol);GO:0010628(positive regulation of gene expression);GO:0030036(actin cytoskeleton organization);GO:0032991(protein-containing complex);GO:0043184(vascular endothelial growth factor receptor 2 binding);GO:00441…	NA	Hyper	no
chr1	133560725	133564156	3432	+	0.465	1.7378e-05	0.000269153	stop_codon	ENSGALT00010032458	protein_coding	ENSGALG00010013491	chr1	133553466	133565376	CNOT11	CCR4-NOT transcription complex subunit 11 [Source:HGNC Symbol;Acc:HGNC:25217]	GO:0005634(nucleus);GO:0005737(cytoplasm);GO:0006402(mRNA catabolic process);GO:0017148(negative regulation of translation);GO:0030014(CCR4-NOT complex);GO:0031047(gene silencing by RNA)	NA	Hyper	no
chr1	135445298	135472690	27393	+	0.421	7.94328e-12	4.36516e-10	stop_codon	ENSGALT00010031058	protein_coding	ENSGALG00010012944	chr1	135391211	135473857	NCK1	NCK adaptor protein 1 [Source:NCBI gene (formerly Entrezgene);Acc:418727]	GO:0001784(phosphotyrosine residue binding);GO:0005737(cytoplasm);GO:0005783(endoplasmic reticulum);GO:0005829(cytosol);GO:0006417(regulation of translation);GO:0007015(actin filament organization);GO:0007165(signal transduction);GO:0012506(vesicle membrane);GO:0016477(cell migration);GO:0030032(lamellipodium assembly);GO:0030838(positive regulation of actin filament polymerization);GO:0030971(re…	04012(ErbB signaling pathway)	Hyper	no
chr1	136300728	136300909	182	+	0.575	0.0467735	0.170608	exonic	ENSGALT00010036636	protein_coding	ENSGALG00010015201	chr1	136294476	136324929	GCC2	GRIP and coiled-coil domain containing 2 [Source:HGNC Symbol;Acc:HGNC:23218]	GO:0005654(nucleoplasm);GO:0005794(Golgi apparatus);GO:0005802(trans-Golgi network);GO:0006622(protein targeting to lysosome);GO:0031023(microtubule organizing center organization);GO:0034067(protein localization to Golgi apparatus);GO:0034453(microtubule anchoring);GO:0034499(late endosome to Golgi transport);GO:0042147(retrograde transport, endosome to Golgi);GO:0042802(identical protein bindin…	05132(Salmonella infection)	Hyper	no
chr1	136461620	136463760	2141	+	0.737	1.99526e-13	1.25893e-11	stop_codon	ENSGALT00010037202	protein_coding	ENSGALG00010015490	chr1	136395503	136463880	ENSGALG00010015490	NA	NA	03013(RNA transport)	Hyper	no
chr1	139126350	139127585	1236	+	0.985	1.04713e-05	0.000169824	exonic	ENSGALT00010034573	protein_coding	ENSGALG00010014362	chr1	139124525	139175420	NAXD	NAD(P)HX dehydratase [Source:HGNC Symbol;Acc:HGNC:25576]	NA	NA	Hyper	no
chr1	139216775	139221148	4374	+	0.621	1.25893e-12	7.94328e-11	stop_codon	ENSGALT00010034620	protein_coding	ENSGALG00010014396	chr1	139216627	139221984	ING1	inhibitor of growth family member 1 [Source:HGNC Symbol;Acc:HGNC:6062]	GO:0005634(nucleus);GO:0006325(chromatin organization);GO:0006355(regulation of DNA-templated transcription);GO:0006606(protein import into nucleus);GO:0008285(negative regulation of cell population proliferation);GO:0010941(regulation of cell death);GO:0035064(methylated histone binding);GO:0045893(positive regulation of DNA-templated transcription);GO:0046872(metal ion binding)	NA	Hyper	no
chr1	140239071	140241499	2429	+	0.402	3.16228e-05	0.000457088	start_codon	ENSGALT00010036012	protein_coding	ENSGALG00010014974	chr1	140227779	140257150	LIG4	DNA ligase 4 [Source:NCBI gene (formerly Entrezgene);Acc:418764]	GO:0000012(single strand break repair);GO:0000793(condensed chromosome);GO:0001701(in utero embryonic development);GO:0002328(pro-B cell differentiation);GO:0003677(DNA binding);GO:0003909(DNA ligase activity);GO:0003910(DNA ligase (ATP) activity);GO:0005524(ATP binding);GO:0005634(nucleus);GO:0005654(nucleoplasm);GO:0005958(DNA-dependent protein kinase-DNA ligase 4 complex);GO:0006266(DNA ligati…	03450(Non-homologous end-joining)	Hyper	no
chr1	141090547	141103731	13185	+	0.426	0.0416869	0.158489	5'UTR	ENSGALT00010036177	protein_coding	ENSGALG00010015042	chr1	141090399	141134821	EFNB2	ephrin B2 [Source:NCBI gene (formerly Entrezgene);Acc:395625]	GO:0001945(lymph vessel development);GO:0002042(cell migration involved in sprouting angiogenesis);GO:0005102(signaling receptor binding);GO:0005886(plasma membrane);GO:0007155(cell adhesion);GO:0007399(nervous system development);GO:0007411(axon guidance);GO:0008284(positive regulation of cell population proliferation);GO:0009887(animal organ morphogenesis);GO:0010839(negative regulation of kera…	NA	Hyper	no
chr1	153890802	153891371	570	+	-0.522	0.00301995	0.0213796	3'UTR	ENSGALT00010001558	protein_coding	ENSGALG00010000729	chr1	153874214	153891520	EDNRB	endothelin receptor type B [Source:NCBI gene (formerly Entrezgene);Acc:408082]	GO:0000122(negative regulation of transcription by RNA polymerase II);GO:0001755(neural crest cell migration);GO:0002001(renin secretion into blood stream);GO:0002027(regulation of heart rate);GO:0004962(endothelin receptor activity);GO:0005886(plasma membrane);GO:0006885(regulation of pH);GO:0007186(G protein-coupled receptor signaling pathway);GO:0007249(I-kappaB kinase/NF-kappaB signaling);GO:…	04020(Calcium signaling pathway);04080(Neuroactive ligand-receptor interaction);04916(Melanogenesis)	Hypo	no
chr1	155024946	155038777	13832	+	0.668	0.0223872	0.101158	5'UTR	ENSGALT00010001802	protein_coding	ENSGALG00010000816	chr1	155024438	155130011	TBC1D4	TBC1 domain family member 4 [Source:HGNC Symbol;Acc:HGNC:19165]	GO:0005829(cytosol);GO:0016192(vesicle-mediated transport);GO:0032869(cellular response to insulin stimulus)	NA	Hyper	no
chr1	156610485	156610725	241	+	2.13	0.0331131	0.134896	start_codon	ENSGALT00010001903	protein_coding	ENSGALG00010000870	chr1	156610367	156979403	DACH1	dachshund family transcription factor 1 [Source:NCBI gene (formerly Entrezgene);Acc:373935]	GO:0000122(negative regulation of transcription by RNA polymerase II);GO:0000977(RNA polymerase II transcription regulatory region sequence-specific DNA binding);GO:0000978(RNA polymerase II cis-regulatory region sequence-specific DNA binding);GO:0000981(DNA-binding transcription factor activity, RNA polymerase II-specific);GO:0001227(DNA-binding transcription repressor activity, RNA polymerase I…	NA	Hyper	yes
chr1	164088007	164088246	240	+	2.22	0.0436516	0.164437	ncRNA_exonic	ENSGALT00010009746	lncRNA	ENSGALG00010004178	chr1	164087711	164090237	ENSGALG00010004178	NA	NA	NA	Hyper	yes
chr1	165737023	165739725	2703	+	0.577	3.0903e-06	5.7544e-05	exonic	ENSGALT00010007243	protein_coding	ENSGALG00010003113	chr1	165730283	165749123	WBP4	WW domain binding protein 4 [Source:NCBI gene (formerly Entrezgene);Acc:418829]	GO:0000398(mRNA splicing, via spliceosome);GO:0005634(nucleus);GO:0005681(spliceosomal complex);GO:0016607(nuclear speck);GO:0045292(mRNA cis splicing, via spliceosome);GO:0070064(proline-rich region binding);GO:0071005(U2-type precatalytic spliceosome)	NA	Hyper	no
chr1	166307996	166308925	930	+	0.741	5.01187e-14	3.16228e-12	exonic	ENSGALT00010007669	protein_coding	ENSGALG00010003271	chr1	166270074	166323026	AKAP11	A-kinase anchoring protein 11 [Source:HGNC Symbol;Acc:HGNC:369]	GO:0003091(renal water homeostasis);GO:0005730(nucleolus);GO:0005829(cytosol);GO:0005886(plasma membrane);GO:0008104(protein localization);GO:0030866(cortical actin cytoskeleton organization);GO:0034237(protein kinase A regulatory subunit binding);GO:0036010(protein localization to endosome)	NA	Hyper	no
chr1	167669695	167670116	422	+	0.447	0.000416869	0.00416869	3'UTR	ENSGALT00010008344	protein_coding	ENSGALG00010003589	chr1	167660828	167670506	ENSGALG00010003589	NA	GO:0005739(mitochondrion)	NA	Hyper	no
chr1	168621946	168622095	150	+	1.99	9.12011e-08	2.39883e-06	3'UTR	ENSGALT00010009004	protein_coding	ENSGALG00010003889	chr1	168596122	168622125	ITM2B	integral membrane protein 2B [Source:NCBI gene (formerly Entrezgene);Acc:395969]	GO:0001540(amyloid-beta binding);GO:0005524(ATP binding);GO:0005615(extracellular space);GO:0005794(Golgi apparatus);GO:0005886(plasma membrane);GO:0030660(Golgi-associated vesicle membrane);GO:0031301(integral component of organelle membrane);GO:0042985(negative regulation of amyloid precursor protein biosynthetic process);GO:0043231(intracellular membrane-bounded organelle)	NA	Hyper	yes
chr1	169298384	169298655	272	+	3.17	0.0323594	0.133352	ncRNA_exonic	ENSGALT00010010472	lncRNA	ENSGALG00010004493	chr1	169298235	169345217	ENSGALG00010004493	NA	NA	NA	Hyper	yes
chr1	170349938	170350807	870	+	0.596	0.00812831	0.0467735	stop_codon	ENSGALT00010005834	protein_coding	ENSGALG00010002544	chr1	170324817	170351586	THSD1	thrombospondin type 1 domain containing 1 [Source:HGNC Symbol;Acc:HGNC:17754]	GO:0005768(endosome);GO:0005829(cytosol);GO:0005925(focal adhesion);GO:0048041(focal adhesion assembly);GO:0050840(extracellular matrix binding)	NA	Hyper	no
chr1	170426096	170433004	6909	+	0.572	0.00125893	0.0104713	exonic	ENSGALT00010006095	protein_coding	ENSGALG00010002627	chr1	170410197	170434076	MRPS31	mitochondrial ribosomal protein S31 [Source:HGNC Symbol;Acc:HGNC:16632]	GO:0005730(nucleolus);GO:0005739(mitochondrion);GO:0019904(protein domain specific binding)	NA	Hyper	no
chr1	171912475	171912626	152	+	1.84	2.88403e-05	0.000416869	3'UTR	ENSGALT00010005423	protein_coding	ENSGALG00010002373	chr1	171878580	171912626	POSTN	periostin [Source:NCBI gene (formerly Entrezgene);Acc:395429]	GO:0005615(extracellular space);GO:0005802(trans-Golgi network);GO:0007155(cell adhesion);GO:0008201(heparin binding);GO:0008593(regulation of Notch signaling pathway);GO:0009888(tissue development);GO:0030198(extracellular matrix organization);GO:0031012(extracellular matrix);GO:0046872(metal ion binding);GO:0050839(cell adhesion molecule binding);GO:0062023(collagen-containing extracellular mat…	NA	Hyper	yes
chr1	172499528	172505408	5881	+	-0.466	0.000616595	0.0057544	start_codon	ENSGALT00010015233	protein_coding	ENSGALG00010006381	chr1	172499529	172516223	SPART	spartin [Source:HGNC Symbol;Acc:HGNC:18514]	GO:0005737(cytoplasm);GO:0005741(mitochondrial outer membrane);GO:0005811(lipid droplet);GO:0005829(cytosol);GO:0005886(plasma membrane);GO:0009838(abscission);GO:0030496(midbody);GO:0030509(BMP signaling pathway);GO:0030514(negative regulation of BMP signaling pathway);GO:0031625(ubiquitin protein ligase binding);GO:0034389(lipid droplet organization);GO:0045202(synapse);GO:0048669(collateral sp…	04144(Endocytosis)	Hypo	no
chr1	174349328	174350166	839	+	0.486	0.00354813	0.0245471	exonic	ENSGALT00010016029	protein_coding	ENSGALG00010006716	chr1	174346426	174391007	ENSGALG00010006716	NA	NA	NA	Hyper	no
chr1	174866691	174868802	2112	+	0.505	3.31131e-07	7.76247e-06	stop_codon	ENSGALT00010016404	protein_coding	ENSGALG00010006913	chr1	174847302	174869372	HSPH1	heat shock protein family H (Hsp110) member 1 [Source:NCBI gene (formerly Entrezgene);Acc:418917]	GO:0000774(adenyl-nucleotide exchange factor activity);GO:0005654(nucleoplasm);GO:0005737(cytoplasm);GO:0005829(cytosol);GO:0005874(microtubule);GO:0032991(protein-containing complex);GO:0043014(alpha-tubulin binding);GO:0051085(chaperone cofactor-dependent protein refolding)	04141(Protein processing in endoplasmic reticulum)	Hyper	no
chr1	175721376	175740835	19460	+	-0.36	0.0144544	0.074131	exonic	ENSGALT00010012525	protein_coding	ENSGALG00010005282	chr1	175670034	175771469	FLT1	fms related receptor tyrosine kinase 1 [Source:NCBI gene (formerly Entrezgene);Acc:374100]	GO:0002548(monocyte chemotaxis);GO:0005021(vascular endothelial growth factor receptor activity);GO:0005886(plasma membrane);GO:0005887(integral component of plasma membrane);GO:0010863(positive regulation of phospholipase C activity);GO:0014068(positive regulation of phosphatidylinositol 3-kinase signaling);GO:0015629(actin cytoskeleton);GO:0016477(cell migration);GO:0018108(peptidyl-tyrosine ph…	04010(MAPK signaling pathway);04020(Calcium signaling pathway);04510(Focal adhesion)	Hypo	no
chr1	177229317	177242278	12962	+	0.782	4.46684e-05	0.000616595	exonic	ENSGALT00010014533	protein_coding	ENSGALG00010006078	chr1	177031045	177269476	SPATA13	NA	GO:0005085(guanyl-nucleotide exchange factor activity);GO:0050790(regulation of catalytic activity)	04810(Regulation of actin cytoskeleton)	Hyper	no
chr1	177503778	177512715	8938	+	0.344	0.000131826	0.00158489	exonic	ENSGALT00010014760	protein_coding	ENSGALG00010006202	chr1	177467291	177524799	SACS	sacsin molecular chaperone [Source:HGNC Symbol;Acc:HGNC:10519]	GO:0005634(nucleus);GO:0005737(cytoplasm);GO:0005739(mitochondrion);GO:0030544(Hsp70 protein binding);GO:0051087(chaperone binding);GO:0070628(proteasome binding);GO:0090084(negative regulation of inclusion body assembly)	NA	Hyper	no
chr1	177514183	177515024	842	+	0.457	0.00776247	0.0457088	exonic	ENSGALT00010014760	protein_coding	ENSGALG00010006202	chr1	177467291	177524799	SACS	sacsin molecular chaperone [Source:HGNC Symbol;Acc:HGNC:10519]	GO:0005634(nucleus);GO:0005737(cytoplasm);GO:0005739(mitochondrion);GO:0030544(Hsp70 protein binding);GO:0051087(chaperone binding);GO:0070628(proteasome binding);GO:0090084(negative regulation of inclusion body assembly)	NA	Hyper	no
chr1	178422706	178422917	212	+	1.34	0.0128825	0.0676083	3'UTR	ENSGALT00010012828	protein_coding	ENSGALG00010005396	chr1	178284361	178423097	MICU2	mitochondrial calcium uptake 2 [Source:HGNC Symbol;Acc:HGNC:31830]	GO:0005509(calcium ion binding);GO:0005739(mitochondrion);GO:0005743(mitochondrial inner membrane);GO:0005758(mitochondrial intermembrane space);GO:0006851(mitochondrial calcium ion transmembrane transport);GO:0034704(calcium channel complex);GO:0036444(calcium import into the mitochondrion);GO:0046872(metal ion binding);GO:0046982(protein heterodimerization activity);GO:0051560(mitochondrial cal…	NA	Hyper	yes
chr1	178465039	178468225	3187	+	0.841	3.98107e-12	2.23872e-10	3'UTR	ENSGALT00010012928	protein_coding	ENSGALG00010005429	chr1	178425849	178469478	ZDHHC20	zinc finger DHHC-type palmitoyltransferase 20 [Source:HGNC Symbol;Acc:HGNC:20749]	GO:0005886(plasma membrane);GO:0008270(zinc ion binding);GO:0016409(palmitoyltransferase activity);GO:0018230(peptidyl-L-cysteine S-palmitoylation);GO:0018345(protein palmitoylation);GO:0019706(protein-cysteine S-palmitoyltransferase activity);GO:0030173(integral component of Golgi membrane);GO:0043231(intracellular membrane-bounded organelle)	NA	Hyper	no
chr1	178556768	178560288	3521	+	0.189	0.0467735	0.171791	exonic	ENSGALT00010013047	protein_coding	ENSGALG00010005466	chr1	178518953	178564258	LATS2	large tumor suppressor kinase 2 [Source:HGNC Symbol;Acc:HGNC:6515]	GO:0000082(G1/S transition of mitotic cell cycle);GO:0000166(nucleotide binding);GO:0000922(spindle pole);GO:0004672(protein kinase activity);GO:0004674(protein serine/threonine kinase activity);GO:0004712(protein serine/threonine/tyrosine kinase activity);GO:0005524(ATP binding);GO:0005634(nucleus);GO:0005829(cytosol);GO:0006468(protein phosphorylation);GO:0008104(protein localization);GO:000975…	NA	Hyper	no
chr1	178653873	178654203	331	+	0.67	0.0042658	0.0281838	stop_codon	ENSGALT00010013110	protein_coding	ENSGALG00010005482	chr1	178586723	178654563	XPO4	exportin 4 [Source:NCBI gene (formerly Entrezgene);Acc:428081]	GO:0005049(nuclear export signal receptor activity);GO:0005654(nucleoplasm);GO:0005829(cytosol);GO:0046827(positive regulation of protein export from nucleus)	NA	Hyper	no
chr1	178864403	178864553	151	+	2.56	0.0489779	0.177011	3'UTR	ENSGALT00010013560	protein_coding	ENSGALG00010005675	chr1	178850887	178872129	GJA3	gap junction protein alpha 3 [Source:NCBI gene (formerly Entrezgene);Acc:428084]	GO:0005243(gap junction channel activity);GO:0005886(plasma membrane);GO:0005887(integral component of plasma membrane);GO:0005921(gap junction);GO:0005922(connexin complex);GO:0007154(cell communication);GO:0007267(cell-cell signaling);GO:0007601(visual perception);GO:0016020(membrane);GO:0016021(integral component of membrane);GO:0030054(cell junction);GO:0055077(gap junction hemi-channel activ…	NA	Hyper	yes
chr1	180994700	180995869	1170	+	2.07	0.00331131	0.0229087	exonic	ENSGALT00010012238	protein_coding	ENSGALG00010005187	chr1	180983123	180997486	KBTBD3	kelch repeat and BTB domain containing 3 [Source:HGNC Symbol;Acc:HGNC:22934]	NA	NA	Hyper	yes
chr1	185317079	185317349	271	+	-0.497	0.0107152	0.0588844	3'UTR	ENSGALT00010020064	protein_coding	ENSGALG00010008386	chr1	185279102	185319443	SESN3	sestrin 3 [Source:HGNC Symbol;Acc:HGNC:23060]	GO:0005737(cytoplasm);GO:0031932(TORC2 complex);GO:0032868(response to insulin);GO:0034198(cellular response to amino acid starvation);GO:0038203(TORC2 signaling);GO:0042149(cellular response to glucose starvation);GO:0042593(glucose homeostasis);GO:0046626(regulation of insulin receptor signaling pathway);GO:0051896(regulation of protein kinase B signaling);GO:0061700(GATOR2 complex);GO:0071230(…	04115(p53 signaling pathway)	Hypo	no
chr1	185364542	185365393	852	+	0.72	1.58489e-12	7.94328e-11	stop_codon	ENSGALT00010020117	protein_coding	ENSGALG00010008409	chr1	185351022	185368166	CWC15	CWC15 spliceosome associated protein homolog [Source:NCBI gene (formerly Entrezgene);Acc:418996]	GO:0000398(mRNA splicing, via spliceosome);GO:0000974(Prp19 complex);GO:0003723(RNA binding);GO:0005634(nucleus);GO:0005681(spliceosomal complex);GO:0005739(mitochondrion);GO:0006397(mRNA processing);GO:0008380(RNA splicing);GO:0016607(nuclear speck);GO:0045292(mRNA cis splicing, via spliceosome);GO:0071007(U2-type catalytic step 2 spliceosome);GO:0071013(catalytic step 2 spliceosome)	03040(Spliceosome)	Hyper	no
chr1	185792668	185793178	511	+	0.545	0.0120226	0.0645654	stop_codon	ENSGALT00010021322	protein_coding	ENSGALG00010008974	chr1	185764676	185794046	SMCO4	single-pass membrane protein with coiled-coil domains 4 [Source:NCBI gene (formerly Entrezgene);Acc:772206]	GO:0016020(membrane);GO:0016021(integral component of membrane)	NA	Hyper	no
chr1	189032601	189033408	808	+	0.316	0.0018197	0.0138038	exonic	ENSGALT00010019046	protein_coding	ENSGALG00010007991	chr1	189022229	189042575	PCF11	PCF11 cleavage and polyadenylation factor subunit [Source:HGNC Symbol;Acc:HGNC:30097]	NA	03015(mRNA surveillance pathway)	Hyper	no
chr1	190159789	190159880	92	+	1.59	0.00870964	0.0501187	3'UTR	ENSGALT00010019315	protein_coding	ENSGALG00010008098	chr1	190149782	190160713	TMEM126A	transmembrane protein 126A [Source:HGNC Symbol;Acc:HGNC:25382]	GO:0005739(mitochondrion);GO:0016020(membrane);GO:0016021(integral component of membrane);GO:0021554(optic nerve development);GO:0032981(mitochondrial respiratory chain complex I assembly)	NA	Hyper	yes
chr1	193619243	193620204	962	+	0.366	0.017378	0.0851138	exonic	ENSGALT00010005307	protein_coding	ENSGALG00010002348	chr1	193609374	193625486	THAP12	THAP domain containing 12 [Source:HGNC Symbol;Acc:HGNC:9440]	GO:0005634(nucleus)	NA	Hyper	no
chr1	193620353	193621343	991	+	0.322	0.0245471	0.108893	stop_codon	ENSGALT00010005307	protein_coding	ENSGALG00010002348	chr1	193609374	193625486	THAP12	THAP domain containing 12 [Source:HGNC Symbol;Acc:HGNC:9440]	GO:0005634(nucleus)	NA	Hyper	no
chr1	195340263	195343880	3618	+	-0.378	0.00758578	0.0446684	stop_codon	ENSGALT00010006701	protein_coding	ENSGALG00010002894	chr1	195216484	195345707	FCHSD2	FCH and double SH3 domains 2 [Source:HGNC Symbol;Acc:HGNC:29114]	GO:0005547(phosphatidylinositol-3,4,5-trisphosphate binding);GO:0005886(plasma membrane);GO:0005905(clathrin-coated pit);GO:0030838(positive regulation of actin filament polymerization);GO:0043325(phosphatidylinositol-3,4-bisphosphate binding);GO:0061024(membrane organization);GO:0072583(clathrin-dependent endocytosis);GO:0120043(stereocilium shaft);GO:2000601(positive regulation of Arp2/3 comple…	NA	Hypo	no
chr1	440187	440338	152	-	-2.73	0.0107152	0.0588844	3'UTR	ENSGALT00010017547	protein_coding	ENSGALG00010007369	chr1	429352	445284	ENSGALG00010007369	NA	NA	NA	Hypo	yes
chr1	1203727	1204268	542	-	0.661	0.0011749	0.01	3'UTR	ENSGALT00010015372	protein_coding	ENSGALG00010006463	chr1	1198695	1205558	SCO2	synthesis of cytochrome C oxidase 2 [Source:HGNC Symbol;Acc:HGNC:10604]	GO:0001654(eye development);GO:0001701(in utero embryonic development);GO:0003012(muscle system process);GO:0005739(mitochondrion);GO:0008535(respiratory chain complex IV assembly);GO:0014823(response to activity);GO:0015035(protein-disulfide reductase activity);GO:0022904(respiratory electron transport chain);GO:0030016(myofibril);GO:0031305(integral component of mitochondrial inner membrane);GO…	NA	Hyper	no
chr1	1557859	1558518	660	-	-0.654	0.00891251	0.0501187	3'UTR	ENSGALT00010015874	protein_coding	ENSGALG00010006633	chr1	1557860	1582406	FBXO18	F-box protein, helicase, 18 [Source:NCBI gene (formerly Entrezgene);Acc:416687]	GO:0000737(DNA catabolic process, endonucleolytic);GO:0000785(chromatin);GO:0001934(positive regulation of protein phosphorylation);GO:0003678(DNA helicase activity);GO:0003690(double-stranded DNA binding);GO:0003697(single-stranded DNA binding);GO:0005634(nucleus);GO:0006974(cellular response to DNA damage stimulus);GO:0008219(cell death);GO:0015616(DNA translocase activity);GO:0016567(protein u…	NA	Hypo	no
chr1	4210085	4211723	1639	-	-0.827	0.0042658	0.0281838	stop_codon	ENSGALT00010012870	protein_coding	ENSGALG00010005409	chr1	4208592	4263414	PRKCQ	protein kinase C theta [Source:HGNC Symbol;Acc:HGNC:9410]	GO:0001772(immunological synapse);GO:0004672(protein kinase activity);GO:0004697(protein kinase C activity);GO:0005737(cytoplasm);GO:0005886(plasma membrane);GO:0006355(regulation of DNA-templated transcription);GO:0006468(protein phosphorylation);GO:0006509(membrane protein ectodomain proteolysis);GO:0016235(aggresome);GO:0032212(positive regulation of telomere maintenance via telomerase);GO:003…	04140(Autophagy - animal);04270(Vascular smooth muscle contraction);04920(Adipocytokine signaling pathway)	Hypo	no
chr1	6847930	6855408	7479	-	0.533	1.58489e-13	1e-11	start_codon	ENSGALT00010013858	protein_coding	ENSGALG00010005814	chr1	6805169	6860584	UPF2	UPF2 regulator of nonsense mediated mRNA decay [Source:HGNC Symbol;Acc:HGNC:17854]	GO:0000184(nuclear-transcribed mRNA catabolic process, nonsense-mediated decay);GO:0001889(liver development);GO:0005634(nucleus);GO:0005737(cytoplasm);GO:0005829(cytosol);GO:0031100(animal organ regeneration);GO:0035145(exon-exon junction complex);GO:0036464(cytoplasmic ribonucleoprotein granule);GO:0042162(telomeric DNA binding)	03013(RNA transport);03015(mRNA surveillance pathway)	Hyper	no
chr1	7458575	7458786	212	-	1.77	0.0331131	0.134896	3'UTR	ENSGALT00010013813	protein_coding	ENSGALG00010005800	chr1	7458576	7816711	FRMD4A	FERM domain containing 4A [Source:HGNC Symbol;Acc:HGNC:25491]	GO:0005737(cytoplasm);GO:0005923(bicellular tight junction);GO:0030674(protein-macromolecule adaptor activity);GO:0050709(negative regulation of protein secretion);GO:0050714(positive regulation of protein secretion);GO:0090162(establishment of epithelial cell polarity)	NA	Hyper	yes
chr1	7465414	7468257	2844	-	-0.353	0.000457088	0.00446684	exonic	ENSGALT00010013813	protein_coding	ENSGALG00010005800	chr1	7458576	7816711	FRMD4A	FERM domain containing 4A [Source:HGNC Symbol;Acc:HGNC:25491]	GO:0005737(cytoplasm);GO:0005923(bicellular tight junction);GO:0030674(protein-macromolecule adaptor activity);GO:0050709(negative regulation of protein secretion);GO:0050714(positive regulation of protein secretion);GO:0090162(establishment of epithelial cell polarity)	NA	Hypo	no
chr1	8084003	8084213	211	-	-0.984	0.00524807	0.0331131	3'UTR	ENSGALT00010014506	protein_coding	ENSGALG00010006064	chr1	8083795	8112422	DMTF1	cyclin D binding myb like transcription factor 1 [Source:NCBI gene (formerly Entrezgene);Acc:418646]	GO:0000976(transcription cis-regulatory region binding);GO:0000978(RNA polymerase II cis-regulatory region sequence-specific DNA binding);GO:0000981(DNA-binding transcription factor activity, RNA polymerase II-specific);GO:0003700(DNA-binding transcription factor activity);GO:0005634(nucleus);GO:0005654(nucleoplasm);GO:0005829(cytosol);GO:0006355(regulation of DNA-templated transcription);GO:0006…	NA	Hypo	no
chr1	12777129	12777878	750	-	0.32	0.00042658	0.0042658	exonic	ENSGALT00010022465	protein_coding	ENSGALG00010009407	chr1	12769812	12935883	PTPN12	protein tyrosine phosphatase non-receptor type 12 [Source:HGNC Symbol;Acc:HGNC:9645]	GO:0002102(podosome);GO:0004721(phosphoprotein phosphatase activity);GO:0005829(cytosol);GO:0006470(protein dephosphorylation);GO:0017124(SH3 domain binding);GO:0035335(peptidyl-tyrosine dephosphorylation);GO:0042058(regulation of epidermal growth factor receptor signaling pathway);GO:0071364(cellular response to epidermal growth factor stimulus)	NA	Hyper	no
chr1	13174770	13176031	1262	-	1.28	0.00162181	0.0128825	stop_codon	ENSGALT00010022810	protein_coding	ENSGALG00010009571	chr1	13174771	13195120	DNAJC2	DnaJ heat shock protein family (Hsp40) member C2 [Source:NCBI gene (formerly Entrezgene);Acc:417717]	GO:0005737(cytoplasm);GO:0005829(cytosol);GO:0006325(chromatin organization);GO:0006450(regulation of translational fidelity);GO:0030544(Hsp70 protein binding);GO:0043022(ribosome binding);GO:0051083('de novo' cotranslational protein folding)	NA	Hyper	yes
chr1	14038262	14039346	1085	-	0.854	3.98107e-17	3.16228e-15	exonic	ENSGALT00010024037	protein_coding	ENSGALG00010010119	chr1	14016179	14154134	SRPK2	SRSF protein kinase 2 [Source:HGNC Symbol;Acc:HGNC:11306]	GO:0000245(spliceosomal complex assembly);GO:0000287(magnesium ion binding);GO:0000785(chromatin);GO:0004674(protein serine/threonine kinase activity);GO:0005524(ATP binding);GO:0005634(nucleus);GO:0005654(nucleoplasm);GO:0005730(nucleolus);GO:0005737(cytoplasm);GO:0005829(cytosol);GO:0006468(protein phosphorylation);GO:0008284(positive regulation of cell population proliferation);GO:0008380(RNA …	NA	Hyper	no
chr1	14566716	14567255	540	-	0.923	9.33254e-06	0.000154882	start_codon	ENSGALT00010025032	protein_coding	ENSGALG00010010475	chr1	14561060	14569919	CCDC71L	coiled-coil domain containing 71 like [Source:HGNC Symbol;Acc:HGNC:26685]	NA	NA	Hyper	no
chr1	19362686	19363166	481	-	1.15	5.01187e-21	6.30957e-19	stop_codon	ENSGALT00010019301	protein_coding	ENSGALG00010008094	chr1	19361675	19366025	PIM3	NA	GO:0000166(nucleotide binding);GO:0004672(protein kinase activity);GO:0004674(protein serine/threonine kinase activity);GO:0004712(protein serine/threonine/tyrosine kinase activity);GO:0005524(ATP binding);GO:0005737(cytoplasm);GO:0006468(protein phosphorylation);GO:0007346(regulation of mitotic cell cycle);GO:0016301(kinase activity);GO:0016310(phosphorylation);GO:0016740(transferase activity);G…	NA	Hyper	yes
chr1	23683872	23684382	511	-	1.27	0.00295121	0.020893	3'UTR	ENSGALT00010003272	protein_coding	ENSGALG00010001419	chr1	23681323	23949372	KCND2	potassium voltage-gated channel subfamily D member 2 [Source:NCBI gene (formerly Entrezgene);Acc:374143]	GO:0005216(ion channel activity);GO:0005244(voltage-gated ion channel activity);GO:0005249(voltage-gated potassium channel activity);GO:0005250(A-type (transient outward) potassium channel activity);GO:0005267(potassium channel activity);GO:0005886(plasma membrane);GO:0005887(integral component of plasma membrane);GO:0006811(ion transport);GO:0006813(potassium ion transport);GO:0008076(voltage-ga…	NA	Hyper	yes
chr1	25212825	25213244	420	-	1.23	1.94984e-06	3.80189e-05	3'UTR	ENSGALT00010005168	protein_coding	ENSGALG00010002285	chr1	25212408	25229141	CAV1	caveolin 1 [Source:NCBI gene (formerly Entrezgene);Acc:373996]	GO:0000122(negative regulation of transcription by RNA polymerase II);GO:0000139(Golgi membrane);GO:0000165(MAPK cascade);GO:0001525(angiogenesis);GO:0001570(vasculogenesis);GO:0001666(response to hypoxia);GO:0001935(endothelial cell proliferation);GO:0001937(negative regulation of endothelial cell proliferation);GO:0001960(negative regulation of cytokine-mediated signaling pathway);GO:0002026(re…	04144(Endocytosis);04510(Focal adhesion)	Hyper	yes
chr1	26063099	26091755	28657	-	-0.824	0.00134896	0.0112202	stop_codon	ENSGALT00010003247	protein_coding	ENSGALG00010001407	chr1	26061577	26473375	FOXP2	forkhead box P2 [Source:NCBI gene (formerly Entrezgene);Acc:769935]	GO:0003677(DNA binding);GO:0003700(DNA-binding transcription factor activity);GO:0021757(caudate nucleus development);GO:0021758(putamen development);GO:0021987(cerebral cortex development);GO:0042802(identical protein binding);GO:0042803(protein homodimerization activity);GO:0043565(sequence-specific DNA binding);GO:0045892(negative regulation of DNA-templated transcription)	NA	Hypo	no
chr1	28582553	28583272	720	-	0.708	2.18776e-07	5.37032e-06	stop_codon	ENSGALT00010002830	protein_coding	ENSGALG00010001224	chr1	28580369	28588852	DNAJB9	DnaJ heat shock protein family (Hsp40) member B9 [Source:NCBI gene (formerly Entrezgene);Acc:417783]	GO:0002639(positive regulation of immunoglobulin production);GO:0005783(endoplasmic reticulum);GO:0005788(endoplasmic reticulum lumen);GO:0030183(B cell differentiation);GO:0030433(ubiquitin-dependent ERAD pathway);GO:0030544(Hsp70 protein binding);GO:0034976(response to endoplasmic reticulum stress);GO:0051087(chaperone binding);GO:0051787(misfolded protein binding)	NA	Hyper	no
chr1	29793599	29797120	3522	-	0.692	1.99526e-15	1.58489e-13	stop_codon	ENSGALT00010004193	protein_coding	ENSGALG00010001843	chr1	29792346	29852409	PRICKLE1	prickle planar cell polarity protein 1 [Source:HGNC Symbol;Acc:HGNC:17019]	GO:0001843(neural tube closure);GO:0005634(nucleus);GO:0005829(cytosol);GO:0006606(protein import into nucleus);GO:0008270(zinc ion binding);GO:0031398(positive regulation of protein ubiquitination);GO:0031965(nuclear membrane);GO:0032436(positive regulation of proteasomal ubiquitin-dependent protein catabolic process);GO:0035904(aorta development);GO:0045892(negative regulation of DNA-templated …	04310(Wnt signaling pathway)	Hyper	no
chr1	31007324	31008221	898	-	0.655	1.12202e-06	2.34423e-05	3'UTR	ENSGALT00010033440	protein_coding	ENSGALG00010013945	chr1	31005652	31047188	SCAF11	SR-related CTD associated factor 11 [Source:HGNC Symbol;Acc:HGNC:10784]	GO:0000245(spliceosomal complex assembly);GO:0000375(RNA splicing, via transesterification reactions);GO:0005654(nucleoplasm);GO:0005730(nucleolus);GO:0008380(RNA splicing);GO:0016604(nuclear body);GO:0046872(metal ion binding)	NA	Hyper	no
chr1	31141171	31141960	790	-	0.787	0.000416869	0.00416869	5'UTR	ENSGALT00010033518	protein_coding	ENSGALG00010013977	chr1	31126915	31141960	SLC38A2	solute carrier family 38 member 2 [Source:NCBI gene (formerly Entrezgene);Acc:417807]	GO:0003333(amino acid transmembrane transport);GO:0005295(neutral amino acid:sodium symporter activity);GO:0005737(cytoplasm);GO:0005886(plasma membrane);GO:0005887(integral component of plasma membrane);GO:0006865(amino acid transport);GO:0006868(glutamine transport);GO:0010628(positive regulation of gene expression);GO:0015171(amino acid transmembrane transporter activity);GO:0015186(L-glutamin…	NA	Hyper	no
chr1	31568896	31569253	358	-	0.969	0.00218776	0.0162181	3'UTR	ENSGALT00010033944	protein_coding	ENSGALG00010014134	chr1	31568897	31583839	RPAP3	RNA polymerase II associated protein 3 [Source:NCBI gene (formerly Entrezgene);Acc:417811]	GO:0005829(cytosol);GO:0097255(R2TP complex);GO:1990062(RPAP3/R2TP/prefoldin-like complex)	NA	Hyper	no
chr1	33900117	33900178	62	-	0.682	7.24436e-05	0.000954993	3'UTR	ENSGALT00010031524	protein_coding	ENSGALG00010013150	chr1	33900118	33920687	GNS	glucosamine (N-acetyl)-6-sulfatase [Source:NCBI gene (formerly Entrezgene);Acc:417829]	GO:0005539(glycosaminoglycan binding);GO:0005764(lysosome);GO:0008449(N-acetylglucosamine-6-sulfatase activity);GO:0008484(sulfuric ester hydrolase activity);GO:0016787(hydrolase activity);GO:0030203(glycosaminoglycan metabolic process);GO:0046872(metal ion binding)	00531(Glycosaminoglycan degradation);01100(Metabolic pathways);04142(Lysosome)	Hyper	no
chr1	34494598	34496567	1970	-	0.766	5.7544e-09	1.90546e-07	3'UTR	ENSGALT00010028921	protein_coding	ENSGALG00010012071	chr1	34494039	34764021	ENSGALG00010012071	NA	NA	NA	Hyper	no
chr1	36462799	36463129	331	-	0.925	0.000691831	0.00630957	3'UTR	ENSGALT00010027988	protein_coding	ENSGALG00010011696	chr1	36462800	36500607	ZFC3H1	zinc finger C3H1-type containing [Source:HGNC Symbol;Acc:HGNC:28328]	GO:0000178(exosome (RNase complex));GO:0005634(nucleus)	NA	Hyper	no
chr1	36491801	36500128	8328	-	0.302	2.18776e-05	0.000323594	exonic	ENSGALT00010027988	protein_coding	ENSGALG00010011696	chr1	36462800	36500607	ZFC3H1	zinc finger C3H1-type containing [Source:HGNC Symbol;Acc:HGNC:28328]	GO:0000178(exosome (RNase complex));GO:0005634(nucleus)	NA	Hyper	no
chr1	39656241	39661379	5139	-	0.477	1.62181e-05	0.000251189	3'UTR	ENSGALT00010032109	protein_coding	ENSGALG00010013333	chr1	39654566	39779011	PPP1R12A	protein phosphatase 1 regulatory subunit 12A [Source:NCBI gene (formerly Entrezgene);Acc:396020]	GO:0000278(mitotic cell cycle);GO:0000776(kinetochore);GO:0004857(enzyme inhibitor activity);GO:0005730(nucleolus);GO:0005737(cytoplasm);GO:0005813(centrosome);GO:0005829(cytosol);GO:0005856(cytoskeleton);GO:0005886(plasma membrane);GO:0006470(protein dephosphorylation);GO:0007098(centrosome cycle);GO:0007165(signal transduction);GO:0015629(actin cytoskeleton);GO:0019208(phosphatase regulator act…	04270(Vascular smooth muscle contraction);04510(Focal adhesion);04810(Regulation of actin cytoskeleton)	Hyper	no
chr1	39680112	39680383	272	-	0.562	0.0112202	0.0616595	exonic	ENSGALT00010032092	protein_coding	ENSGALG00010013333	chr1	39654566	39779011	PPP1R12A	protein phosphatase 1 regulatory subunit 12A [Source:NCBI gene (formerly Entrezgene);Acc:396020]	GO:0000278(mitotic cell cycle);GO:0000776(kinetochore);GO:0004857(enzyme inhibitor activity);GO:0005730(nucleolus);GO:0005737(cytoplasm);GO:0005813(centrosome);GO:0005829(cytosol);GO:0005856(cytoskeleton);GO:0005886(plasma membrane);GO:0006470(protein dephosphorylation);GO:0007098(centrosome cycle);GO:0007165(signal transduction);GO:0015629(actin cytoskeleton);GO:0019208(phosphatase regulator act…	04270(Vascular smooth muscle contraction);04510(Focal adhesion);04810(Regulation of actin cytoskeleton)	Hyper	no
chr1	41717272	41717692	421	-	0.712	0.0158489	0.0794328	start_codon	ENSGALT00010026596	protein_coding	ENSGALG00010011117	chr1	41691259	41727612	SLC6A15	solute carrier family 6 member 15 [Source:HGNC Symbol;Acc:HGNC:13621]	GO:0003333(amino acid transmembrane transport);GO:0005298(proline:sodium symporter activity);GO:0005887(integral component of plasma membrane);GO:0006811(ion transport);GO:0006814(sodium ion transport);GO:0006865(amino acid transport);GO:0015293(symporter activity);GO:0015804(neutral amino acid transport);GO:0015820(leucine transport);GO:0015824(proline transport);GO:0016020(membrane);GO:0016021(…	NA	Hyper	no
chr1	43034364	43036323	1960	-	-0.355	0.00416869	0.0275423	3'UTR	ENSGALT00010027407	protein_coding	ENSGALG00010011452	chr1	43031098	43086596	KITLG	KIT ligand [Source:NCBI gene (formerly Entrezgene);Acc:396028]	GO:0001755(neural crest cell migration);GO:0002244(hematopoietic progenitor cell differentiation);GO:0002573(myeloid leukocyte differentiation);GO:0002687(positive regulation of leukocyte migration);GO:0002763(positive regulation of myeloid leukocyte differentiation);GO:0005125(cytokine activity);GO:0005173(stem cell factor receptor binding);GO:0005576(extracellular region);GO:0005615(extracellul…	04010(MAPK signaling pathway);04916(Melanogenesis)	Hypo	no
chr1	43345988	43346168	181	-	1.68	0.0436516	0.162181	5'UTR	ENSGALT00010031762	protein_coding	ENSGALG00010013226	chr1	43341544	43346288	DUSP6	dual specificity phosphatase 6 [Source:NCBI gene (formerly Entrezgene);Acc:374272]	GO:0001933(negative regulation of protein phosphorylation);GO:0004721(phosphoprotein phosphatase activity);GO:0004722(protein serine/threonine phosphatase activity);GO:0004725(protein tyrosine phosphatase activity);GO:0005654(nucleoplasm);GO:0005737(cytoplasm);GO:0005829(cytosol);GO:0006470(protein dephosphorylation);GO:0008138(protein tyrosine/serine/threonine phosphatase activity);GO:0016301(ki…	04010(MAPK signaling pathway)	Hyper	yes
chr1	43358502	43359012	511	-	-3.46	0.0251189	0.109396	ncRNA_exonic	ENSGALT00010033717	lncRNA	ENSGALG00010014051	chr1	43346891	43373527	ENSGALG00010014051	NA	NA	NA	Hypo	yes
chr1	44107995	44224088	116094	-	0.508	5.01187e-08	1.38038e-06	start_codon	ENSGALT00010032122	protein_coding	ENSGALG00010013345	chr1	44073194	44224274	DCN	decorin [Source:NCBI gene (formerly Entrezgene);Acc:417892]	GO:0005518(collagen binding);GO:0005539(glycosaminoglycan binding);GO:0005576(extracellular region);GO:0005615(extracellular space);GO:0010508(positive regulation of autophagy);GO:0010596(negative regulation of endothelial cell migration);GO:0014068(positive regulation of phosphatidylinositol 3-kinase signaling);GO:0016239(positive regulation of macroautophagy);GO:0016525(negative regulation of a…	04350(TGF-beta signaling pathway)	Hyper	no
chr1	47231263	47231534	272	-	1.33	0.000977237	0.00851138	3'UTR	ENSGALT00010027492	protein_coding	ENSGALG00010011480	chr1	47230095	47284354	UHRF1BP1L	UHRF1 binding protein 1 like [Source:HGNC Symbol;Acc:HGNC:29102]	GO:0005769(early endosome);GO:0005829(cytosol);GO:0042803(protein homodimerization activity);GO:0062069(GARP complex binding)	NA	Hyper	yes
chr1	47245545	47246296	752	-	0.441	0.00912011	0.0512861	exonic	ENSGALT00010027490	protein_coding	ENSGALG00010011480	chr1	47230095	47284354	UHRF1BP1L	UHRF1 binding protein 1 like [Source:HGNC Symbol;Acc:HGNC:29102]	GO:0005769(early endosome);GO:0005829(cytosol);GO:0042803(protein homodimerization activity);GO:0062069(GARP complex binding)	NA	Hyper	no
chr1	47756780	47757080	301	-	0.903	0.00074131	0.00676083	stop_codon	ENSGALT00010028003	protein_coding	ENSGALG00010011702	chr1	47756781	47802414	NUP205	nucleoporin 205 [Source:HGNC Symbol;Acc:HGNC:18658]	GO:0005634(nucleus);GO:0005635(nuclear envelope);GO:0005643(nuclear pore);GO:0017056(structural constituent of nuclear pore);GO:0031965(nuclear membrane);GO:0034399(nuclear periphery);GO:0051292(nuclear pore complex assembly)	03013(RNA transport)	Hyper	no
chr1	48921012	48944625	23614	-	1.09	7.07946e-10	2.81838e-08	3'UTR	ENSGALT00010026821	protein_coding	ENSGALG00010011231	chr1	48920953	48981277	PLBD1	phospholipase B domain containing 1 [Source:HGNC Symbol;Acc:HGNC:26215]	GO:0005615(extracellular space)	NA	Hyper	yes
chr1	49243895	49244073	179	-	1.64	0.0011749	0.01	3'UTR	ENSGALT00010026297	protein_coding	ENSGALG00010010978	chr1	49243896	49252104	SERHL	serine hydrolase-like (pseudo [Source:NCBI gene (formerly Entrezgene);Acc:417976]	GO:0016787(hydrolase activity)	NA	Hyper	yes
chr1	49597053	49597412	360	-	0.638	0.0218776	0.1	stop_codon	ENSGALT00010025828	protein_coding	ENSGALG00010010792	chr1	49597054	49610669	XRCC6	X-ray repair cross complementing 6 [Source:NCBI gene (formerly Entrezgene);Acc:395767]	GO:0000976(transcription cis-regulatory region binding);GO:0002218(activation of innate immune response);GO:0003678(DNA helicase activity);GO:0003691(double-stranded telomeric DNA binding);GO:0005654(nucleoplasm);GO:0005667(transcription regulator complex);GO:0005730(nucleolus);GO:0006303(double-strand break repair via nonhomologous end joining);GO:0008022(protein C-terminus binding);GO:0008094(A…	03450(Non-homologous end-joining)	Hyper	no
chr1	49704634	49705776	1143	-	0.347	4.36516e-05	0.00060256	stop_codon	ENSGALT00010030643	protein_coding	ENSGALG00010012786	chr1	49701516	49717650	TEF	TEF, PAR bZIP transcription factor [Source:NCBI gene (formerly Entrezgene);Acc:396342]	GO:0003690(double-stranded DNA binding);GO:0045944(positive regulation of transcription by RNA polymerase II);GO:1990837(sequence-specific double-stranded DNA binding)	NA	Hyper	no
chr1	49900099	49900159	61	-	1.13	0.00128825	0.0107152	3'UTR	ENSGALT00010030953	protein_coding	ENSGALG00010012900	chr1	49900100	49911237	RBX1	ring-box 1 [Source:NCBI gene (formerly Entrezgene);Acc:418001]	GO:0000209(protein polyubiquitination);GO:0004842(ubiquitin-protein transferase activity);GO:0005654(nucleoplasm);GO:0005829(cytosol);GO:0006513(protein monoubiquitination);GO:0016567(protein ubiquitination);GO:0019005(SCF ubiquitin ligase complex);GO:0030163(protein catabolic process);GO:0031146(SCF-dependent proteasomal ubiquitin-dependent protein catabolic process);GO:0031461(cullin-RING ubiqu…	03420(Nucleotide excision repair);04110(Cell cycle);04114(Oocyte meiosis);04120(Ubiquitin mediated proteolysis);04141(Protein processing in endoplasmic reticulum);04310(Wnt signaling pathway);04350(TGF-beta signaling pathway)	Hyper	yes
chr1	50158954	50160722	1769	-	0.529	3.80189e-08	1.09648e-06	stop_codon	ENSGALT00010031511	protein_coding	ENSGALG00010013146	chr1	50158925	50286995	TNRC6B	trinucleotide repeat containing adaptor 6B [Source:HGNC Symbol;Acc:HGNC:29190]	GO:0031047(gene silencing by RNA);GO:0035278(miRNA-mediated gene silencing by inhibition of translation);GO:0060213(positive regulation of nuclear-transcribed mRNA poly(A) tail shortening);GO:1900153(positive regulation of nuclear-transcribed mRNA catabolic process, deadenylation-dependent decay)	NA	Hyper	no
chr1	51107177	51108393	1217	-	0.863	1.34896e-09	5.01187e-08	3'UTR	ENSGALT00010024921	protein_coding	ENSGALG00010010421	chr1	51107178	51111091	POLR2F	RNA polymerase II subunit F [Source:NCBI gene (formerly Entrezgene);Acc:395486]	GO:0001650(fibrillar center);GO:0005634(nucleus);GO:0005654(nucleoplasm);GO:0005665(RNA polymerase II, core complex);GO:0006366(transcription by RNA polymerase II)	03020(RNA polymerase);04623(Cytosolic DNA-sensing pathway)	Hyper	no
chr1	51110350	51110609	260	-	0.645	1e-12	6.30957e-11	exonic	ENSGALT00010024921	protein_coding	ENSGALG00010010421	chr1	51107178	51111091	POLR2F	RNA polymerase II subunit F [Source:NCBI gene (formerly Entrezgene);Acc:395486]	GO:0001650(fibrillar center);GO:0005634(nucleus);GO:0005654(nucleoplasm);GO:0005665(RNA polymerase II, core complex);GO:0006366(transcription by RNA polymerase II)	03020(RNA polymerase);04623(Cytosolic DNA-sensing pathway)	Hyper	no
chr1	51122587	51122858	272	-	0.475	0.0109648	0.0588844	exonic	ENSGALT00010025137	protein_coding	ENSGALG00010010546	chr1	51115160	51135513	MICALL1	MICAL like 1 [Source:NCBI gene (formerly Entrezgene);Acc:418032]	GO:0005770(late endosome);GO:0006612(protein targeting to membrane);GO:0006897(endocytosis);GO:0006898(receptor-mediated endocytosis);GO:0019898(extrinsic component of membrane);GO:0031175(neuron projection development);GO:0031267(small GTPase binding);GO:0032456(endocytic recycling);GO:0032458(slow endocytic recycling);GO:0036010(protein localization to endosome);GO:0042802(identical protein bin…	NA	Hyper	no
chr1	51260204	51260355	152	-	0.74	0.00251189	0.018197	3'UTR	ENSGALT00010034030	protein_coding	ENSGALG00010014159	chr1	51260205	51266476	CDC42EP1	CDC42 effector protein 1 [Source:HGNC Symbol;Acc:HGNC:17014]	GO:0008360(regulation of cell shape);GO:0031274(positive regulation of pseudopodium assembly)	NA	Hyper	no
chr1	52145772	52146160	389	-	0.813	0.01	0.0549541	3'UTR	ENSGALT00010036516	protein_coding	ENSGALG00010015155	chr1	52145117	52152521	HMOX1	heme oxygenase 1 [Source:NCBI gene (formerly Entrezgene);Acc:396287]	GO:0002246(wound healing involved in inflammatory response);GO:0004392(heme oxygenase (decyclizing) activity);GO:0005198(structural molecule activity);GO:0005634(nucleus);GO:0005783(endoplasmic reticulum);GO:0005789(endoplasmic reticulum membrane);GO:0006788(heme oxidation);GO:0006879(cellular iron ion homeostasis);GO:0006979(response to oxidative stress);GO:0016236(macroautophagy);GO:0016239(pos…	00860(Porphyrin and chlorophyll metabolism);01100(Metabolic pathways);04216(Ferroptosis)	Hyper	no
chr1	53683594	53688848	5255	-	0.728	3.16228e-25	5.01187e-23	stop_codon	ENSGALT00010026242	protein_coding	ENSGALG00010010959	chr1	53681916	53692198	TMEM263	transmembrane protein 263 [Source:NCBI gene (formerly Entrezgene);Acc:418068]	GO:0016020(membrane);GO:0016021(integral component of membrane)	NA	Hyper	no
chr1	54759570	54759721	152	-	0.738	7.94328e-11	3.31131e-09	3'UTR	ENSGALT00010024527	protein_coding	ENSGALG00010010280	chr1	54757804	54769805	HSP90B1	heat shock protein 90 beta family member 1 [Source:NCBI gene (formerly Entrezgene);Acc:374163]	GO:0000166(nucleotide binding);GO:0001666(response to hypoxia);GO:0003723(RNA binding);GO:0005524(ATP binding);GO:0005783(endoplasmic reticulum);GO:0005788(endoplasmic reticulum lumen);GO:0005789(endoplasmic reticulum membrane);GO:0005829(cytosol);GO:0006457(protein folding);GO:0016887(ATP hydrolysis activity);GO:0019903(protein phosphatase binding);GO:0030433(ubiquitin-dependent ERAD pathway);GO…	04141(Protein processing in endoplasmic reticulum);05132(Salmonella infection)	Hyper	no
chr1	58444113	58444413	301	-	1.17	1e-10	4.0738e-09	3'UTR	ENSGALT00010023994	protein_coding	ENSGALG00010010106	chr1	58441811	58450241	C7orf73	short transmembrane mitochondrial protein 1 [Source:HGNC Symbol;Acc:HGNC:41909]	GO:0005741(mitochondrial outer membrane);GO:0005746(mitochondrial respirasome);GO:0005758(mitochondrial intermembrane space);GO:0032731(positive regulation of interleukin-1 beta production);GO:1900227(positive regulation of NLRP3 inflammasome complex assembly)	NA	Hyper	yes
chr1	59363163	59363464	302	-	0.696	4.46684e-07	1e-05	exonic	ENSGALT00010026860	protein_coding	ENSGALG00010011250	chr1	59359940	59398074	ENSGALG00010011250	NA	NA	NA	Hyper	no
chr1	61164927	61172279	7353	-	-0.324	0.0263027	0.113501	exonic	ENSGALT00010034181	protein_coding	ENSGALG00010014200	chr1	61159756	61203291	DCP1B	decapping mRNA 1B [Source:HGNC Symbol;Acc:HGNC:24451]	GO:0000184(nuclear-transcribed mRNA catabolic process, nonsense-mediated decay);GO:0000290(deadenylation-dependent decapping of nuclear-transcribed mRNA);GO:0000932(P-body);GO:0003729(mRNA binding);GO:0005737(cytoplasm);GO:0005829(cytosol);GO:0008047(enzyme activator activity);GO:0031087(deadenylation-independent decapping of nuclear-transcribed mRNA);GO:0043085(positive regulation of catalytic a…	03018(RNA degradation)	Hypo	no
chr1	68045353	68045889	537	-	0.394	0.0165959	0.0812831	3'UTR	ENSGALT00010035379	protein_coding	ENSGALG00010014728	chr1	68045295	68065772	INTS13	integrator complex subunit 13 [Source:HGNC Symbol;Acc:HGNC:20174]	GO:0005634(nucleus);GO:0005654(nucleoplasm);GO:0005737(cytoplasm);GO:0007049(cell cycle);GO:0007052(mitotic spindle organization);GO:0007346(regulation of mitotic cell cycle);GO:0016604(nuclear body);GO:0032039(integrator complex);GO:0043231(intracellular membrane-bounded organelle);GO:0051301(cell division);GO:0051642(centrosome localization);GO:0090435(protein localization to nuclear envelope)	NA	Hyper	no
chr1	68421185	68422415	1231	-	1.19	0.017378	0.0851138	stop_codon	ENSGALT00010030857	protein_coding	ENSGALG00010012867	chr1	68381025	68443818	A4GALT	alpha 1,4-galactosyltransferase [Source:NCBI gene (formerly Entrezgene);Acc:418223]	GO:0000139(Golgi membrane);GO:0001576(globoside biosynthetic process);GO:0006688(glycosphingolipid biosynthetic process);GO:0007009(plasma membrane organization);GO:0008378(galactosyltransferase activity);GO:0015643(toxic substance binding);GO:0016020(membrane);GO:0016021(integral component of membrane);GO:0016757(glycosyltransferase activity);GO:0016758(hexosyltransferase activity);GO:0050512(la…	00601(Glycosphingolipid biosynthesis - lacto and neolacto series);00603(Glycosphingolipid biosynthesis - globo and isoglobo series);01100(Metabolic pathways)	Hyper	yes
chr1	75684956	75685195	240	-	0.382	0.00144544	0.011749	3'UTR	ENSGALT00010060534	protein_coding	ENSGALG00010024793	chr1	75684242	75723680	FKBP4	FK506 binding protein 4 [Source:NCBI gene (formerly Entrezgene);Acc:418261]	GO:0000413(protein peptidyl-prolyl isomerization);GO:0003755(peptidyl-prolyl cis-trans isomerase activity);GO:0005528(FK506 binding);GO:0005737(cytoplasm);GO:0016853(isomerase activity);GO:0031072(heat shock protein binding);GO:0061077(chaperone-mediated protein folding)	NA	Hyper	no
chr1	76396447	76396567	121	-	-3.32	0.0331131	0.134896	ncRNA_exonic	ENSGALT00010063305	lncRNA	ENSGALG00010025965	chr1	76395794	76402110	ENSGALG00010025965	NA	NA	NA	Hypo	yes
chr1	76758434	76760078	1645	-	-0.374	9.12011e-05	0.00114815	3'UTR	ENSGALT00010063630	protein_coding	ENSGALG00010026081	chr1	76757718	76809304	KPNA1	karyopherin subunit alpha 1 [Source:NCBI gene (formerly Entrezgene);Acc:418271]	GO:0005654(nucleoplasm);GO:0005829(cytosol);GO:0006607(NLS-bearing protein import into nucleus);GO:0014069(postsynaptic density);GO:0014841(skeletal muscle satellite cell proliferation);GO:0014901(satellite cell activation involved in skeletal muscle regeneration);GO:0042564(NLS-dependent protein nuclear import complex);GO:0042981(regulation of apoptotic process);GO:0043403(skeletal muscle tissue…	05132(Salmonella infection);05164(Influenza A)	Hypo	no
chr1	76932584	76933003	420	-	-0.412	0.0229087	0.103753	stop_codon	ENSGALT00010053661	protein_coding	ENSGALG00010022069	chr1	76932555	76938146	NOP2	NOP2 nucleolar protein [Source:HGNC Symbol;Acc:HGNC:7867]	GO:0000027(ribosomal large subunit assembly);GO:0005730(nucleolus);GO:0008284(positive regulation of cell population proliferation);GO:1901796(regulation of signal transduction by p53 class mediator)	NA	Hypo	no
chr1	77305473	77306131	659	-	0.474	0.017378	0.0851138	3'UTR	ENSGALT00010057371	protein_coding	ENSGALG00010023569	chr1	77304012	77321764	LPCAT3	lysophosphatidylcholine acyltransferase 3 [Source:HGNC Symbol;Acc:HGNC:30244]	GO:0005789(endoplasmic reticulum membrane);GO:0034378(chylomicron assembly);GO:0034379(very-low-density lipoprotein particle assembly);GO:0036150(phosphatidylserine acyl-chain remodeling);GO:0036151(phosphatidylcholine acyl-chain remodeling);GO:0036152(phosphatidylethanolamine acyl-chain remodeling);GO:0036335(intestinal stem cell homeostasis);GO:0045540(regulation of cholesterol biosynthetic pro…	00564(Glycerophospholipid metabolism);04216(Ferroptosis)	Hyper	no
chr1	77483883	77484152	270	-	1.12	2.95121e-07	6.91831e-06	3'UTR	ENSGALT00010058279	protein_coding	ENSGALG00010023926	chr1	77483646	77514171	ZYX	zyxin [Source:NCBI gene (formerly Entrezgene);Acc:418300]	GO:0001725(stress fiber);GO:0005515(protein binding);GO:0005634(nucleus);GO:0005737(cytoplasm);GO:0005829(cytosol);GO:0005856(cytoskeleton);GO:0005886(plasma membrane);GO:0005912(adherens junction);GO:0005925(focal adhesion);GO:0007155(cell adhesion);GO:0007160(cell-matrix adhesion);GO:0007165(signal transduction);GO:0007179(transforming growth factor beta receptor signaling pathway);GO:0007229(i…	04510(Focal adhesion)	Hyper	yes
chr1	78462424	78464396	1973	-	0.362	0.00251189	0.0186209	stop_codon	ENSGALT00010058708	protein_coding	ENSGALG00010024086	chr1	78459947	78469892	GABARAPL1	NA	GO:0000045(autophagosome assembly);GO:0000421(autophagosome membrane);GO:0000422(autophagy of mitochondrion);GO:0005776(autophagosome);GO:0005829(cytosol);GO:0006914(autophagy);GO:0006995(cellular response to nitrogen starvation);GO:0016020(membrane);GO:0016236(macroautophagy);GO:0031625(ubiquitin protein ligase binding);GO:0050811(GABA receptor binding)	04068(FoxO signaling pathway);04136(Autophagy - other);04137(Mitophagy - animal);04140(Autophagy - animal);04371(Apelin signaling pathway);04621(NOD-like receptor signaling pathway)	Hyper	no
chr1	80696763	80696853	91	-	-0.996	0.0371535	0.146555	3'UTR	ENSGALT00010062320	protein_coding	ENSGALG00010025548	chr1	80696494	80723954	B3GAT1L	beta-1,3-glucuronyltransferase 1-like [Source:NCBI gene (formerly Entrezgene);Acc:408180]	NA	00515(Mannose type O-glycan biosynthesis);01100(Metabolic pathways)	Hypo	no
chr1	80698171	80699280	1110	-	1.25	2.51189e-23	3.98107e-21	3'UTR	ENSGALT00010062320	protein_coding	ENSGALG00010025548	chr1	80696494	80723954	B3GAT1L	beta-1,3-glucuronyltransferase 1-like [Source:NCBI gene (formerly Entrezgene);Acc:408180]	NA	00515(Mannose type O-glycan biosynthesis);01100(Metabolic pathways)	Hyper	yes
chr1	84030922	84031220	299	-	0.494	5.49541e-07	1.23027e-05	3'UTR	ENSGALT00010012730	protein_coding	ENSGALG00010005362	chr1	84030060	84110154	ATP1B1	ATPase Na+/K+ transporting subunit beta 1 [Source:NCBI gene (formerly Entrezgene);Acc:396529]	GO:0001671(ATPase activator activity);GO:0005886(plasma membrane);GO:0005890(sodium:potassium-exchanging ATPase complex);GO:0006874(cellular calcium ion homeostasis);GO:0006883(cellular sodium ion homeostasis);GO:0008022(protein C-terminus binding);GO:0010468(regulation of gene expression);GO:0010882(regulation of cardiac muscle contraction by calcium ion signaling);GO:0014704(intercalated disc);…	04260(Cardiac muscle contraction);04261(Adrenergic signaling in cardiomyocytes)	Hyper	no
chr1	84417606	84417962	357	-	0.73	0.00138038	0.0112202	3'UTR	ENSGALT00010012798	protein_coding	ENSGALG00010005386	chr1	84417577	84426327	ENSGALG00010005386	NA	NA	00860(Porphyrin and chlorophyll metabolism);01100(Metabolic pathways);01240(Biosynthesis of cofactors)	Hyper	no
chr1	85597291	85597741	451	-	0.77	2.45471e-05	0.000363078	exonic	ENSGALT00010014470	protein_coding	ENSGALG00010006047	chr1	85585869	85603050	ZBTB11	zinc finger and BTB domain containing 11 [Source:NCBI gene (formerly Entrezgene);Acc:418400]	GO:0005654(nucleoplasm)	NA	Hyper	no
chr1	85606274	85606365	92	-	0.525	0.00891251	0.0501187	stop_codon	ENSGALT00010014496	protein_coding	ENSGALG00010006061	chr1	85603467	85610435	RPL24	ribosomal protein L24 [Source:NCBI gene (formerly Entrezgene);Acc:418401]	GO:0000027(ribosomal large subunit assembly);GO:0002181(cytoplasmic translation);GO:0003735(structural constituent of ribosome);GO:0005737(cytoplasm);GO:0005783(endoplasmic reticulum);GO:0005829(cytosol);GO:0006412(translation);GO:0010458(exit from mitosis);GO:0021554(optic nerve development);GO:0022625(cytosolic large ribosomal subunit);GO:0022626(cytosolic ribosome);GO:0031290(retinal ganglion …	03010(Ribosome)	Hyper	no
chr1	92464963	92465053	91	-	0.978	0.000199526	0.00229087	3'UTR	ENSGALT00010018786	protein_coding	ENSGALG00010007896	chr1	92464964	92471329	TIMMDC1	translocase of inner mitochondrial membrane domain containing 1 [Source:NCBI gene (formerly Entrezgene);Acc:418453]	GO:0005739(mitochondrion);GO:0016020(membrane);GO:0016021(integral component of membrane)	NA	Hyper	no
chr1	98219806	98220613	808	-	0.473	0.0123027	0.0645654	stop_codon	ENSGALT00010018411	protein_coding	ENSGALG00010007751	chr1	98217178	98224878	HSPA13	heat shock protein family A (Hsp70) member 13 [Source:NCBI gene (formerly Entrezgene);Acc:418469]	NA	NA	Hyper	no
chr1	98457433	98459952	2520	-	0.185	0.000489779	0.0047863	stop_codon	ENSGALT00010018618	protein_coding	ENSGALG00010007819	chr1	98438868	98573737	NRIP1	nuclear receptor interacting protein 1 [Source:HGNC Symbol;Acc:HGNC:8001]	GO:0000118(histone deacetylase complex);GO:0000122(negative regulation of transcription by RNA polymerase II);GO:0000785(chromatin);GO:0000978(RNA polymerase II cis-regulatory region sequence-specific DNA binding);GO:0001543(ovarian follicle rupture);GO:0001650(fibrillar center);GO:0003712(transcription coregulator activity);GO:0003713(transcription coactivator activity);GO:0003714(transcription …	NA	Hyper	no
chr1	102647854	102648430	577	-	0.729	0.00316228	0.0223872	stop_codon	ENSGALT00010025988	protein_coding	ENSGALG00010010855	chr1	102645096	102651913	ATP5PF	ATP synthase peripheral stalk subunit F6 [Source:HGNC Symbol;Acc:HGNC:847]	NA	00190(Oxidative phosphorylation);01100(Metabolic pathways)	Hyper	no
chr1	102713375	102713526	152	-	1.07	2.18776e-05	0.000323594	3'UTR	ENSGALT00010026136	protein_coding	ENSGALG00010010915	chr1	102713376	102979763	APP	amyloid beta protein [Source:NCBI gene (formerly Entrezgene);Acc:374198]	GO:0000086(G2/M transition of mitotic cell cycle);GO:0000278(mitotic cell cycle);GO:0000978(RNA polymerase II cis-regulatory region sequence-specific DNA binding);GO:0001774(microglial cell activation);GO:0001934(positive regulation of protein phosphorylation);GO:0001967(suckling behavior);GO:0002265(astrocyte activation involved in immune response);GO:0004867(serine-type endopeptidase inhibitor …	NA	Hyper	yes
chr1	104100163	104102754	2592	-	1.1	1.90546e-07	4.67735e-06	3'UTR	ENSGALT00010024087	protein_coding	ENSGALG00010010077	chr1	104098344	104113862	CCT8	chaperonin containing TCP1 subunit 8 [Source:NCBI gene (formerly Entrezgene);Acc:418486]	GO:0002199(zona pellucida receptor complex);GO:0005654(nucleoplasm);GO:0005737(cytoplasm);GO:0005813(centrosome);GO:0005829(cytosol);GO:0005832(chaperonin-containing T-complex);GO:0005874(microtubule);GO:0006457(protein folding);GO:0007339(binding of sperm to zona pellucida);GO:0032212(positive regulation of telomere maintenance via telomerase);GO:0044183(protein folding chaperone);GO:0044297(cel…	NA	Hyper	yes
chr1	104993581	104993971	391	-	0.892	0.00338844	0.0234423	3'UTR	ENSGALT00010024622	protein_coding	ENSGALG00010010305	chr1	104993582	105038805	URB1	URB1 ribosome biogenesis homolog [Source:HGNC Symbol;Acc:HGNC:17344]	GO:0001650(fibrillar center);GO:0005730(nucleolus)	NA	Hyper	no
chr1	104994060	104995464	1405	-	0.951	2.18776e-07	5.37032e-06	stop_codon	ENSGALT00010024622	protein_coding	ENSGALG00010010305	chr1	104993582	105038805	URB1	URB1 ribosome biogenesis homolog [Source:HGNC Symbol;Acc:HGNC:17344]	GO:0001650(fibrillar center);GO:0005730(nucleolus)	NA	Hyper	no
chr1	105013134	105013464	331	-	0.865	0.00354813	0.0245471	exonic	ENSGALT00010024622	protein_coding	ENSGALG00010010305	chr1	104993582	105038805	URB1	URB1 ribosome biogenesis homolog [Source:HGNC Symbol;Acc:HGNC:17344]	GO:0001650(fibrillar center);GO:0005730(nucleolus)	NA	Hyper	no
chr1	107058379	107062054	3676	-	0.41	0.000398107	0.0040738	exonic	ENSGALT00010031415	protein_coding	ENSGALG00010013104	chr1	106955115	107069358	HLCS	holocarboxylase synthetase [Source:HGNC Symbol;Acc:HGNC:4976]	NA	00780(Biotin metabolism);01100(Metabolic pathways)	Hyper	no
chr1	109819815	109820025	211	-	1.08	2.23872e-05	0.000331131	stop_codon	ENSGALT00010028399	protein_coding	ENSGALG00010011880	chr1	109817299	109833156	U2AF1	U2 small nuclear RNA auxiliary factor 1 [Source:NCBI gene (formerly Entrezgene);Acc:395370]	GO:0000398(mRNA splicing, via spliceosome);GO:0003676(nucleic acid binding);GO:0003723(RNA binding);GO:0005654(nucleoplasm);GO:0005681(spliceosomal complex);GO:0016607(nuclear speck);GO:0030628(pre-mRNA 3'-splice site binding);GO:0046872(metal ion binding);GO:0050733(RS domain binding);GO:0071013(catalytic step 2 spliceosome);GO:0089701(U2AF complex)	03040(Spliceosome)	Hyper	yes
chr1	109984640	109985089	450	-	0.781	1.65959e-05	0.00025704	3'UTR	ENSGALT00010028446	protein_coding	ENSGALG00010011896	chr1	109984522	109997486	SIK1	salt inducible kinase 1 [Source:NCBI gene (formerly Entrezgene);Acc:395417]	GO:0000287(magnesium ion binding);GO:0004674(protein serine/threonine kinase activity);GO:0005524(ATP binding);GO:0005634(nucleus);GO:0005737(cytoplasm);GO:0006468(protein phosphorylation);GO:0007346(regulation of mitotic cell cycle);GO:0008140(cAMP response element binding protein binding);GO:0010830(regulation of myotube differentiation);GO:0010868(negative regulation of triglyceride biosynthet…	NA	Hyper	no
chr1	111993635	111994025	391	-	-0.7	0.0190546	0.0912011	exonic	ENSGALT00010005607	protein_coding	ENSGALG00010002434	chr1	111989204	111996472	GPR34	G protein-coupled receptor 34 [Source:NCBI gene (formerly Entrezgene);Acc:771199]	NA	NA	Hypo	no
chr1	112120027	112120117	91	-	2.83	7.76247e-09	2.45471e-07	3'UTR	ENSGALT00010005719	protein_coding	ENSGALG00010002476	chr1	112120028	112139161	DDX3X	DEAD-box helicase 3, X-linked [Source:NCBI gene (formerly Entrezgene);Acc:418567]	GO:0000166(nucleotide binding);GO:0003676(nucleic acid binding);GO:0003724(RNA helicase activity);GO:0004386(helicase activity);GO:0005524(ATP binding);GO:0016787(hydrolase activity)	04622(RIG-I-like receptor signaling pathway)	Hyper	yes
chr1	118428886	118429062	177	-	2.31	2.51189e-12	1.47911e-10	3'UTR	ENSGALT00010007306	protein_coding	ENSGALG00010003133	chr1	118428887	118431715	SAT1	spermidine/spermine N1-acetyltransferase 1 [Source:NCBI gene (formerly Entrezgene);Acc:374006]	GO:0001525(angiogenesis);GO:0004145(diamine N-acetyltransferase activity);GO:0005737(cytoplasm);GO:0005829(cytosol);GO:0006596(polyamine biosynthetic process);GO:0008080(N-acetyltransferase activity);GO:0009447(putrescine catabolic process);GO:0016740(transferase activity);GO:0016746(acyltransferase activity);GO:0019809(spermidine binding);GO:0032918(spermidine acetylation);GO:0042802(identical p…	00330(Arginine and proline metabolism);01100(Metabolic pathways);04216(Ferroptosis)	Hyper	yes
chr1	120371408	120371708	301	-	0.414	0.0251189	0.109901	stop_codon	ENSGALT00010006818	protein_coding	ENSGALG00010002929	chr1	120371409	120383558	PDHA2	pyruvate dehydrogenase (lipoamide) alpha 2 [Source:NCBI gene (formerly Entrezgene);Acc:418610]	GO:0004738(pyruvate dehydrogenase activity);GO:0004739(pyruvate dehydrogenase (acetyl-transferring) activity);GO:0006086(acetyl-CoA biosynthetic process from pyruvate);GO:0006090(pyruvate metabolic process);GO:0016491(oxidoreductase activity);GO:0016624(oxidoreductase activity, acting on the aldehyde or oxo group of donors, disulfide as acceptor);GO:0043231(intracellular membrane-bounded organell…	00010(Glycolysis / Gluconeogenesis);00020(Citrate cycle (TCA cycle));00620(Pyruvate metabolism);01100(Metabolic pathways);01200(Carbon metabolism)	Hyper	no
chr1	120618492	120622472	3981	-	-0.66	0.000190546	0.00218776	exonic	ENSGALT00010004830	protein_coding	ENSGALG00010002161	chr1	120599756	120720981	CDKL5	cyclin dependent kinase like 5 [Source:HGNC Symbol;Acc:HGNC:11411]	GO:0004672(protein kinase activity);GO:0005524(ATP binding);GO:0005634(nucleus);GO:0005654(nucleoplasm);GO:0005813(centrosome);GO:0016301(kinase activity);GO:0036064(ciliary basal body);GO:0046777(protein autophosphorylation);GO:0097542(ciliary tip);GO:0098978(glutamatergic synapse);GO:0099175(regulation of postsynapse organization);GO:1902017(regulation of cilium assembly)	NA	Hypo	no
chr1	120824881	120826502	1622	-	0.277	0.000107152	0.00131826	stop_codon	ENSGALT00010005375	protein_coding	ENSGALG00010002365	chr1	120823443	120858195	RAI2	NA	GO:0005634(nucleus);GO:0048513(animal organ development)	NA	Hyper	no
chr1	123692029	123692780	752	-	1.03	0.01	0.0562341	3'UTR	ENSGALT00010004400	protein_coding	ENSGALG00010001925	chr1	123691340	124035070	FRMPD4	FERM and PDZ domain containing 4 [Source:HGNC Symbol;Acc:HGNC:29007]	NA	NA	Hyper	yes
chr1	123693108	123693349	242	-	1.34	0.0218776	0.100231	3'UTR	ENSGALT00010004400	protein_coding	ENSGALG00010001925	chr1	123691340	124035070	FRMPD4	FERM and PDZ domain containing 4 [Source:HGNC Symbol;Acc:HGNC:29007]	NA	NA	Hyper	yes
chr1	124126826	124136279	9454	-	0.894	6.30957e-14	3.98107e-12	3'UTR	ENSGALT00010004454	protein_coding	ENSGALG00010001952	chr1	124124346	124174635	MSL3	MSL complex subunit 3 [Source:HGNC Symbol;Acc:HGNC:7370]	GO:0000123(histone acetyltransferase complex);GO:0003677(DNA binding);GO:0005634(nucleus);GO:0006325(chromatin organization);GO:0006355(regulation of DNA-templated transcription);GO:0016573(histone acetylation);GO:0016575(histone deacetylation);GO:0035064(methylated histone binding);GO:0035267(NuA4 histone acetyltransferase complex);GO:0043967(histone H4 acetylation);GO:0043968(histone H2A acetyl…	NA	Hyper	no
chr1	124175931	124176111	181	-	2.27	1.90546e-08	5.7544e-07	ncRNA_exonic	ENSGALT00010007136	lncRNA	ENSGALG00010003066	chr1	124175932	124177972	ENSGALG00010003066	NA	NA	NA	Hyper	yes
chr1	129151037	129154075	3039	-	0.416	5.01187e-09	1.65959e-07	stop_codon	ENSGALT00010003562	protein_coding	ENSGALG00010001548	chr1	129150620	129158993	AKAP17A	A-kinase anchoring protein 17A [Source:NCBI gene (formerly Entrezgene);Acc:418664]	GO:0005634(nucleus);GO:0005829(cytosol);GO:0016607(nuclear speck);GO:0043484(regulation of RNA splicing);GO:0051018(protein kinase A binding)	NA	Hyper	no
chr1	129157513	129158290	778	-	0.719	1.14815e-06	2.34423e-05	start_codon	ENSGALT00010003562	protein_coding	ENSGALG00010001548	chr1	129150620	129158993	AKAP17A	A-kinase anchoring protein 17A [Source:NCBI gene (formerly Entrezgene);Acc:418664]	GO:0005634(nucleus);GO:0005829(cytosol);GO:0016607(nuclear speck);GO:0043484(regulation of RNA splicing);GO:0051018(protein kinase A binding)	NA	Hyper	no
chr1	132294881	132295361	481	-	-0.442	0.0239883	0.107399	3'UTR	ENSGALT00010037751	protein_coding	ENSGALG00010015669	chr1	132292608	132406081	INPP4A	inositol polyphosphate-4-phosphatase type I A [Source:HGNC Symbol;Acc:HGNC:6074]	GO:0005634(nucleus);GO:0005654(nucleoplasm);GO:0005737(cytoplasm);GO:0006793(phosphorus metabolic process);GO:0016316(phosphatidylinositol-3,4-bisphosphate 4-phosphatase activity);GO:0031965(nuclear membrane);GO:0034597(phosphatidylinositol-4,5-bisphosphate 4-phosphatase activity);GO:0036092(phosphatidylinositol-3-phosphate biosynthetic process)	00562(Inositol phosphate metabolism);01100(Metabolic pathways);04070(Phosphatidylinositol signaling system)	Hypo	no
chr1	132656290	132658746	2457	-	0.856	1.31826e-06	2.69153e-05	exonic	ENSGALT00010038196	protein_coding	ENSGALG00010015856	chr1	132652425	132663366	TXNDC9	thioredoxin domain containing 9 [Source:HGNC Symbol;Acc:HGNC:24110]	GO:0005634(nucleus);GO:0005737(cytoplasm);GO:0005813(centrosome);GO:0005829(cytosol);GO:0030496(midbody)	NA	Hyper	no
chr1	132724642	132731350	6709	-	-0.593	1.90546e-06	3.63078e-05	exonic	ENSGALT00010038278	protein_coding	ENSGALG00010015877	chr1	132696979	132750372	REV1	REV1, DNA directed polymerase [Source:NCBI gene (formerly Entrezgene);Acc:418703]	GO:0009411(response to UV);GO:0017125(deoxycytidyl transferase activity);GO:0042276(error-prone translesion synthesis)	03460(Fanconi anemia pathway)	Hypo	no
chr1	133565836	133565986	151	-	1.63	0.00398107	0.0269153	ncRNA_exonic	ENSGALT00010038618	lncRNA	ENSGALG00010016048	chr1	133565837	133569225	ENSGALG00010016048	NA	NA	NA	Hyper	yes
chr1	136912271	136912721	451	-	0.823	2.51189e-15	1.99526e-13	exonic	ENSGALT00010032255	protein_coding	ENSGALG00010013398	chr1	136910295	136921996	CHAMP1	chromosome alignment maintaining phosphoprotein 1 [Source:HGNC Symbol;Acc:HGNC:20311]	GO:0000776(kinetochore);GO:0000793(condensed chromosome);GO:0005634(nucleus);GO:0005654(nucleoplasm);GO:0005819(spindle);GO:0016604(nuclear body);GO:0031134(sister chromatid biorientation);GO:0034501(protein localization to kinetochore);GO:0035372(protein localization to microtubule);GO:0051315(attachment of mitotic spindle microtubules to kinetochore);GO:0090543(Flemming body)	NA	Hyper	no
chr1	137782998	137783358	361	-	-0.643	0.00724436	0.042658	3'UTR	ENSGALT00010031935	protein_coding	ENSGALG00010013263	chr1	137780003	137900103	ATP11A	ATPase phospholipid transporting 11A [Source:HGNC Symbol;Acc:HGNC:13552]	GO:0001701(in utero embryonic development);GO:0005783(endoplasmic reticulum);GO:0005794(Golgi apparatus);GO:0005886(plasma membrane);GO:0005887(integral component of plasma membrane);GO:0010831(positive regulation of myotube differentiation);GO:0043231(intracellular membrane-bounded organelle);GO:0055037(recycling endosome);GO:0090555(phosphatidylethanolamine flippase activity);GO:0140346(phospha…	NA	Hypo	no
chr1	140239083	140241479	2397	-	0.413	2.13796e-05	0.000316228	5'UTR	ENSGALT00010036000	protein_coding	ENSGALG00010014965	chr1	140227563	140242826	ABHD13	abhydrolase domain containing 13 [Source:NCBI gene (formerly Entrezgene);Acc:418763]	GO:0002084(protein depalmitoylation);GO:0005737(cytoplasm);GO:0008474(palmitoyl-(protein) hydrolase activity);GO:0016020(membrane);GO:0016021(integral component of membrane);GO:0016787(hydrolase activity);GO:0032839(dendrite cytoplasm)	NA	Hyper	no
chr1	144330956	144331167	212	-	-1.43	0.0074131	0.0436516	3'UTR	ENSGALT00010013316	protein_coding	ENSGALG00010005561	chr1	144330748	144485122	CLYBL	citramalyl-CoA lyase [Source:HGNC Symbol;Acc:HGNC:18355]	GO:0000287(magnesium ion binding);GO:0004474(malate synthase activity);GO:0047777((S)-citramalyl-CoA lyase activity);GO:0070207(protein homotrimerization);GO:0106064(regulation of cobalamin metabolic process);GO:0106121(positive regulation of cobalamin metabolic process)	NA	Hypo	yes
chr1	145340235	145340296	62	-	1.5	0.040738	0.154882	3'UTR	ENSGALT00010012492	protein_coding	ENSGALG00010005272	chr1	145340236	145447372	MBNL2	muscleblind like splicing regulator 2 [Source:NCBI gene (formerly Entrezgene);Acc:418784]	GO:0000381(regulation of alternative mRNA splicing, via spliceosome);GO:0003723(RNA binding);GO:0005654(nucleoplasm);GO:0005737(cytoplasm);GO:0046872(metal ion binding)	NA	Hyper	yes
chr1	164087996	164088356	361	-	3.6	0.00275423	0.0199526	ncRNA_exonic	ENSGALT00010009741	lncRNA	ENSGALG00010004175	chr1	164087280	164091417	ENSGALG00010004175	NA	NA	NA	Hyper	yes
chr1	165763855	165768187	4333	-	-0.349	0.047863	0.174582	exonic	ENSGALT00010007377	protein_coding	ENSGALG00010003169	chr1	165756908	165770097	MTRF1	mitochondrial translation release factor 1 [Source:HGNC Symbol;Acc:HGNC:7469]	GO:0003747(translation release factor activity);GO:0005739(mitochondrion);GO:0006412(translation);GO:0006415(translational termination);GO:0070126(mitochondrial translational termination)	NA	Hypo	no
chr1	167837525	167837946	422	-	0.645	0.00338844	0.0234423	3'UTR	ENSGALT00010008616	protein_coding	ENSGALG00010003734	chr1	167837526	167883192	ZC3H13	zinc finger CCCH-type containing 13 [Source:HGNC Symbol;Acc:HGNC:20368]	NA	NA	Hyper	no
chr1	167846566	167848604	2039	-	1.13	1.25893e-52	6.30957e-50	exonic	ENSGALT00010008616	protein_coding	ENSGALG00010003734	chr1	167837526	167883192	ZC3H13	zinc finger CCCH-type containing 13 [Source:HGNC Symbol;Acc:HGNC:20368]	NA	NA	Hyper	yes
chr1	168255672	168256180	509	-	1.31	0.00776247	0.0446684	start_codon	ENSGALT00010011060	protein_coding	ENSGALG00010004769	chr1	168226119	168257135	HTR2A	5-hydroxytryptamine receptor 2A [Source:NCBI gene (formerly Entrezgene);Acc:428070]	GO:0001587(Gq/11-coupled serotonin receptor activity);GO:0004993(G protein-coupled serotonin receptor activity);GO:0005886(plasma membrane);GO:0006096(glycolytic process);GO:0006874(cellular calcium ion homeostasis);GO:0007202(activation of phospholipase C activity);GO:0009410(response to xenobiotic stimulus);GO:0010513(positive regulation of phosphatidylinositol biosynthetic process);GO:0014065(…	04020(Calcium signaling pathway);04080(Neuroactive ligand-receptor interaction);04540(Gap junction)	Hyper	yes
chr1	168677282	168678269	988	-	-0.482	0.00112202	0.00954993	stop_codon	ENSGALT00010009074	protein_coding	ENSGALG00010003920	chr1	168643307	168679524	LPAR6	lysophosphatidic acid receptor 6 [Source:NCBI gene (formerly Entrezgene);Acc:396118]	GO:0001835(blastocyst hatching);GO:0005886(plasma membrane)	04080(Neuroactive ligand-receptor interaction)	Hypo	no
chr1	169978669	169978819	151	-	3.37	0.0134896	0.0691831	3'UTR	ENSGALT00010006802	protein_coding	ENSGALG00010002925	chr1	169978670	170020436	INTS6	integrator complex subunit 6 [Source:HGNC Symbol;Acc:HGNC:14879]	GO:0005634(nucleus);GO:0005654(nucleoplasm);GO:0015629(actin cytoskeleton);GO:0016180(snRNA processing);GO:0032039(integrator complex)	NA	Hyper	yes
chr1	170287613	170287764	152	-	0.875	1.8197e-05	0.000275423	exonic	ENSGALT00010005725	protein_coding	ENSGALG00010002481	chr1	170285684	170295967	CKAP2	cytoskeleton associated protein 2 [Source:NCBI gene (formerly Entrezgene);Acc:418882]	NA	NA	Hyper	no
chr1	170291111	170291412	302	-	0.91	7.24436e-09	2.34423e-07	exonic	ENSGALT00010005725	protein_coding	ENSGALG00010002481	chr1	170285684	170295967	CKAP2	cytoskeleton associated protein 2 [Source:NCBI gene (formerly Entrezgene);Acc:418882]	NA	NA	Hyper	no
chr1	171333877	171334656	780	-	0.477	0.000144544	0.00169824	exonic	ENSGALT00010005348	protein_coding	ENSGALG00010002358	chr1	171213707	171335734	FREM2	FRAS1 related extracellular matrix 2 [Source:HGNC Symbol;Acc:HGNC:25396]	GO:0001654(eye development);GO:0001822(kidney development);GO:0002009(morphogenesis of an epithelium);GO:0005604(basement membrane);GO:0007155(cell adhesion);GO:0007507(heart development);GO:0042733(embryonic digit morphogenesis);GO:0048839(inner ear development)	04512(ECM-receptor interaction)	Hyper	no
chr1	173200694	173200875	182	-	0.933	0.0316228	0.130017	exonic	ENSGALT00010015499	protein_coding	ENSGALG00010006516	chr1	172875165	173345883	NBEA	neurobeachin [Source:NCBI gene (formerly Entrezgene);Acc:395195]	GO:0005634(nucleus);GO:0005802(trans-Golgi network);GO:0005829(cytosol);GO:0005886(plasma membrane);GO:0008104(protein localization);GO:0012505(endomembrane system);GO:0019901(protein kinase binding);GO:0061484(hematopoietic stem cell homeostasis)	NA	Hyper	no
chr1	174425458	174425668	211	-	0.625	0.047863	0.172982	exonic	ENSGALT00010016088	protein_coding	ENSGALG00010006740	chr1	174404322	174441071	BRCA2	BRCA2, DNA repair associated [Source:NCBI gene (formerly Entrezgene);Acc:374139]	GO:0000152(nuclear ubiquitin ligase complex);GO:0000724(double-strand break repair via homologous recombination);GO:0000781(chromosome, telomeric region);GO:0000800(lateral element);GO:0002020(protease binding);GO:0003697(single-stranded DNA binding);GO:0005634(nucleus);GO:0005654(nucleoplasm);GO:0005813(centrosome);GO:0005829(cytosol);GO:0006289(nucleotide-excision repair);GO:0006302(double-stra…	03440(Homologous recombination);03460(Fanconi anemia pathway)	Hyper	no
chr1	174446597	174447376	780	-	-0.396	0.0229087	0.103753	stop_codon	ENSGALT00010016250	protein_coding	ENSGALG00010006835	chr1	174446029	174690696	FRY	FRY microtubule binding protein [Source:HGNC Symbol;Acc:HGNC:20367]	GO:0004857(enzyme inhibitor activity);GO:1904428(negative regulation of tubulin deacetylation)	NA	Hypo	no
chr1	174934377	174934468	92	-	2.08	0.00707946	0.0416869	3'UTR	ENSGALT00010016596	protein_coding	ENSGALG00010006988	chr1	174934378	174950888	USPL1	ubiquitin specific peptidase like 1 [Source:NCBI gene (formerly Entrezgene);Acc:395436]	GO:0008283(cell population proliferation);GO:0009301(snRNA transcription);GO:0015030(Cajal body);GO:0016926(protein desumoylation);GO:0016929(deSUMOylase activity);GO:0030576(Cajal body organization);GO:0032183(SUMO binding)	NA	Hyper	yes
chr1	174935902	174937428	1527	-	0.292	0.000316228	0.00331131	exonic	ENSGALT00010016596	protein_coding	ENSGALG00010006988	chr1	174934378	174950888	USPL1	ubiquitin specific peptidase like 1 [Source:NCBI gene (formerly Entrezgene);Acc:395436]	GO:0008283(cell population proliferation);GO:0009301(snRNA transcription);GO:0015030(Cajal body);GO:0016926(protein desumoylation);GO:0016929(deSUMOylase activity);GO:0030576(Cajal body organization);GO:0032183(SUMO binding)	NA	Hyper	no
chr1	176460496	176460914	419	-	-1.02	4.57088e-06	7.94328e-05	stop_codon	ENSGALT00010014045	protein_coding	ENSGALG00010005875	chr1	176459723	176528972	CDK8	cyclin dependent kinase 8 [Source:HGNC Symbol;Acc:HGNC:1779]	GO:0004672(protein kinase activity);GO:0005634(nucleus);GO:0005730(nucleolus);GO:0016592(mediator complex);GO:0032991(protein-containing complex)	NA	Hypo	yes
chr1	182507887	182513856	5970	-	0.302	1.47911e-10	6.45654e-09	stop_codon	ENSGALT00010018883	protein_coding	ENSGALG00010007923	chr1	182505140	182588945	YAP1	Yes associated protein 1 [Source:NCBI gene (formerly Entrezgene);Acc:396171]	GO:0000122(negative regulation of transcription by RNA polymerase II);GO:0000902(cell morphogenesis);GO:0000976(transcription cis-regulatory region binding);GO:0000978(RNA polymerase II cis-regulatory region sequence-specific DNA binding);GO:0001570(vasculogenesis);GO:0001674(female germ cell nucleus);GO:0001824(blastocyst development);GO:0001829(trophectodermal cell differentiation);GO:0001894(t…	NA	Hyper	no
chr1	189061436	189061793	358	-	-0.725	0.0281838	0.119124	3'UTR	ENSGALT00010019101	protein_coding	ENSGALG00010008012	chr1	189060725	189068960	CCDC90B	coiled-coil domain containing 90B [Source:HGNC Symbol;Acc:HGNC:28108]	GO:0005739(mitochondrion)	NA	Hypo	no
chr1	192798048	192798289	242	-	-1.06	0.00060256	0.00562341	3'UTR	ENSGALT00010004603	protein_coding	ENSGALG00010002039	chr1	192798019	192811409	AAMDC	adiposis associated, Mth938 domain containing [Source:NCBI gene (formerly Entrezgene);Acc:425610]	NA	NA	Hypo	yes
chr1	192799727	192800327	601	-	-0.472	0.00467735	0.0301995	3'UTR	ENSGALT00010004610	protein_coding	ENSGALG00010002039	chr1	192798019	192811409	AAMDC	adiposis associated, Mth938 domain containing [Source:NCBI gene (formerly Entrezgene);Acc:425610]	NA	NA	Hypo	no
chr1	193922444	193933527	11084	-	-0.4	0.00467735	0.0301995	stop_codon	ENSGALT00010005400	protein_coding	ENSGALG00010002368	chr1	193919508	194005111	UVRAG	UV radiation resistance associated [Source:NCBI gene (formerly Entrezgene);Acc:419091]	GO:0000149(SNARE binding);GO:0000421(autophagosome membrane);GO:0005764(lysosome);GO:0005769(early endosome);GO:0005770(late endosome);GO:0005783(endoplasmic reticulum);GO:0005813(centrosome);GO:0006281(DNA repair);GO:0006468(protein phosphorylation);GO:0006890(retrograde vesicle-mediated transport, Golgi to endoplasmic reticulum);GO:0006914(autophagy);GO:0007051(spindle organization);GO:0007059(…	04140(Autophagy - animal)	Hypo	no
chr1	194868430	194869026	597	-	0.537	0.00229087	0.0169824	3'UTR	ENSGALT00010005908	protein_coding	ENSGALG00010002577	chr1	194867300	194878592	MRPL48	mitochondrial ribosomal protein L48 [Source:NCBI gene (formerly Entrezgene);Acc:419062]	GO:0005739(mitochondrion);GO:0005761(mitochondrial ribosome);GO:0005762(mitochondrial large ribosomal subunit);GO:0005840(ribosome)	NA	Hyper	no
chr1	196140918	196141127	210	-	-1.23	4.16869e-06	7.4131e-05	exonic	ENSGALT00010003702	protein_coding	ENSGALG00010001617	chr1	196137634	196144552	TRIM3	tripartite motif containing 3 [Source:HGNC Symbol;Acc:HGNC:10064]	GO:0004842(ubiquitin-protein transferase activity);GO:0005737(cytoplasm);GO:0016567(protein ubiquitination);GO:0042802(identical protein binding);GO:0061630(ubiquitin protein ligase activity)	NA	Hypo	yes
chr1	196213444	196213925	482	-	0.601	0.0354813	0.139959	exonic	ENSGALT00010003911	protein_coding	ENSGALG00010001704	chr1	196210957	196289197	ENSGALG00010001704	NA	NA	NA	Hyper	no
chr2	398466	400028	1563	+	1.06	0.0371535	0.146218	exonic	ENSGALT00010065933	protein_coding	ENSGALG00010027194	chr2	396403	403239	ENSGALG00010027194	NA	NA	NA	Hyper	yes
chr2	598535	599610	1076	+	0.584	1.25893e-05	0.000199526	stop_codon	ENSGALT00010066085	protein_coding	ENSGALG00010027259	chr2	591597	599998	ENSGALG00010027259	NA	NA	NA	Hyper	no
chr2	616712	618526	1815	+	0.224	0.01	0.0549541	stop_codon	ENSGALT00010066098	protein_coding	ENSGALG00010027264	chr2	612144	618526	ENSGALG00010027264	NA	NA	NA	Hyper	no
chr2	861732	872046	10315	+	0.566	1.31826e-08	4.0738e-07	exonic	ENSGALT00010066166	protein_coding	ENSGALG00010027289	chr2	820586	888133	SMARCC1	SWI/SNF related, matrix associated, actin dependent regulator of chromatin subfamily c member 1 [Source:HGNC Symbol;Acc:HGNC:11104]	GO:0001673(male germ cell nucleus);GO:0001741(XY body);GO:0003682(chromatin binding);GO:0005634(nucleus);GO:0005654(nucleoplasm);GO:0005737(cytoplasm);GO:0006337(nucleosome disassembly);GO:0006338(chromatin remodeling);GO:0008286(insulin receptor signaling pathway);GO:0009887(animal organ morphogenesis);GO:0016514(SWI/SNF complex);GO:0032435(negative regulation of proteasomal ubiquitin-dependent …	NA	Hyper	no
chr2	3584027	3584597	571	+	0.69	0.0263027	0.113763	ncRNA_exonic	ENSGALT00010066815	lncRNA	ENSGALG00010027585	chr2	3497253	3589182	ENSGALG00010027585	NA	NA	NA	Hyper	no
chr2	3589213	3589722	510	+	-0.478	0.0074131	0.0436516	start_codon	ENSGALT00010062405	protein_coding	ENSGALG00010025577	chr2	3589214	3695785	PTH2R	parathyroid hormone 2 receptor [Source:NCBI gene (formerly Entrezgene);Acc:420401]	GO:0001501(skeletal system development);GO:0001503(ossification);GO:0002062(chondrocyte differentiation);GO:0002076(osteoblast development);GO:0004888(transmembrane signaling receptor activity);GO:0004930(G protein-coupled receptor activity);GO:0004991(parathyroid hormone receptor activity);GO:0005886(plasma membrane);GO:0005887(integral component of plasma membrane);GO:0006874(cellular calcium i…	04080(Neuroactive ligand-receptor interaction)	Hypo	no
chr2	4031698	4031998	301	+	2.15	5.01187e-15	3.98107e-13	exonic	ENSGALT00010061744	protein_coding	ENSGALG00010025298	chr2	4028354	4036871	ENSGALG00010025298	NA	NA	NA	Hyper	yes
chr2	6215264	6218683	3420	+	0.783	0.000354813	0.00363078	start_codon	ENSGALT00010065741	protein_coding	ENSGALG00010027119	chr2	6215235	6233581	NUB1	negative regulator of ubiquitin like proteins 1 [Source:NCBI gene (formerly Entrezgene);Acc:420433]	GO:0005654(nucleoplasm);GO:0005730(nucleolus);GO:0005829(cytosol);GO:0006511(ubiquitin-dependent protein catabolic process);GO:0016567(protein ubiquitination);GO:0032436(positive regulation of proteasomal ubiquitin-dependent protein catabolic process);GO:0034341(response to interferon-gamma);GO:0034612(response to tumor necrosis factor);GO:2000058(regulation of ubiquitin-dependent protein catabol…	NA	Hyper	no
chr2	9799317	9799557	241	+	0.527	0.000323594	0.00331131	5'UTR	ENSGALT00010062222	protein_coding	ENSGALG00010025491	chr2	9799318	9902165	ZMYND11	zinc finger MYND-type containing 11 [Source:HGNC Symbol;Acc:HGNC:16966]	GO:0003690(double-stranded DNA binding);GO:0005634(nucleus);GO:0005654(nucleoplasm);GO:0008270(zinc ion binding);GO:0035064(methylated histone binding);GO:0043124(negative regulation of I-kappaB kinase/NF-kappaB signaling);GO:0046329(negative regulation of JNK cascade);GO:0046872(metal ion binding);GO:0051607(defense response to virus);GO:2001237(negative regulation of extrinsic apoptotic signali…	NA	Hyper	no
chr2	12763561	12763858	298	+	1.78	0.00057544	0.00549541	exonic	ENSGALT00010014994	protein_coding	ENSGALG00010006285	chr2	12761846	12763858	FZD8	frizzled class receptor 8 [Source:HGNC Symbol;Acc:HGNC:4046]	GO:0001525(angiogenesis);GO:0001934(positive regulation of protein phosphorylation);GO:0005102(signaling receptor binding);GO:0005886(plasma membrane);GO:0016055(Wnt signaling pathway);GO:0017147(Wnt-protein binding);GO:0030165(PDZ domain binding);GO:0031625(ubiquitin protein ligase binding);GO:0033077(T cell differentiation in thymus);GO:0042813(Wnt receptor activity);GO:0043507(positive regulat…	04150(mTOR signaling pathway);04310(Wnt signaling pathway);04916(Melanogenesis)	Hyper	yes
chr2	13814709	13815421	713	+	0.728	1.02329e-09	3.89045e-08	5'UTR	ENSGALT00010013473	protein_coding	ENSGALG00010005629	chr2	13814710	13922104	NRP1	neuropilin 1 [Source:NCBI gene (formerly Entrezgene);Acc:395560]	GO:0001525(angiogenesis);GO:0005096(GTPase activator activity);GO:0005829(cytosol);GO:0005886(plasma membrane);GO:0005925(focal adhesion);GO:0006930(substrate-dependent cell migration, cell extension);GO:0007229(integrin-mediated signaling pathway);GO:0010595(positive regulation of endothelial cell migration);GO:0019838(growth factor binding);GO:0031532(actin cytoskeleton reorganization);GO:00324…	NA	Hyper	no
chr2	14097442	14098605	1164	+	0.751	5.01187e-16	3.98107e-14	stop_codon	ENSGALT00010013568	protein_coding	ENSGALG00010005681	chr2	14040821	14099620	EPC1	enhancer of polycomb homolog 1 [Source:HGNC Symbol;Acc:HGNC:19876]	GO:0000122(negative regulation of transcription by RNA polymerase II);GO:0000724(double-strand break repair via homologous recombination);GO:0000786(nucleosome);GO:0005634(nucleus);GO:0005654(nucleoplasm);GO:0016573(histone acetylation);GO:0031965(nuclear membrane);GO:0032777(Piccolo NuA4 histone acetyltransferase complex);GO:0035267(NuA4 histone acetyltransferase complex);GO:0043231(intracellula…	NA	Hyper	no
chr2	14541274	14543717	2444	+	-0.501	0.000537032	0.00512861	stop_codon	ENSGALT00010010127	protein_coding	ENSGALG00010004342	chr2	14502328	14545188	ZNF438	zinc finger protein 438 [Source:HGNC Symbol;Acc:HGNC:21029]	GO:0005634(nucleus);GO:0005654(nucleoplasm);GO:0005829(cytosol)	NA	Hypo	no
chr2	15307403	15308333	931	+	0.797	1.23027e-06	2.51189e-05	stop_codon	ENSGALT00010012321	protein_coding	ENSGALG00010005208	chr2	15305644	15313239	SSNA1	NA	GO:0005813(centrosome);GO:0036064(ciliary basal body)	NA	Hyper	no
chr2	15829258	15829379	122	+	1.59	0.0338844	0.136773	3'UTR	ENSGALT00010012574	protein_coding	ENSGALG00010005304	chr2	15819975	15829858	ENSGALG00010005304	NA	NA	NA	Hyper	yes
chr2	20343962	20344262	301	+	0.739	2.51189e-12	1.47911e-10	3'UTR	ENSGALT00010007549	protein_coding	ENSGALG00010003222	chr2	20243435	20344262	ITGA8	integrin subunit alpha 8 [Source:NCBI gene (formerly Entrezgene);Acc:396225]	GO:0001656(metanephros development);GO:0001822(kidney development);GO:0005783(endoplasmic reticulum);GO:0005886(plasma membrane);GO:0007160(cell-matrix adhesion);GO:0007179(transforming growth factor beta receptor signaling pathway);GO:0007613(memory);GO:0009986(cell surface);GO:0030030(cell projection organization);GO:0030198(extracellular matrix organization);GO:0030511(positive regulation of t…	04510(Focal adhesion);04512(ECM-receptor interaction);04514(Cell adhesion molecules);04810(Regulation of actin cytoskeleton)	Hyper	no
chr2	20750252	20752108	1857	+	0.989	1.58489e-19	1.99526e-17	3'UTR	ENSGALT00010009893	protein_coding	ENSGALG00010004236	chr2	20736305	20753661	DBF4	DBF4 zinc finger [Source:HGNC Symbol;Acc:HGNC:17364]	GO:0003676(nucleic acid binding);GO:0005634(nucleus);GO:0005654(nucleoplasm);GO:0008270(zinc ion binding);GO:0016604(nuclear body);GO:0046872(metal ion binding)	04110(Cell cycle)	Hyper	no
chr2	21938557	22000839	62283	+	-0.284	0.0323594	0.132739	stop_codon	ENSGALT00010011090	protein_coding	ENSGALG00010004777	chr2	21691526	22002186	CDK14	cyclin dependent kinase 14 [Source:HGNC Symbol;Acc:HGNC:8883]	GO:0000086(G2/M transition of mitotic cell cycle);GO:0000166(nucleotide binding);GO:0000307(cyclin-dependent protein kinase holoenzyme complex);GO:0000308(cytoplasmic cyclin-dependent protein kinase holoenzyme complex);GO:0004672(protein kinase activity);GO:0004674(protein serine/threonine kinase activity);GO:0004693(cyclin-dependent protein serine/threonine kinase activity);GO:0005524(ATP bindin…	NA	Hypo	no
chr2	22340157	22340787	631	+	0.53	0.000436516	0.00436516	exonic	ENSGALT00010011325	protein_coding	ENSGALG00010004841	chr2	22297638	22398187	AKAP9	A-kinase anchoring protein 9 [Source:NCBI gene (formerly Entrezgene);Acc:395695]	NA	NA	Hyper	no
chr2	22386640	22387450	811	+	1.06	0.000645654	0.0060256	exonic	ENSGALT00010011325	protein_coding	ENSGALG00010004841	chr2	22297638	22398187	AKAP9	A-kinase anchoring protein 9 [Source:NCBI gene (formerly Entrezgene);Acc:395695]	NA	NA	Hyper	yes
chr2	22919259	22921815	2557	+	-1.1	0.00134896	0.0109648	stop_codon	ENSGALT00010007597	protein_coding	ENSGALG00010003243	chr2	22848383	22923490	VPS50	VPS50 subunit of EARP/GARPII complex [Source:NCBI gene (formerly Entrezgene);Acc:420560]	GO:0000149(SNARE binding);GO:0005768(endosome);GO:0005829(cytosol);GO:0015031(protein transport);GO:0016020(membrane);GO:0032456(endocytic recycling);GO:0042147(retrograde transport, endosome to Golgi);GO:0055037(recycling endosome);GO:1990745(EARP complex)	NA	Hypo	yes
chr2	23213448	23215904	2457	+	1.56	1.99526e-14	1.25893e-12	exonic	ENSGALT00010007224	protein_coding	ENSGALG00010003107	chr2	23212643	23216081	GNG11	G protein subunit gamma 11 [Source:NCBI gene (formerly Entrezgene);Acc:771999]	NA	04371(Apelin signaling pathway)	Hyper	yes
chr2	24382745	24385379	2635	+	1.25	0.0107152	0.0588844	exonic	ENSGALT00010006566	protein_coding	ENSGALG00010002838	chr2	24382717	24385437	ENSGALG00010002838	NA	NA	NA	Hyper	yes
chr2	24680697	24681805	1109	+	0.461	0.00025704	0.00275423	start_codon	ENSGALT00010009053	protein_coding	ENSGALG00010003915	chr2	24679598	24694051	MIOS	meiosis regulator for oocyte development [Source:HGNC Symbol;Acc:HGNC:21905]	GO:0005654(nucleoplasm);GO:0005737(cytoplasm);GO:0005765(lysosomal membrane);GO:0005829(cytosol);GO:0030054(cell junction);GO:0031503(protein-containing complex localization);GO:0032008(positive regulation of TOR signaling);GO:0034198(cellular response to amino acid starvation);GO:0061700(GATOR2 complex);GO:1904263(positive regulation of TORC1 signaling)	04150(mTOR signaling pathway)	Hyper	no
chr2	24844693	24844903	211	+	-0.575	0.0416869	0.157036	stop_codon	ENSGALT00010009222	protein_coding	ENSGALG00010003982	chr2	24796829	24848845	GLCCI1	glucocorticoid induced 1 [Source:NCBI gene (formerly Entrezgene);Acc:420580]	NA	NA	Hypo	no
chr2	25948677	25949247	571	+	0.602	5.01187e-11	2.13796e-09	exonic	ENSGALT00010008909	protein_coding	ENSGALG00010003851	chr2	25939330	26094861	PHF14	PHD finger protein 14 [Source:NCBI gene (formerly Entrezgene);Acc:420583]	GO:0000122(negative regulation of transcription by RNA polymerase II);GO:0005634(nucleus);GO:0006357(regulation of transcription by RNA polymerase II);GO:0008285(negative regulation of cell population proliferation);GO:0010463(mesenchymal cell proliferation);GO:0046872(metal ion binding);GO:0048286(lung alveolus development);GO:0060916(mesenchymal cell proliferation involved in lung development);…	NA	Hyper	no
chr2	28713120	28719415	6296	+	0.5	5.12861e-07	1.14815e-05	stop_codon	ENSGALT00010010351	protein_coding	ENSGALG00010004433	chr2	28645783	28722202	AHR1A	aryl hydrocarbon receptor 1 alpha [Source:NCBI gene (formerly Entrezgene);Acc:373907]	GO:0000976(transcription cis-regulatory region binding);GO:0000987(cis-regulatory region sequence-specific DNA binding);GO:0001046(core promoter sequence-specific DNA binding);GO:0001094(TFIID-class transcription factor complex binding);GO:0001223(transcription coactivator binding);GO:0002819(regulation of adaptive immune response);GO:0002841(negative regulation of T cell mediated immune response…	NA	Hyper	no
chr2	30795598	30795838	241	+	1.3	0.00588844	0.0363078	ncRNA_exonic	ENSGALT00010006452	lncRNA	ENSGALG00010002785	chr2	30786108	30796197	ENSGALG00010002785	NA	NA	NA	Hyper	yes
chr2	30884436	30884824	389	+	0.779	6.76083e-07	1.47911e-05	stop_codon	ENSGALT00010003220	protein_coding	ENSGALG00010001397	chr2	30861197	30885597	KLHL7	kelch like family member 7 [Source:NCBI gene (formerly Entrezgene);Acc:420612]	GO:0005654(nucleoplasm);GO:0005730(nucleolus);GO:0005829(cytosol);GO:0005886(plasma membrane);GO:0016567(protein ubiquitination);GO:0031463(Cul3-RING ubiquitin ligase complex);GO:0042802(identical protein binding);GO:0042803(protein homodimerization activity);GO:0048471(perinuclear region of cytoplasm)	NA	Hyper	no
chr2	32099067	32104307	5241	+	0.669	1.41254e-05	0.000223872	exonic	ENSGALT00010004226	protein_coding	ENSGALG00010001861	chr2	32099068	32112562	CBX3	chromobox 3 [Source:NCBI gene (formerly Entrezgene);Acc:395355]	GO:0000122(negative regulation of transcription by RNA polymerase II);GO:0000791(euchromatin);GO:0000792(heterochromatin);GO:0003682(chromatin binding);GO:0005634(nucleus);GO:0005721(pericentric heterochromatin);GO:0006325(chromatin organization);GO:0035064(methylated histone binding);GO:0045892(negative regulation of DNA-templated transcription)	NA	Hyper	no
chr2	33766601	33768028	1428	+	1.02	0.00190546	0.0147911	stop_codon	ENSGALT00010003157	protein_coding	ENSGALG00010001368	chr2	33732357	33770713	WIPF3	WAS/WASL interacting protein family member 3 [Source:HGNC Symbol;Acc:HGNC:22004]	NA	04144(Endocytosis)	Hyper	yes
chr2	34424316	34427803	3488	+	0.596	0.0269153	0.116145	5'UTR	ENSGALT00010003500	protein_coding	ENSGALG00010001512	chr2	34424227	34516935	PLCL2	phospholipase C like 2 [Source:HGNC Symbol;Acc:HGNC:9064]	GO:0002322(B cell proliferation involved in immune response);GO:0002337(B-1a B cell differentiation);GO:0007214(gamma-aminobutyric acid signaling pathway);GO:0032228(regulation of synaptic transmission, GABAergic);GO:0050811(GABA receptor binding);GO:0050859(negative regulation of B cell receptor signaling pathway);GO:0120163(negative regulation of cold-induced thermogenesis);GO:1900122(positive …	NA	Hyper	no
chr2	35736790	35740088	3299	+	0.421	4.0738e-05	0.000562341	stop_codon	ENSGALT00010004021	protein_coding	ENSGALG00010001760	chr2	35724260	35741105	RAB5A	RAB5A, member RAS onco family [Source:NCBI gene (formerly Entrezgene);Acc:420649]	GO:0001726(ruffle);GO:0003924(GTPase activity);GO:0005525(GTP binding);GO:0005654(nucleoplasm);GO:0005737(cytoplasm);GO:0005768(endosome);GO:0005769(early endosome);GO:0005829(cytosol);GO:0005886(plasma membrane);GO:0006886(intracellular protein transport);GO:0006897(endocytosis);GO:0010008(endosome membrane);GO:0015629(actin cytoskeleton);GO:0019001(guanyl nucleotide binding);GO:0019003(GDP bind…	04144(Endocytosis);04145(Phagosome);05132(Salmonella infection)	Hyper	no
chr2	37117258	37117619	362	+	0.619	0.000120226	0.00144544	exonic	ENSGALT00010003532	protein_coding	ENSGALG00010001528	chr2	37110729	37137142	NR1D2	nuclear receptor subfamily 1 group D member 2 [Source:NCBI gene (formerly Entrezgene);Acc:396125]	GO:0000122(negative regulation of transcription by RNA polymerase II);GO:0000978(RNA polymerase II cis-regulatory region sequence-specific DNA binding);GO:0000987(cis-regulatory region sequence-specific DNA binding);GO:0001227(DNA-binding transcription repressor activity, RNA polymerase II-specific);GO:0003677(DNA binding);GO:0003700(DNA-binding transcription factor activity);GO:0005634(nucleus);…	NA	Hyper	no
chr2	37741882	37745607	3726	+	0.81	5.01187e-05	0.000676083	stop_codon	ENSGALT00010005612	protein_coding	ENSGALG00010002438	chr2	37422055	37746383	RARB	retinoic acid receptor beta [Source:NCBI gene (formerly Entrezgene);Acc:396266]	GO:0000122(negative regulation of transcription by RNA polymerase II);GO:0001657(ureteric bud development);GO:0002068(glandular epithelial cell development);GO:0003417(growth plate cartilage development);GO:0003677(DNA binding);GO:0003700(DNA-binding transcription factor activity);GO:0004879(nuclear receptor activity);GO:0005634(nucleus);GO:0005654(nucleoplasm);GO:0006355(regulation of DNA-templa…	NA	Hyper	no
chr2	38727089	38729869	2781	+	-0.424	0.0489779	0.175792	stop_codon	ENSGALT00010006040	protein_coding	ENSGALG00010002613	chr2	38686848	38749314	CMC1	NA	GO:0005739(mitochondrion)	NA	Hypo	no
chr2	39069776	39069926	151	+	0.947	0.000288403	0.00301995	5'UTR	ENSGALT00010003474	protein_coding	ENSGALG00010001504	chr2	38813876	39509822	RBMS3	RNA binding motif single stranded interacting protein 3 [Source:HGNC Symbol;Acc:HGNC:13427]	GO:0002357(defense response to tumor cell);GO:0003676(nucleic acid binding);GO:0003723(RNA binding);GO:0003730(mRNA 3'-UTR binding);GO:0005634(nucleus);GO:0005737(cytoplasm);GO:0005829(cytosol);GO:0008143(poly(A) binding);GO:0008266(poly(U) RNA binding);GO:0010628(positive regulation of gene expression);GO:0010629(negative regulation of gene expression);GO:0035925(mRNA 3'-UTR AU-rich region bindi…	NA	Hyper	no
chr2	42242708	42243812	1105	+	1.07	0.0151356	0.0758578	exonic	ENSGALT00010045890	protein_coding	ENSGALG00010018959	chr2	42242440	42252508	UBA5	ubiquitin like modifier activating enzyme 5 [Source:NCBI gene (formerly Entrezgene);Acc:414879]	GO:0005737(cytoplasm);GO:0005789(endoplasmic reticulum membrane);GO:0005829(cytosol);GO:0008270(zinc ion binding);GO:0030218(erythrocyte differentiation);GO:0030219(megakaryocyte differentiation);GO:0033146(regulation of intracellular estrogen receptor signaling pathway);GO:0034976(response to endoplasmic reticulum stress);GO:0042803(protein homodimerization activity);GO:0043231(intracellular mem…	NA	Hyper	yes
chr2	42551543	42552052	510	+	0.696	3.16228e-13	1.58489e-11	3'UTR	ENSGALT00010041410	protein_coding	ENSGALG00010017163	chr2	42544779	42552172	CDV3	CDV3 homolog [Source:NCBI gene (formerly Entrezgene);Acc:420693]	GO:0005829(cytosol);GO:0005886(plasma membrane)	NA	Hyper	no
chr2	44407681	44407831	151	+	1.54	0.00154882	0.0123027	3'UTR	ENSGALT00010041258	protein_coding	ENSGALG00010017089	chr2	44386432	44408218	CRTAP	cartilage associated protein [Source:NCBI gene (formerly Entrezgene);Acc:395992]	GO:0005615(extracellular space);GO:0005783(endoplasmic reticulum);GO:0007283(spermatogenesis);GO:0018400(peptidyl-proline hydroxylation to 3-hydroxy-L-proline);GO:0050821(protein stabilization);GO:1901874(negative regulation of post-translational protein modification)	NA	Hyper	yes
chr2	44774711	44774981	271	+	0.767	1.04713e-09	3.98107e-08	stop_codon	ENSGALT00010044269	protein_coding	ENSGALG00010018338	chr2	44744433	44777255	PDCD6IP	programmed cell death 6 interacting protein [Source:NCBI gene (formerly Entrezgene);Acc:420725]	GO:0071985(multivesicular body sorting pathway)	04144(Endocytosis)	Hyper	no
chr2	47912160	47912251	92	+	1.68	0.011749	0.0630957	3'UTR	ENSGALT00010046624	protein_coding	ENSGALG00010019283	chr2	47889135	47913443	NT5C3A	5'-nucleotidase, cytosolic IIIA [Source:NCBI gene (formerly Entrezgene);Acc:395080]	GO:0000166(nucleotide binding);GO:0000287(magnesium ion binding);GO:0005654(nucleoplasm);GO:0005737(cytoplasm);GO:0005783(endoplasmic reticulum);GO:0005829(cytosol);GO:0006248(CMP catabolic process);GO:0008253(5'-nucleotidase activity);GO:0009117(nucleotide metabolic process);GO:0016604(nuclear body);GO:0016740(transferase activity);GO:0016787(hydrolase activity);GO:0046872(metal ion binding)	00230(Purine metabolism);00240(Pyrimidine metabolism);01100(Metabolic pathways)	Hyper	yes
chr2	47984502	47985971	1470	+	0.492	1.25893e-09	4.67735e-08	exonic	ENSGALT00010046705	protein_coding	ENSGALG00010019312	chr2	47973534	47987169	KBTBD2	kelch repeat and BTB domain containing 2 [Source:HGNC Symbol;Acc:HGNC:21751]	GO:0006006(glucose metabolic process);GO:0006629(lipid metabolic process);GO:0010467(gene expression);GO:0014065(phosphatidylinositol 3-kinase signaling);GO:0032868(response to insulin)	NA	Hyper	no
chr2	51618635	51625728	7094	+	1.03	0.00354813	0.0239883	stop_codon	ENSGALT00010016972	protein_coding	ENSGALG00010007133	chr2	51587114	51627789	BLVRA	biliverdin reductase A [Source:HGNC Symbol;Acc:HGNC:1062]	GO:0000166(nucleotide binding);GO:0004074(biliverdin reductase (NAD(P)+) activity);GO:0005737(cytoplasm);GO:0005829(cytosol);GO:0008270(zinc ion binding);GO:0016491(oxidoreductase activity);GO:0042167(heme catabolic process);GO:0046872(metal ion binding);GO:0106276(biliberdin reductase NAD+ activity);GO:0106277(biliverdin reductase (NADP+) activity)	00860(Porphyrin and chlorophyll metabolism);01100(Metabolic pathways)	Hyper	yes
chr2	55726945	55727275	331	+	0.687	0.0020893	0.0154882	3'UTR	ENSGALT00010019042	protein_coding	ENSGALG00010007982	chr2	55652111	55727275	RECK	reversion inducing cysteine rich protein with kazal motifs [Source:NCBI gene (formerly Entrezgene);Acc:420804]	NA	NA	Hyper	no
chr2	55991394	55991664	271	+	0.904	0.0186209	0.0891251	3'UTR	ENSGALT00010019552	protein_coding	ENSGALG00010008184	chr2	55918023	55991784	PQLC1	solute carrier family 66 member 2 [Source:HGNC Symbol;Acc:HGNC:26188]	GO:0005768(endosome);GO:0005802(trans-Golgi network);GO:0005829(cytosol);GO:0016020(membrane);GO:0016021(integral component of membrane);GO:0042147(retrograde transport, endosome to Golgi);GO:0045332(phospholipid translocation)	NA	Hyper	no
chr2	60964150	60977287	13138	+	0.489	1.23027e-10	5.37032e-09	exonic	ENSGALT00010023105	protein_coding	ENSGALG00010009678	chr2	60914112	61000666	JARID2	jumonji and AT-rich interaction domain containing 2 [Source:NCBI gene (formerly Entrezgene);Acc:420839]	GO:0000122(negative regulation of transcription by RNA polymerase II);GO:0001889(liver development);GO:0003677(DNA binding);GO:0003682(chromatin binding);GO:0005634(nucleus);GO:0005654(nucleoplasm);GO:0005739(mitochondrion);GO:0008283(cell population proliferation);GO:0009048(dosage compensation by inactivation of X chromosome);GO:0031061(negative regulation of histone methylation);GO:0035097(his…	NA	Hyper	no
chr2	61966360	61966631	272	+	2.34	0.0162181	0.0794328	3'UTR	ENSGALT00010023789	protein_coding	ENSGALG00010009989	chr2	61940200	61966631	TBC1D7	TBC1 domain family member 7 [Source:HGNC Symbol;Acc:HGNC:21066]	GO:0005096(GTPase activator activity);GO:0031267(small GTPase binding);GO:0031398(positive regulation of protein ubiquitination);GO:0031410(cytoplasmic vesicle);GO:0032007(negative regulation of TOR signaling);GO:0033596(TSC1-TSC2 complex);GO:0036064(ciliary basal body);GO:0043547(positive regulation of GTPase activity);GO:0070848(response to growth factor);GO:0090630(activation of GTPase activit…	04150(mTOR signaling pathway)	Hyper	yes
chr2	63885947	63887577	1631	+	-0.378	0.0363078	0.143549	stop_codon	ENSGALT00010024915	protein_coding	ENSGALG00010010416	chr2	63862931	63890712	SLC35B3	solute carrier family 35 member B3 [Source:HGNC Symbol;Acc:HGNC:21601]	GO:0016020(membrane);GO:0016021(integral component of membrane);GO:0022857(transmembrane transporter activity);GO:0030173(integral component of Golgi membrane);GO:0030176(integral component of endoplasmic reticulum membrane);GO:0046964(3'-phosphoadenosine 5'-phosphosulfate transmembrane transporter activity);GO:0055085(transmembrane transport);GO:1902559(3'-phospho-5'-adenylyl sulfate transmembra…	NA	Hypo	no
chr2	79425817	79428031	2215	+	0.439	0.000389045	0.00389045	exonic	ENSGALT00010001374	protein_coding	ENSGALG00010000653	chr2	79411790	79428448	NSUN2	NOP2/Sun RNA methyltransferase family member 2 [Source:NCBI gene (formerly Entrezgene);Acc:420938]	GO:0001701(in utero embryonic development);GO:0005730(nucleolus);GO:0005737(cytoplasm);GO:0005739(mitochondrion);GO:0007286(spermatid development);GO:0010793(regulation of mRNA export from nucleus);GO:0016428(tRNA (cytosine-5-)-methyltransferase activity);GO:0030488(tRNA methylation);GO:0033313(meiotic cell cycle checkpoint signaling);GO:0033391(chromatoid body);GO:0036416(tRNA stabilization);GO:…	NA	Hyper	no
chr2	88923284	88923434	151	+	0.502	0.0316228	0.130617	stop_codon	ENSGALT00010019897	protein_coding	ENSGALG00010008319	chr2	88891063	88925832	ERP44	endoplasmic reticulum protein 44 [Source:HGNC Symbol;Acc:HGNC:18311]	GO:0003756(protein disulfide isomerase activity);GO:0005788(endoplasmic reticulum lumen);GO:0005789(endoplasmic reticulum membrane);GO:0005793(endoplasmic reticulum-Golgi intermediate compartment);GO:0006457(protein folding);GO:0006986(response to unfolded protein);GO:0009100(glycoprotein metabolic process);GO:0009986(cell surface);GO:0034976(response to endoplasmic reticulum stress)	NA	Hyper	no
chr2	89851531	89851890	360	+	1.17	1.99526e-09	6.91831e-08	3'UTR	ENSGALT00010019138	protein_coding	ENSGALG00010008027	chr2	89844451	89851890	C2H6ORF62	chromosome 6 open reading frame 62 [Source:HGNC Symbol;Acc:HGNC:20998]	NA	NA	Hyper	yes
chr2	91014650	91019772	5123	+	0.482	0.000125893	0.00151356	stop_codon	ENSGALT00010002630	protein_coding	ENSGALG00010001154	chr2	91014531	91020609	ZADH2	zinc binding alcohol dehydrogenase domain containing 2 [Source:HGNC Symbol;Acc:HGNC:28697]	GO:0005777(peroxisome);GO:0036132(13-prostaglandin reductase activity);GO:0045599(negative regulation of fat cell differentiation)	NA	Hyper	no
chr2	94279335	94281375	2041	+	0.213	0.0017378	0.0134896	exonic	ENSGALT00010003378	protein_coding	ENSGALG00010001463	chr2	94277286	94313924	DSEL	dermatan sulfate epimerase like [Source:HGNC Symbol;Acc:HGNC:18144]	GO:0030204(chondroitin sulfate metabolic process);GO:0030205(dermatan sulfate metabolic process);GO:0047757(chondroitin-glucuronate 5-epimerase activity)	NA	Hyper	no
chr2	100568849	100573517	4669	+	-0.636	0.0190546	0.0912011	exonic	ENSGALT00010003098	protein_coding	ENSGALG00010001347	chr2	100531818	100609406	MYOM1	myomesin 1 [Source:NCBI gene (formerly Entrezgene);Acc:395805]	GO:0006936(muscle contraction);GO:0010628(positive regulation of gene expression);GO:0010737(protein kinase A signaling);GO:0019900(kinase binding);GO:0030017(sarcomere);GO:0031430(M band);GO:0042802(identical protein binding);GO:0042803(protein homodimerization activity);GO:0050714(positive regulation of protein secretion)	NA	Hypo	no
chr2	107737290	107737830	541	+	-0.866	0.0138038	0.0724436	3'UTR	ENSGALT00010012977	protein_coding	ENSGALG00010005441	chr2	107705806	107740554	UBE2V2	ubiquitin conjugating enzyme E2 V2 [Source:NCBI gene (formerly Entrezgene);Acc:421109]	GO:0000209(protein polyubiquitination);GO:0000729(DNA double-strand break processing);GO:0005634(nucleus);GO:0005654(nucleoplasm);GO:0006301(postreplication repair);GO:0031372(UBC13-MMS2 complex);GO:0042275(error-free postreplication DNA repair);GO:0070534(protein K63-linked ubiquitination);GO:1902523(positive regulation of protein K63-linked ubiquitination);GO:2000781(positive regulation of doub…	NA	Hypo	no
chr2	110460589	110461270	682	+	1.92	0.000588844	0.00562341	start_codon	ENSGALT00010010652	protein_coding	ENSGALG00010004583	chr2	110460590	110683617	XKR4	XK related 4 [Source:HGNC Symbol;Acc:HGNC:29394]	GO:0005886(plasma membrane)	NA	Hyper	yes
chr2	111003461	111004508	1048	+	-0.508	0.0398107	0.153462	ncRNA_exonic	ENSGALT00010013865	lncRNA	ENSGALG00010005820	chr2	110996382	111005639	ENSGALG00010005820	NA	NA	NA	Hypo	no
chr2	111598036	111607031	8996	+	0.337	0.000102329	0.00128825	stop_codon	ENSGALT00010008063	protein_coding	ENSGALG00010003472	chr2	111504674	111702124	FAM110B	family with sequence similarity 110 member B [Source:HGNC Symbol;Acc:HGNC:28587]	GO:0005739(mitochondrion);GO:0005829(cytosol)	NA	Hyper	no
chr2	113553446	113567462	14017	+	0.512	5.01187e-29	1.25893e-26	stop_codon	ENSGALT00010007212	protein_coding	ENSGALG00010003103	chr2	113546186	113571560	YTHDF3	YTH N6-methyladenosine RNA binding protein 3 [Source:NCBI gene (formerly Entrezgene);Acc:421145]	GO:0000932(P-body);GO:0003723(RNA binding);GO:0005737(cytoplasm);GO:0010494(cytoplasmic stress granule);GO:0034063(stress granule assembly);GO:0043022(ribosome binding);GO:0043488(regulation of mRNA stability);GO:0045727(positive regulation of translation);GO:0045948(positive regulation of translational initiation);GO:0060339(negative regulation of type I interferon-mediated signaling pathway);GO…	NA	Hyper	no
chr2	117319288	117320545	1258	+	-0.652	0.00389045	0.0263027	stop_codon	ENSGALT00010006265	protein_coding	ENSGALG00010002704	chr2	117133931	117320545	KCNB2	potassium voltage-gated channel subfamily B member 2 [Source:HGNC Symbol;Acc:HGNC:6232]	GO:0005216(ion channel activity);GO:0005244(voltage-gated ion channel activity);GO:0005249(voltage-gated potassium channel activity);GO:0005251(delayed rectifier potassium channel activity);GO:0005267(potassium channel activity);GO:0005886(plasma membrane);GO:0006811(ion transport);GO:0006813(potassium ion transport);GO:0008076(voltage-gated potassium channel complex);GO:0016020(membrane);GO:0016…	NA	Hypo	no
chr2	117746135	117747741	1607	+	-0.534	0.00223872	0.0165959	stop_codon	ENSGALT00010008930	protein_coding	ENSGALG00010003860	chr2	117744589	117749021	TMEM70	transmembrane protein 70 [Source:NCBI gene (formerly Entrezgene);Acc:420188]	GO:0003674(molecular_function);GO:0005654(nucleoplasm);GO:0005739(mitochondrion);GO:0005743(mitochondrial inner membrane);GO:0016020(membrane);GO:0016021(integral component of membrane);GO:0030061(mitochondrial crista);GO:0032592(integral component of mitochondrial membrane);GO:0033615(mitochondrial proton-transporting ATP synthase complex assembly);GO:0051259(protein complex oligomerization);GO:…	NA	Hypo	no
chr2	119939805	119940178	374	+	-0.688	0.0346737	0.138676	5'UTR	ENSGALT00010007921	protein_coding	ENSGALG00010003400	chr2	119939038	119979128	PKIA	protein kinase (cAMP-dependent, catalytic) inhibitor alpha [Source:NCBI gene (formerly Entrezgene);Acc:396333]	GO:0004860(protein kinase inhibitor activity);GO:0004862(cAMP-dependent protein kinase inhibitor activity);GO:0005634(nucleus);GO:0005737(cytoplasm);GO:0006469(negative regulation of protein kinase activity);GO:0051338(regulation of transferase activity);GO:2000480(negative regulation of cAMP-dependent protein kinase activity)	NA	Hypo	no
chr2	120593727	120593968	242	+	0.939	0.0251189	0.109901	exonic	ENSGALT00010010239	protein_coding	ENSGALG00010004379	chr2	120593458	120621348	ZBTB10	zinc finger and BTB domain containing 10 [Source:HGNC Symbol;Acc:HGNC:30953]	GO:0000781(chromosome, telomeric region);GO:0005654(nucleoplasm);GO:0042162(telomeric DNA binding)	NA	Hyper	no
chr2	120594207	120619129	24923	+	0.447	6.30957e-18	6.30957e-16	stop_codon	ENSGALT00010010239	protein_coding	ENSGALG00010004379	chr2	120593458	120621348	ZBTB10	zinc finger and BTB domain containing 10 [Source:HGNC Symbol;Acc:HGNC:30953]	GO:0000781(chromosome, telomeric region);GO:0005654(nucleoplasm);GO:0042162(telomeric DNA binding)	NA	Hyper	no
chr2	120948171	120951609	3439	+	0.585	2.63027e-05	0.000389045	stop_codon	ENSGALT00010006557	protein_coding	ENSGALG00010002834	chr2	120948172	120952019	MRPL53	mitochondrial ribosomal protein L53 [Source:NCBI gene (formerly Entrezgene);Acc:420196]	GO:0005739(mitochondrion);GO:0005762(mitochondrial large ribosomal subunit);GO:0005840(ribosome)	NA	Hyper	no
chr2	125501119	125503672	2554	+	0.959	2.51189e-54	1.25893e-51	stop_codon	ENSGALT00010029172	protein_coding	ENSGALG00010012163	chr2	125497825	125507410	PDP1	pyruvate dehyrogenase phosphatase catalytic subunit 1 [Source:NCBI gene (formerly Entrezgene);Acc:428372]	GO:0004721(phosphoprotein phosphatase activity);GO:0004722(protein serine/threonine phosphatase activity);GO:0006470(protein dephosphorylation);GO:0016787(hydrolase activity);GO:0035970(peptidyl-threonine dephosphorylation);GO:0043169(cation binding);GO:0046872(metal ion binding)	NA	Hyper	no
chr2	126564564	126564745	182	+	1.9	6.30957e-14	3.98107e-12	3'UTR	ENSGALT00010027478	protein_coding	ENSGALG00010011477	chr2	126507513	126564775	SDC2	syndecan 2 [Source:NCBI gene (formerly Entrezgene);Acc:374102]	GO:0009986(cell surface);GO:0016020(membrane);GO:0016021(integral component of membrane);GO:0016477(cell migration);GO:0030165(PDZ domain binding);GO:0042802(identical protein binding);GO:0048813(dendrite morphogenesis);GO:0048814(regulation of dendrite morphogenesis)	04514(Cell adhesion molecules)	Hyper	yes
chr2	127847958	127849731	1774	+	-0.556	0.000263027	0.00281838	exonic	ENSGALT00010027040	protein_coding	ENSGALG00010011312	chr2	127462314	127873893	VPS13B	vacuolar protein sorting 13 homolog B [Source:HGNC Symbol;Acc:HGNC:2183]	NA	NA	Hypo	no
chr2	128929893	128933144	3252	+	2.97	0.0316228	0.130317	stop_codon	ENSGALT00010026112	protein_coding	ENSGALG00010010912	chr2	128912803	128934574	BAALC	BAALC binder of MAP3K1 and KLF4 [Source:HGNC Symbol;Acc:HGNC:14333]	GO:0005654(nucleoplasm);GO:0005737(cytoplasm);GO:0005829(cytosol);GO:0016528(sarcoplasm)	NA	Hyper	yes
chr2	128958439	128967387	8949	+	0.276	0.0263027	0.11324	start_codon	ENSGALT00010026194	protein_coding	ENSGALG00010010938	chr2	128958440	128985750	FZD6	frizzled class receptor 6 [Source:NCBI gene (formerly Entrezgene);Acc:378788]	GO:0001736(establishment of planar polarity);GO:0001843(neural tube closure);GO:0001942(hair follicle development);GO:0005789(endoplasmic reticulum membrane);GO:0005886(plasma membrane);GO:0016324(apical plasma membrane);GO:0016327(apicolateral plasma membrane);GO:0017147(Wnt-protein binding);GO:0030168(platelet activation);GO:0030901(midbrain development);GO:0031625(ubiquitin protein ligase bind…	04150(mTOR signaling pathway);04310(Wnt signaling pathway);04916(Melanogenesis)	Hyper	no
chr2	130539553	130543437	3885	+	0.805	1.25893e-20	1.58489e-18	exonic	ENSGALT00010031602	protein_coding	ENSGALG00010013177	chr2	130334336	130580456	OXR1	oxidation resistance 1 [Source:HGNC Symbol;Acc:HGNC:15822]	GO:0005730(nucleolus);GO:0007628(adult walking behavior);GO:0016491(oxidoreductase activity);GO:0043524(negative regulation of neuron apoptotic process);GO:0051402(neuron apoptotic process);GO:0071447(cellular response to hydroperoxide);GO:1900408(negative regulation of cellular response to oxidative stress);GO:1902083(negative regulation of peptidyl-cysteine S-nitrosylation);GO:1903204(negative …	NA	Hyper	no
chr2	135490614	135490943	330	+	2.8	2.51189e-23	3.16228e-21	3'UTR	ENSGALT00010022108	protein_coding	ENSGALG00010009284	chr2	135485255	135490973	CCN3	cellular communication network factor 3 [Source:NCBI gene (formerly Entrezgene);Acc:396204]	GO:0001525(angiogenesis);GO:0002062(chondrocyte differentiation);GO:0005112(Notch binding);GO:0005178(integrin binding);GO:0005576(extracellular region);GO:0005737(cytoplasm);GO:0005921(gap junction);GO:0007155(cell adhesion);GO:0007165(signal transduction);GO:0008201(heparin binding);GO:0010761(fibroblast migration);GO:0010832(negative regulation of myotube differentiation);GO:0014909(smooth mus…	NA	Hyper	yes
chr2	137045530	137045740	211	+	1.24	0.00141254	0.0114815	stop_codon	ENSGALT00010019707	protein_coding	ENSGALG00010008238	chr2	137035109	137045799	WDYHV1	N-terminal glutamine amidase 1 [Source:HGNC Symbol;Acc:HGNC:25490]	GO:0005634(nucleus);GO:0005829(cytosol);GO:0008418(protein-N-terminal asparagine amidohydrolase activity);GO:0016787(hydrolase activity);GO:0016811(hydrolase activity, acting on carbon-nitrogen (but not peptide) bonds, in linear amides);GO:0036211(protein modification process);GO:0070773(protein-N-terminal glutamine amidohydrolase activity)	NA	Hyper	yes
chr2	137488318	137488617	300	+	0.604	1.28825e-05	0.000204174	3'UTR	ENSGALT00010020703	protein_coding	ENSGALG00010008731	chr2	137482659	137488796	NDUFB9	NADH:ubiquinone oxidoreductase subunit B9 [Source:HGNC Symbol;Acc:HGNC:7704]	GO:0005739(mitochondrion);GO:0005743(mitochondrial inner membrane);GO:0005747(mitochondrial respiratory chain complex I);GO:0006120(mitochondrial electron transport, NADH to ubiquinone);GO:0016020(membrane);GO:0032981(mitochondrial respiratory chain complex I assembly);GO:0070469(respirasome)	00190(Oxidative phosphorylation);01100(Metabolic pathways)	Hyper	no
chr2	144556294	144557306	1013	+	0.936	4.57088e-08	1.28825e-06	stop_codon	ENSGALT00010021502	protein_coding	ENSGALG00010009035	chr2	144554482	144558168	ENSGALG00010009035	NA	NA	NA	Hyper	no
chr2	147805001	147805122	122	+	1.45	0.00851138	0.0489779	3'UTR	ENSGALT00010022837	protein_coding	ENSGALG00010009582	chr2	147801745	147807064	TIGD5	tigger transposable element derived 5 [Source:HGNC Symbol;Acc:HGNC:18336]	NA	NA	Hyper	yes
chr2	147977499	147978368	870	+	-1.71	0.0199526	0.0933254	ncRNA_exonic	ENSGALT00010024500	lncRNA	ENSGALG00010010273	chr2	147967318	147978933	ENSGALG00010010273	NA	NA	NA	Hypo	yes
chr2	545275	547585	2311	-	0.783	0.000851138	0.00758578	exonic	ENSGALT00010066044	protein_coding	ENSGALG00010027242	chr2	545276	554426	ENSGALG00010027242	NA	NA	NA	Hyper	no
chr2	973168	973378	211	-	-0.994	0.00501187	0.0316228	exonic	ENSGALT00010066201	protein_coding	ENSGALG00010027304	chr2	970344	986580	PTPN23	protein tyrosine phosphatase non-receptor type 23 [Source:HGNC Symbol;Acc:HGNC:14406]	GO:0004725(protein tyrosine phosphatase activity);GO:0005634(nucleus);GO:0005654(nucleoplasm);GO:0005737(cytoplasm);GO:0005768(endosome);GO:0005769(early endosome);GO:0010633(negative regulation of epithelial cell migration);GO:0016604(nuclear body);GO:0019901(protein kinase binding);GO:0032456(endocytic recycling);GO:0036064(ciliary basal body);GO:0043162(ubiquitin-dependent protein catabolic pr…	NA	Hypo	no
chr2	1931387	1931686	300	-	0.827	0.0151356	0.0758578	stop_codon	ENSGALT00010066351	protein_coding	ENSGALG00010027367	chr2	1928001	1947250	SEC22C	SEC22 homolog C, vesicle trafficking protein [Source:HGNC Symbol;Acc:HGNC:16828]	NA	NA	Hyper	no
chr2	3230082	3234900	4819	-	1.46	1.99526e-30	5.01187e-28	exonic	ENSGALT00010060709	protein_coding	ENSGALG00010024865	chr2	3214658	3240917	SNAP47	synaptosome associated protein 47 [Source:HGNC Symbol;Acc:HGNC:30669]	GO:0016020(membrane);GO:0030425(dendrite);GO:0030672(synaptic vesicle membrane);GO:0043025(neuronal cell body);GO:0060291(long-term synaptic potentiation);GO:0098967(exocytic insertion of neurotransmitter receptor to postsynaptic membrane);GO:0098978(glutamatergic synapse);GO:0099003(vesicle-mediated transport in synapse)	NA	Hyper	yes
chr2	3584075	3584584	510	-	0.684	0.0275423	0.118577	ncRNA_exonic	ENSGALT00010066829	lncRNA	ENSGALG00010027589	chr2	3579282	3589179	ENSGALG00010027589	NA	NA	NA	Hyper	no
chr2	3835513	3845288	9776	-	0.779	0.000186209	0.00213796	3'UTR	ENSGALT00010062492	protein_coding	ENSGALG00010025606	chr2	3833840	3867575	CCDC12	coiled-coil domain containing 12 [Source:NCBI gene (formerly Entrezgene);Acc:420402]	GO:0005684(U2-type spliceosomal complex);GO:0071014(post-mRNA release spliceosomal complex)	03040(Spliceosome)	Hyper	no
chr2	3926965	3927385	421	-	0.286	0.00776247	0.0457088	exonic	ENSGALT00010062773	protein_coding	ENSGALG00010025723	chr2	3906185	3960573	SETD2	SET domain containing 2, histone lysine methyltransferase [Source:HGNC Symbol;Acc:HGNC:18420]	GO:0001525(angiogenesis);GO:0001570(vasculogenesis);GO:0001763(morphogenesis of a branching structure);GO:0001843(neural tube closure);GO:0005634(nucleus);GO:0005694(chromosome);GO:0006298(mismatch repair);GO:0006368(transcription elongation by RNA polymerase II promoter);GO:0010452(histone H3-K36 methylation);GO:0010468(regulation of gene expression);GO:0010569(regulation of double-strand break …	00310(Lysine degradation);01100(Metabolic pathways)	Hyper	no
chr2	4037236	4037536	301	-	0.562	0.0165959	0.0812831	3'UTR	ENSGALT00010061895	protein_coding	ENSGALG00010025345	chr2	4037237	4064323	CCM2	CCM2 scaffolding protein [Source:NCBI gene (formerly Entrezgene);Acc:420410]	GO:0001568(blood vessel development);GO:0001570(vasculogenesis);GO:0001701(in utero embryonic development);GO:0001885(endothelial cell development);GO:0001944(vasculature development);GO:0005737(cytoplasm);GO:0005739(mitochondrion);GO:0007507(heart development);GO:0032991(protein-containing complex);GO:0035264(multicellular organism growth);GO:0045216(cell-cell junction organization);GO:0048839(i…	NA	Hyper	no
chr2	4039238	4041415	2178	-	-0.619	3.63078e-06	6.60693e-05	stop_codon	ENSGALT00010061884	protein_coding	ENSGALG00010025345	chr2	4037237	4064323	CCM2	CCM2 scaffolding protein [Source:NCBI gene (formerly Entrezgene);Acc:420410]	GO:0001568(blood vessel development);GO:0001570(vasculogenesis);GO:0001701(in utero embryonic development);GO:0001885(endothelial cell development);GO:0001944(vasculature development);GO:0005737(cytoplasm);GO:0005739(mitochondrion);GO:0007507(heart development);GO:0032991(protein-containing complex);GO:0035264(multicellular organism growth);GO:0045216(cell-cell junction organization);GO:0048839(i…	NA	Hypo	no
chr2	6233909	6234597	689	-	0.493	0.00537032	0.0338844	stop_codon	ENSGALT00010065749	protein_coding	ENSGALG00010027123	chr2	6231712	6252587	WDR86	WD repeat domain 86 [Source:HGNC Symbol;Acc:HGNC:28020]	NA	NA	Hyper	no
chr2	6578531	6578742	212	-	-0.492	0.030903	0.128233	exonic	ENSGALT00010065812	protein_coding	ENSGALG00010027147	chr2	6562452	6748590	KMT2C	lysine methyltransferase 2C [Source:HGNC Symbol;Acc:HGNC:13726]	GO:0005634(nucleus);GO:0035097(histone methyltransferase complex);GO:0042054(histone methyltransferase activity);GO:0042800(histone methyltransferase activity (H3-K4 specific));GO:0044666(MLL3/4 complex);GO:0097692(histone H3-K4 monomethylation)	00310(Lysine degradation);01100(Metabolic pathways)	Hypo	no
chr2	14307559	14308129	571	-	0.905	6.30957e-12	3.54813e-10	stop_codon	ENSGALT00010011299	protein_coding	ENSGALG00010004855	chr2	14305732	14411716	ZEB1	zinc finger E-box binding homeobox 1 [Source:NCBI gene (formerly Entrezgene);Acc:396029]	GO:0000122(negative regulation of transcription by RNA polymerase II);GO:0001227(DNA-binding transcription repressor activity, RNA polymerase II-specific);GO:0003682(chromatin binding);GO:0005634(nucleus);GO:0005654(nucleoplasm);GO:0005829(cytosol);GO:0007389(pattern specification process);GO:0007417(central nervous system development);GO:0008283(cell population proliferation);GO:0010464(regulati…	NA	Hyper	no
chr2	14643569	14648837	5269	-	0.537	2.0893e-10	8.70964e-09	exonic	ENSGALT00010011560	protein_coding	ENSGALG00010004935	chr2	14590676	14694454	SVIL	supervillin [Source:HGNC Symbol;Acc:HGNC:11480]	GO:0005634(nucleus);GO:0005737(cytoplasm);GO:0005829(cytosol);GO:0005886(plasma membrane);GO:0007519(skeletal muscle tissue development);GO:0015629(actin cytoskeleton);GO:0043034(costamere);GO:0051015(actin filament binding)	NA	Hyper	no
chr2	15224614	15226018	1405	-	0.498	1.1749e-08	3.63078e-07	stop_codon	ENSGALT00010012209	protein_coding	ENSGALG00010005176	chr2	15223577	15228937	BAMBI	BMP and activin membrane bound inhibitor [Source:NCBI gene (formerly Entrezgene);Acc:428413]	GO:0005109(frizzled binding);GO:0005737(cytoplasm);GO:0005886(plasma membrane);GO:0007179(transforming growth factor beta receptor signaling pathway);GO:0008284(positive regulation of cell population proliferation);GO:0008360(regulation of cell shape);GO:0010718(positive regulation of epithelial to mesenchymal transition);GO:0016020(membrane);GO:0016021(integral component of membrane);GO:0016477(…	04310(Wnt signaling pathway);04350(TGF-beta signaling pathway)	Hyper	no
chr2	15306847	15307028	182	-	1.47	0.0416869	0.159588	start_codon	ENSGALT00010012224	protein_coding	ENSGALG00010005180	chr2	15248528	15307028	WAC	WW domain containing adaptor with coiled-coil [Source:HGNC Symbol;Acc:HGNC:17327]	GO:0000993(RNA polymerase II complex binding);GO:0003682(chromatin binding);GO:0005654(nucleoplasm);GO:0005681(spliceosomal complex);GO:0006974(cellular response to DNA damage stimulus);GO:0010390(histone monoubiquitination);GO:0016239(positive regulation of macroautophagy);GO:0031571(mitotic G1 DNA damage checkpoint signaling);GO:0032435(negative regulation of proteasomal ubiquitin-dependent pro…	NA	Hyper	yes
chr2	16052524	16052795	272	-	0.97	0.0151356	0.0758578	3'UTR	ENSGALT00010012867	protein_coding	ENSGALG00010005408	chr2	16052525	16099778	APBB1IP	amyloid beta protein binding family B member 1 interacting protein [Source:NCBI gene (formerly Entrezgene);Acc:420492]	GO:0002291(T cell activation via T cell receptor contact with antigen bound to MHC molecule on antigen presenting cell);GO:0005829(cytosol);GO:0005886(plasma membrane);GO:0042101(T cell receptor complex);GO:0045785(positive regulation of cell adhesion)	NA	Hyper	no
chr2	19165985	19166224	240	-	3.17	0.0107152	0.0588844	5'UTR	ENSGALT00010014558	protein_coding	ENSGALG00010006083	chr2	19027671	19251748	CACNB2	calcium voltage-gated channel auxiliary subunit beta 2 [Source:HGNC Symbol;Acc:HGNC:1402]	GO:0005244(voltage-gated ion channel activity);GO:0005245(voltage-gated calcium channel activity);GO:0005262(calcium channel activity);GO:0005891(voltage-gated calcium channel complex);GO:0006811(ion transport);GO:0006816(calcium ion transport);GO:0007268(chemical synaptic transmission);GO:0007528(neuromuscular junction development);GO:0007601(visual perception);GO:0008331(high voltage-gated calc…	04010(MAPK signaling pathway);04260(Cardiac muscle contraction);04261(Adrenergic signaling in cardiomyocytes)	Hyper	yes
chr2	19481285	19481495	211	-	1.01	0.0218776	0.1	stop_codon	ENSGALT00010014854	protein_coding	ENSGALG00010006241	chr2	19476860	19530475	MRC1	mannose receptor C-type 1 [Source:NCBI gene (formerly Entrezgene);Acc:420516]	NA	04145(Phagosome)	Hyper	yes
chr2	20524266	20524861	596	-	-0.683	0.0025704	0.0186209	exonic	ENSGALT00010006027	protein_coding	ENSGALG00010002608	chr2	20523019	20527367	RPP38	ribonuclease P/MRP subunit p38 [Source:NCBI gene (formerly Entrezgene);Acc:420530]	GO:0001650(fibrillar center);GO:0001682(tRNA 5'-leader removal);GO:0004526(ribonuclease P activity);GO:0005730(nucleolus);GO:0030681(multimeric ribonuclease P complex);GO:0033204(ribonuclease P RNA binding)	03008(Ribosome biogenesis in eukaryotes);03013(RNA transport)	Hypo	no
chr2	22589547	22592403	2857	-	0.611	0.000123027	0.00147911	stop_codon	ENSGALT00010011722	protein_coding	ENSGALG00010004991	chr2	22587545	22604109	FAM133B	family with sequence similarity 133 member B [Source:NCBI gene (formerly Entrezgene);Acc:420557]	NA	NA	Hyper	no
chr2	23810889	23811337	449	-	1.76	2.51189e-16	2.51189e-14	stop_codon	ENSGALT00010006350	protein_coding	ENSGALG00010002741	chr2	23808745	23818240	PDK4	pyruvate dehydrogenase kinase 4 [Source:NCBI gene (formerly Entrezgene);Acc:420570]	GO:0000166(nucleotide binding);GO:0004672(protein kinase activity);GO:0004740(pyruvate dehydrogenase (acetyl-transferring) kinase activity);GO:0005524(ATP binding);GO:0005739(mitochondrion);GO:0005759(mitochondrial matrix);GO:0006468(protein phosphorylation);GO:0006885(regulation of pH);GO:0008286(insulin receptor signaling pathway);GO:0009267(cellular response to starvation);GO:0010510(regulatio…	NA	Hyper	yes
chr2	24226430	24228370	1941	-	1.06	7.94328e-25	1.58489e-22	stop_codon	ENSGALT00010006528	protein_coding	ENSGALG00010002817	chr2	24224439	24232049	SHFM1	split hand/foot malformation (ectrodactyly) type 1 [Source:NCBI gene (formerly Entrezgene);Acc:772237]	GO:0000502(proteasome complex);GO:0000724(double-strand break repair via homologous recombination);GO:0006406(mRNA export from nucleus);GO:0008541(proteasome regulatory particle, lid subcomplex);GO:0032039(integrator complex);GO:0032991(protein-containing complex);GO:0043248(proteasome assembly)	03050(Proteasome);03440(Homologous recombination)	Hyper	yes
chr2	27177113	27177263	151	-	0.815	0.0288403	0.12218	3'UTR	ENSGALT00010009414	protein_coding	ENSGALG00010004060	chr2	27175055	27240495	ETV1	ETS variant 1 [Source:NCBI gene (formerly Entrezgene);Acc:395748]	GO:0000978(RNA polymerase II cis-regulatory region sequence-specific DNA binding);GO:0001228(DNA-binding transcription activator activity, RNA polymerase II-specific);GO:0007411(axon guidance);GO:0007517(muscle organ development);GO:0007638(mechanosensory behavior);GO:0045893(positive regulation of DNA-templated transcription);GO:0045944(positive regulation of transcription by RNA polymerase II);…	NA	Hyper	no
chr2	30795617	30795828	212	-	1.41	0.00446684	0.0295121	ncRNA_exonic	ENSGALT00010006471	lncRNA	ENSGALG00010002795	chr2	30786451	30802967	ENSGALG00010002795	NA	NA	NA	Hyper	yes
chr2	30805374	30806004	631	-	0.379	0.00018197	0.00204174	3'UTR	ENSGALT00010004635	protein_coding	ENSGALG00010002046	chr2	30803698	30841340	FAM126A	family with sequence similarity 126 member A [Source:NCBI gene (formerly Entrezgene);Acc:420611]	GO:0005737(cytoplasm);GO:0005829(cytosol);GO:0005886(plasma membrane);GO:0016020(membrane);GO:0042552(myelination);GO:0043005(neuron projection);GO:0046854(phosphatidylinositol phosphate biosynthetic process);GO:0072659(protein localization to plasma membrane)	NA	Hyper	no
chr2	31183919	31184099	181	-	2.67	3.98107e-15	3.16228e-13	3'UTR	ENSGALT00010003427	protein_coding	ENSGALG00010001482	chr2	31183920	31207743	TRA2A	transformer 2 alpha homolog [Source:NCBI gene (formerly Entrezgene);Acc:420618]	GO:0000398(mRNA splicing, via spliceosome);GO:0005634(nucleus);GO:0005654(nucleoplasm);GO:0005730(nucleolus);GO:0043231(intracellular membrane-bounded organelle)	03040(Spliceosome)	Hyper	yes
chr2	32538236	32538684	449	-	0.551	0.0040738	0.0269153	stop_codon	ENSGALT00010004156	protein_coding	ENSGALG00010001826	chr2	32537106	32542394	HOXA7	homeobox A7 [Source:NCBI gene (formerly Entrezgene);Acc:395290]	GO:0000122(negative regulation of transcription by RNA polymerase II);GO:0000978(RNA polymerase II cis-regulatory region sequence-specific DNA binding);GO:0000981(DNA-binding transcription factor activity, RNA polymerase II-specific);GO:0001228(DNA-binding transcription activator activity, RNA polymerase II-specific);GO:0001525(angiogenesis);GO:0001953(negative regulation of cell-matrix adhesion)…	NA	Hyper	no
chr2	35798996	35799537	542	-	1.23	1.58489e-15	1e-13	exonic	ENSGALT00010004065	protein_coding	ENSGALG00010001783	chr2	35795659	35802176	SGO1	shugoshin 1 [Source:NCBI gene (formerly Entrezgene);Acc:420650]	NA	04114(Oocyte meiosis)	Hyper	yes
chr2	38736138	38739961	3824	-	0.254	0.0338844	0.135831	stop_codon	ENSGALT00010006073	protein_coding	ENSGALG00010002622	chr2	38734975	38761430	AZI2	5-azacytidine induced 2 [Source:HGNC Symbol;Acc:HGNC:24002]	GO:0000278(mitotic cell cycle);GO:0005737(cytoplasm);GO:0007249(I-kappaB kinase/NF-kappaB signaling);GO:0042110(T cell activation);GO:0044565(dendritic cell proliferation);GO:0097028(dendritic cell differentiation)	04622(RIG-I-like receptor signaling pathway)	Hyper	no
chr2	40926617	40927814	1198	-	0.454	1.99526e-07	5.01187e-06	stop_codon	ENSGALT00010039765	protein_coding	ENSGALG00010016504	chr2	40925931	40963433	SNRK	SNF related kinase [Source:NCBI gene (formerly Entrezgene);Acc:420675]	GO:0000166(nucleotide binding);GO:0000226(microtubule cytoskeleton organization);GO:0000287(magnesium ion binding);GO:0004672(protein kinase activity);GO:0004674(protein serine/threonine kinase activity);GO:0005524(ATP binding);GO:0005737(cytoplasm);GO:0006468(protein phosphorylation);GO:0035556(intracellular signal transduction);GO:0050321(tau-protein kinase activity)	NA	Hyper	no
chr2	41068045	41072993	4949	-	0.479	0.0275423	0.11722	exonic	ENSGALT00010039779	protein_coding	ENSGALG00010016514	chr2	41059277	41078612	GASK1A	golgi associated kinase 1A [Source:HGNC Symbol;Acc:HGNC:24485]	GO:0005576(extracellular region);GO:0005783(endoplasmic reticulum);GO:0005794(Golgi apparatus);GO:0043231(intracellular membrane-bounded organelle)	NA	Hyper	no
chr2	41085353	41085443	91	-	1.33	5.62341e-06	9.77237e-05	3'UTR	ENSGALT00010040528	protein_coding	ENSGALG00010016800	chr2	41081953	41089161	ENSGALG00010016800	NA	NA	03010(Ribosome)	Hyper	yes
chr2	41178102	41179997	1896	-	0.479	0.000724436	0.00660693	stop_codon	ENSGALT00010040684	protein_coding	ENSGALG00010016866	chr2	41178103	41230381	ZNRF2	zinc and ring finger 2 [Source:HGNC Symbol;Acc:HGNC:22316]	GO:0001650(fibrillar center);GO:0005654(nucleoplasm);GO:0005737(cytoplasm);GO:0005886(plasma membrane);GO:0030659(cytoplasmic vesicle membrane);GO:0032991(protein-containing complex);GO:0043231(intracellular membrane-bounded organelle);GO:0061630(ubiquitin protein ligase activity)	NA	Hyper	no
chr2	42603511	42603931	421	-	1.36	0.0239883	0.107399	exonic	ENSGALT00010041837	protein_coding	ENSGALG00010017351	chr2	42600488	42609141	CCR2	C-C motif chemokine receptor 2 [Source:NCBI gene (formerly Entrezgene);Acc:420696]	GO:0004930(G protein-coupled receptor activity);GO:0004950(chemokine receptor activity);GO:0005886(plasma membrane);GO:0006935(chemotaxis);GO:0006954(inflammatory response);GO:0006955(immune response);GO:0007165(signal transduction);GO:0007186(G protein-coupled receptor signaling pathway);GO:0016020(membrane);GO:0016021(integral component of membrane);GO:0016493(C-C chemokine receptor activity);G…	04060(Cytokine-cytokine receptor interaction);04144(Endocytosis)	Hyper	yes
chr2	42736319	42736439	121	-	1.29	3.98107e-09	1.31826e-07	stop_codon	ENSGALT00010042283	protein_coding	ENSGALG00010017499	chr2	42735845	42740942	SNRPD1	small nuclear ribonucleoprotein D1 polypeptide [Source:NCBI gene (formerly Entrezgene);Acc:776411]	NA	03040(Spliceosome)	Hyper	yes
chr2	44586987	44587347	361	-	0.74	3.38844e-05	0.000489779	stop_codon	ENSGALT00010044196	protein_coding	ENSGALG00010018315	chr2	44586898	44720688	CLASP2	cytoplasmic linker associated protein 2 [Source:NCBI gene (formerly Entrezgene);Acc:420724]	NA	NA	Hyper	no
chr2	46823432	46826099	2668	-	0.622	2.51189e-12	1.41254e-10	exonic	ENSGALT00010045678	protein_coding	ENSGALG00010018895	chr2	46822422	46895128	SEPTIN7	septin 7 [Source:NCBI gene (formerly Entrezgene);Acc:420741]	NA	NA	Hyper	no
chr2	48886196	48887067	872	-	0.669	2.88403e-09	9.77237e-08	exonic	ENSGALT00010042689	protein_coding	ENSGALG00010017662	chr2	48866760	48945917	ENSGALG00010017662	NA	NA	NA	Hyper	no
chr2	51967870	51968051	182	-	0.8	0.000512861	0.00501187	5'UTR	ENSGALT00010017581	protein_coding	ENSGALG00010007381	chr2	51815505	52072441	EGFR	epidermal growth factor receptor [Source:NCBI gene (formerly Entrezgene);Acc:396494]	GO:0000166(nucleotide binding);GO:0001934(positive regulation of protein phosphorylation);GO:0003682(chromatin binding);GO:0004672(protein kinase activity);GO:0004712(protein serine/threonine/tyrosine kinase activity);GO:0004713(protein tyrosine kinase activity);GO:0004714(transmembrane receptor protein tyrosine kinase activity);GO:0004888(transmembrane signaling receptor activity);GO:0005006(epi…	04010(MAPK signaling pathway);04012(ErbB signaling pathway);04020(Calcium signaling pathway);04068(FoxO signaling pathway);04144(Endocytosis);04510(Focal adhesion);04520(Adherens junction);04540(Gap junction);04810(Regulation of actin cytoskeleton);04912(GnRH signaling pathway)	Hyper	no
chr2	52315790	52316149	360	-	-0.572	0.0109648	0.0588844	3'UTR	ENSGALT00010019736	protein_coding	ENSGALG00010008248	chr2	52313433	52661452	TPK1	thiamin pyrophosphokinase 1 [Source:HGNC Symbol;Acc:HGNC:17358]	GO:0004788(thiamine diphosphokinase activity);GO:0006772(thiamine metabolic process);GO:0009229(thiamine diphosphate biosynthetic process);GO:0042802(identical protein binding)	00730(Thiamine metabolism);01100(Metabolic pathways);01240(Biosynthesis of cofactors)	Hypo	no
chr2	55724731	55725361	631	-	0.725	3.16228e-06	5.7544e-05	exonic	ENSGALT00010019099	protein_coding	ENSGALG00010008011	chr2	55724192	55742735	ADNP2	ADNP homeobox 2 [Source:HGNC Symbol;Acc:HGNC:23803]	GO:0030182(neuron differentiation);GO:0030307(positive regulation of cell growth);GO:0034599(cellular response to oxidative stress);GO:0060548(negative regulation of cell death);GO:0071300(cellular response to retinoic acid)	NA	Hyper	no
chr2	55726950	55727520	571	-	0.625	0.00018197	0.0020893	exonic	ENSGALT00010019099	protein_coding	ENSGALG00010008011	chr2	55724192	55742735	ADNP2	ADNP homeobox 2 [Source:HGNC Symbol;Acc:HGNC:23803]	GO:0030182(neuron differentiation);GO:0030307(positive regulation of cell growth);GO:0034599(cellular response to oxidative stress);GO:0060548(negative regulation of cell death);GO:0071300(cellular response to retinoic acid)	NA	Hyper	no
chr2	55780589	55780739	151	-	2.09	0.0338844	0.137088	exonic	ENSGALT00010019298	protein_coding	ENSGALG00010008091	chr2	55776600	55781839	ENSGALG00010008091	NA	NA	NA	Hyper	yes
chr2	55930743	55931481	739	-	1.01	0.0446684	0.166725	exonic	ENSGALT00010019591	protein_coding	ENSGALG00010008191	chr2	55928987	55935484	ENSGALG00010008191	NA	NA	NA	Hyper	yes
chr2	60373808	60374408	601	-	3.13	2.39883e-07	5.7544e-06	exonic	ENSGALT00010018686	protein_coding	ENSGALG00010007855	chr2	60360645	60398623	RNF182	NA	GO:0005737(cytoplasm);GO:0016020(membrane);GO:0016021(integral component of membrane);GO:0016567(protein ubiquitination);GO:0016740(transferase activity);GO:0046872(metal ion binding)	NA	Hyper	yes
chr2	61302249	61309347	7099	-	-0.347	0.00109648	0.00933254	stop_codon	ENSGALT00010026613	protein_coding	ENSGALG00010011126	chr2	61302250	61380649	ATXN1	ataxin 1 [Source:HGNC Symbol;Acc:HGNC:10548]	GO:0005634(nucleus);GO:0005654(nucleoplasm);GO:0005730(nucleolus);GO:0005737(cytoplasm);GO:0005829(cytosol);GO:0008022(protein C-terminus binding);GO:0008266(poly(U) RNA binding);GO:0016363(nuclear matrix);GO:0034046(poly(G) binding);GO:0042405(nuclear inclusion body);GO:0042802(identical protein binding);GO:0043621(protein self-association);GO:0045892(negative regulation of DNA-templated transcr…	NA	Hypo	no
chr2	61310575	61311055	481	-	-0.578	1.12202e-05	0.00018197	start_codon	ENSGALT00010026613	protein_coding	ENSGALG00010011126	chr2	61302250	61380649	ATXN1	ataxin 1 [Source:HGNC Symbol;Acc:HGNC:10548]	GO:0005634(nucleus);GO:0005654(nucleoplasm);GO:0005730(nucleolus);GO:0005737(cytoplasm);GO:0005829(cytosol);GO:0008022(protein C-terminus binding);GO:0008266(poly(U) RNA binding);GO:0016363(nuclear matrix);GO:0034046(poly(G) binding);GO:0042405(nuclear inclusion body);GO:0042802(identical protein binding);GO:0043621(protein self-association);GO:0045892(negative regulation of DNA-templated transcr…	NA	Hypo	no
chr2	64333507	64333776	270	-	1.08	0.000123027	0.00147911	stop_codon	ENSGALT00010024281	protein_coding	ENSGALG00010010201	chr2	64333061	64348481	RIOK1	RIO kinase 1 [Source:HGNC Symbol;Acc:HGNC:18656]	GO:0005829(cytosol);GO:0030490(maturation of SSU-rRNA);GO:0030688(preribosome, small subunit precursor);GO:0034708(methyltransferase complex);GO:0042274(ribosomal small subunit biogenesis);GO:2000234(positive regulation of rRNA processing)	03008(Ribosome biogenesis in eukaryotes)	Hyper	yes
chr2	64380288	64380887	600	-	0.583	0.0125893	0.0660693	3'UTR	ENSGALT00010024761	protein_coding	ENSGALG00010010349	chr2	64380289	64503125	RREB1	ras responsive element binding protein 1 [Source:NCBI gene (formerly Entrezgene);Acc:395920]	GO:0000122(negative regulation of transcription by RNA polymerase II);GO:0000977(RNA polymerase II transcription regulatory region sequence-specific DNA binding);GO:0000978(RNA polymerase II cis-regulatory region sequence-specific DNA binding);GO:0001228(DNA-binding transcription activator activity, RNA polymerase II-specific);GO:0001650(fibrillar center);GO:0003700(DNA-binding transcription fact…	NA	Hyper	no
chr2	64404131	64404432	302	-	0.649	0.00363078	0.0245471	exonic	ENSGALT00010024761	protein_coding	ENSGALG00010010349	chr2	64380289	64503125	RREB1	ras responsive element binding protein 1 [Source:NCBI gene (formerly Entrezgene);Acc:395920]	GO:0000122(negative regulation of transcription by RNA polymerase II);GO:0000977(RNA polymerase II transcription regulatory region sequence-specific DNA binding);GO:0000978(RNA polymerase II cis-regulatory region sequence-specific DNA binding);GO:0001228(DNA-binding transcription activator activity, RNA polymerase II-specific);GO:0001650(fibrillar center);GO:0003700(DNA-binding transcription fact…	NA	Hyper	no
chr2	65124322	65124532	211	-	-0.506	0.0281838	0.120504	exonic	ENSGALT00010026289	protein_coding	ENSGALG00010010977	chr2	64939882	65180159	FARS2	phenylalanyl-tRNA synthetase 2, mitochondrial [Source:HGNC Symbol;Acc:HGNC:21062]	GO:0000049(tRNA binding);GO:0000166(nucleotide binding);GO:0004812(aminoacyl-tRNA ligase activity);GO:0004826(phenylalanine-tRNA ligase activity);GO:0005524(ATP binding);GO:0005737(cytoplasm);GO:0005739(mitochondrion);GO:0005759(mitochondrial matrix);GO:0006412(translation);GO:0006432(phenylalanyl-tRNA aminoacylation);GO:0008033(tRNA processing);GO:0016874(ligase activity);GO:0043039(tRNA aminoac…	00970(Aminoacyl-tRNA biosynthesis)	Hypo	no
chr2	65321829	65322129	301	-	0.784	0.000245471	0.00269153	stop_codon	ENSGALT00010026852	protein_coding	ENSGALG00010011247	chr2	65320423	65425052	ENSGALG00010011247	NA	GO:0003682(chromatin binding);GO:0005634(nucleus);GO:0005694(chromosome);GO:0005737(cytoplasm);GO:0007286(spermatid development);GO:0060816(random inactivation of X chromosome);GO:0120094(negative regulation of peptidyl-lysine crotonylation)	NA	Hyper	no
chr2	67491892	67492341	450	-	1.89	0.0269153	0.11508	3'UTR	ENSGALT00010028166	protein_coding	ENSGALG00010011780	chr2	67491445	67505208	SERPINB5	serpin family B member 5 [Source:HGNC Symbol;Acc:HGNC:8949]	GO:0001533(cornified envelope);GO:0002009(morphogenesis of an epithelium);GO:0005737(cytoplasm);GO:0016528(sarcoplasm);GO:0030198(extracellular matrix organization);GO:0050678(regulation of epithelial cell proliferation);GO:0060512(prostate gland morphogenesis)	04115(p53 signaling pathway)	Hyper	yes
chr2	67716795	67717186	392	-	0.58	0.00128825	0.0107152	exonic	ENSGALT00010028545	protein_coding	ENSGALG00010011899	chr2	67716108	67847758	PHLPP1	PH domain and leucine rich repeat protein phosphatase 1 [Source:HGNC Symbol;Acc:HGNC:20610]	GO:0002667(regulation of T cell anergy);GO:0004722(protein serine/threonine phosphatase activity);GO:0005737(cytoplasm);GO:0007165(signal transduction);GO:0009649(entrainment of circadian clock);GO:0042981(regulation of apoptotic process);GO:0043231(intracellular membrane-bounded organelle);GO:0043408(regulation of MAPK cascade);GO:0046328(regulation of JNK cascade);GO:0051898(negative regulation…	NA	Hyper	no
chr2	78062082	78062143	62	-	1.57	0.00218776	0.0162181	3'UTR	ENSGALT00010001244	protein_coding	ENSGALG00010000592	chr2	78060504	78070098	CCT5	chaperonin containing TCP1 subunit 5 [Source:NCBI gene (formerly Entrezgene);Acc:420930]	GO:0000166(nucleotide binding);GO:0003730(mRNA 3'-UTR binding);GO:0005524(ATP binding);GO:0005737(cytoplasm);GO:0005813(centrosome);GO:0005832(chaperonin-containing T-complex);GO:0005874(microtubule);GO:0006457(protein folding);GO:0007339(binding of sperm to zona pellucida);GO:0009615(response to virus);GO:0016887(ATP hydrolysis activity);GO:0031681(G-protein beta-subunit binding);GO:0032212(posi…	NA	Hyper	yes
chr2	78847280	78848708	1429	-	-1.18	0.000251189	0.00275423	exonic	ENSGALT00010001763	protein_coding	ENSGALG00010000803	chr2	78832287	78857335	MTRR	5-methyltetrahydrofolate-homocysteine methyltransferase reductase [Source:HGNC Symbol;Acc:HGNC:7473]	GO:0003958(NADPH-hemoprotein reductase activity);GO:0005654(nucleoplasm);GO:0005829(cytosol);GO:0009086(methionine biosynthetic process);GO:0010181(FMN binding);GO:0016723(oxidoreductase activity, acting on metal ions, NAD or NADP as acceptor);GO:0030586([methionine synthase] reductase activity);GO:0043418(homocysteine catabolic process);GO:0045111(intermediate filament cytoskeleton);GO:0046655(f…	NA	Hypo	yes
chr2	80366743	80367042	300	-	1.05	0.00165959	0.0131826	stop_codon	ENSGALT00010001468	protein_coding	ENSGALG00010000695	chr2	80366386	80371012	FIGNL1	fidgetin like 1 [Source:HGNC Symbol;Acc:HGNC:13286]	GO:0000228(nuclear chromosome);GO:0001649(osteoblast differentiation);GO:0005634(nucleus);GO:0005737(cytoplasm);GO:0007140(male meiotic nuclear division);GO:0010569(regulation of double-strand break repair via homologous recombination);GO:0033687(osteoblast proliferation);GO:0043066(negative regulation of apoptotic process);GO:0048471(perinuclear region of cytoplasm);GO:0051726(regulation of cell…	NA	Hyper	yes
chr2	85247678	85247978	301	-	1.13	0.00186209	0.0144544	3'UTR	ENSGALT00010019220	protein_coding	ENSGALG00010008057	chr2	85246781	85256815	BAG1	BCL2 associated athano 1 [Source:NCBI gene (formerly Entrezgene);Acc:420967]	GO:0000774(adenyl-nucleotide exchange factor activity);GO:0005829(cytosol);GO:0016020(membrane);GO:0050821(protein stabilization);GO:0051087(chaperone binding)	04141(Protein processing in endoplasmic reticulum)	Hyper	yes
chr2	88190973	88191663	691	-	0.661	1.14815e-09	4.36516e-08	exonic	ENSGALT00010018319	protein_coding	ENSGALG00010007699	chr2	88177295	88192545	ENSGALG00010007699	NA	NA	NA	Hyper	no
chr2	89533875	89534055	181	-	2.22	1.77828e-10	7.58578e-09	3'UTR	ENSGALT00010018999	protein_coding	ENSGALG00010007973	chr2	89533816	89726688	CARMIL1	capping protein regulator and myosin 1 linker 1 [Source:NCBI gene (formerly Entrezgene);Acc:421002]	GO:0005654(nucleoplasm);GO:0005737(cytoplasm);GO:0005829(cytosol);GO:0005886(plasma membrane);GO:0016477(cell migration);GO:0016607(nuclear speck);GO:0030027(lamellipodium);GO:0030032(lamellipodium assembly);GO:0030335(positive regulation of cell migration);GO:0030838(positive regulation of actin filament polymerization);GO:0031252(cell leading edge);GO:0031529(ruffle organization);GO:0031941(fil…	NA	Hyper	yes
chr2	93152543	93154222	1680	-	0.365	9.54993e-05	0.00120226	stop_codon	ENSGALT00010002832	protein_coding	ENSGALG00010001225	chr2	93145801	93178313	SOCS6	suppressor of cytokine signaling 6 [Source:NCBI gene (formerly Entrezgene);Acc:421020]	GO:0001772(immunological synapse);GO:0005942(phosphatidylinositol 3-kinase complex);GO:0009968(negative regulation of signal transduction);GO:0010498(proteasomal protein catabolic process);GO:0016567(protein ubiquitination);GO:0035556(intracellular signal transduction);GO:0040008(regulation of growth);GO:0043551(regulation of phosphatidylinositol 3-kinase activity);GO:0046854(phosphatidylinositol…	NA	Hyper	no
chr2	96217361	96217541	181	-	1.22	0.000562341	0.00537032	start_codon	ENSGALT00010003323	protein_coding	ENSGALG00010001442	chr2	96195032	96338361	LDLRAD4	low density lipoprotein receptor class A domain containing 4 [Source:NCBI gene (formerly Entrezgene);Acc:421044]	GO:0005768(endosome);GO:0009968(negative regulation of signal transduction);GO:0010008(endosome membrane);GO:0010719(negative regulation of epithelial to mesenchymal transition);GO:0010991(negative regulation of SMAD protein complex assembly);GO:0016020(membrane);GO:0016021(integral component of membrane);GO:0030336(negative regulation of cell migration);GO:0030512(negative regulation of transfor…	NA	Hyper	yes
chr2	98218816	98219746	931	-	0.71	5.12861e-05	0.000676083	exonic	ENSGALT00010004194	protein_coding	ENSGALG00010001845	chr2	98205182	98267615	ANKRD12	ankyrin repeat domain 12 [Source:HGNC Symbol;Acc:HGNC:29135]	GO:0005654(nucleoplasm);GO:0005829(cytosol)	NA	Hyper	no
chr2	100489844	100490231	388	-	0.376	0.0060256	0.0371535	stop_codon	ENSGALT00010005327	protein_coding	ENSGALG00010002352	chr2	100488628	100494438	MYL12B	myosin light chain 12B [Source:HGNC Symbol;Acc:HGNC:29827]	GO:0001725(stress fiber);GO:0005509(calcium ion binding);GO:0005737(cytoplasm);GO:0005903(brush border);GO:0005938(cell cortex);GO:0008360(regulation of cell shape);GO:0016460(myosin II complex);GO:0030016(myofibril);GO:0030018(Z disc);GO:0032036(myosin heavy chain binding);GO:0045177(apical part of cell);GO:0046872(metal ion binding)	04510(Focal adhesion);04530(Tight junction);04810(Regulation of actin cytoskeleton);05132(Salmonella infection)	Hyper	no
chr2	100505414	100505654	241	-	0.412	6.16595e-05	0.000812831	3'UTR	ENSGALT00010003001	protein_coding	ENSGALG00010001297	chr2	100503979	100512923	MYL12A	myosin, light chain 12A, regulatory, non-sarcomeric [Source:NCBI gene (formerly Entrezgene);Acc:396284]	GO:0005509(calcium ion binding);GO:0046872(metal ion binding)	04510(Focal adhesion);04530(Tight junction);04810(Regulation of actin cytoskeleton);05132(Salmonella infection)	Hyper	no
chr2	100661806	100662016	211	-	0.633	0.00457088	0.0295121	stop_codon	ENSGALT00010003034	protein_coding	ENSGALG00010001313	chr2	100661569	100692637	EMILIN2	elastin microfibril interfacer 2 [Source:HGNC Symbol;Acc:HGNC:19881]	GO:0005576(extracellular region);GO:0030194(positive regulation of blood coagulation);GO:0030336(negative regulation of cell migration);GO:0043065(positive regulation of apoptotic process);GO:0045766(positive regulation of angiogenesis);GO:1900426(positive regulation of defense response to bacterium);GO:1901731(positive regulation of platelet aggregation)	NA	Hyper	no
chr2	101789487	101790236	750	-	0.474	0.000120226	0.00144544	3'UTR	ENSGALT00010011898	protein_coding	ENSGALG00010005048	chr2	101789278	101866055	ROCK1	Rho-associated, coiled-coil containing protein kinase 1 [Source:NCBI gene (formerly Entrezgene);Acc:373970]	GO:0001726(ruffle);GO:0001837(epithelial to mesenchymal transition);GO:0003383(apical constriction);GO:0004674(protein serine/threonine kinase activity);GO:0005856(cytoskeleton);GO:0005886(plasma membrane);GO:0006468(protein phosphorylation);GO:0007159(leukocyte cell-cell adhesion);GO:0007249(I-kappaB kinase/NF-kappaB signaling);GO:0007266(Rho protein signal transduction);GO:0010494(cytoplasmic s…	04270(Vascular smooth muscle contraction);04350(TGF-beta signaling pathway);04510(Focal adhesion);04530(Tight junction);04810(Regulation of actin cytoskeleton)	Hyper	no
chr2	102582885	102583426	542	-	0.48	0.00141254	0.0114815	3'UTR	ENSGALT00010009930	protein_coding	ENSGALG00010004244	chr2	102548730	102636182	TMEM241	transmembrane protein 241 [Source:HGNC Symbol;Acc:HGNC:31723]	GO:0016020(membrane);GO:0016021(integral component of membrane)	NA	Hyper	no
chr2	102908245	102908426	182	-	-0.797	0.00933254	0.0524807	stop_codon	ENSGALT00010012196	protein_coding	ENSGALG00010005172	chr2	102907318	102983757	OSBPL1A	oxysterol binding protein like 1A [Source:HGNC Symbol;Acc:HGNC:16398]	GO:0005768(endosome);GO:0005770(late endosome);GO:0044232(organelle membrane contact site)	NA	Hypo	no
chr2	109636604	109641671	5068	-	0.571	1.12202e-10	5.01187e-09	exonic	ENSGALT00010009493	protein_coding	ENSGALG00010004085	chr2	109619008	109692615	RB1CC1	RB1 inducible coiled-coil 1 [Source:HGNC Symbol;Acc:HGNC:15574]	GO:0000045(autophagosome assembly);GO:0000407(phagophore assembly site);GO:0000421(autophagosome membrane);GO:0000422(autophagy of mitochondrion);GO:0001889(liver development);GO:0001934(positive regulation of protein phosphorylation);GO:0005634(nucleus);GO:0005764(lysosome);GO:0005829(cytosol);GO:0006468(protein phosphorylation);GO:0006914(autophagy);GO:0006915(apoptotic process);GO:0006996(orga…	04140(Autophagy - animal)	Hyper	no
chr2	111080290	111080409	120	-	1.71	0.00229087	0.0169824	exonic	ENSGALT00010009189	protein_coding	ENSGALG00010003972	chr2	111078985	111083804	PENK	proenkephalin [Source:HGNC Symbol;Acc:HGNC:8831]	GO:0001662(behavioral fear response);GO:0001964(startle response);GO:0002118(aggressive behavior);GO:0005576(extracellular region);GO:0005886(plasma membrane);GO:0007218(neuropeptide signaling pathway);GO:0007268(chemical synaptic transmission);GO:0007600(sensory perception);GO:0007626(locomotory behavior);GO:0009617(response to bacterium);GO:0019233(sensory perception of pain);GO:0030425(dendrit…	04080(Neuroactive ligand-receptor interaction)	Hyper	yes
chr2	114533685	114534675	991	-	0.76	3.46737e-06	6.30957e-05	stop_codon	ENSGALT00010009368	protein_coding	ENSGALG00010004047	chr2	114533626	114604709	PDE7A	phosphodiesterase 7A [Source:HGNC Symbol;Acc:HGNC:8791]	GO:0004115(3',5'-cyclic-AMP phosphodiesterase activity);GO:0019933(cAMP-mediated signaling)	00230(Purine metabolism);01100(Metabolic pathways)	Hyper	no
chr2	116076753	116078755	2003	-	1.04	0.00977237	0.0549541	stop_codon	ENSGALT00010008667	protein_coding	ENSGALG00010003753	chr2	116076395	116139586	SLCO5A1	solute carrier organic anion transporter family member 5A1 [Source:HGNC Symbol;Acc:HGNC:19046]	GO:0005886(plasma membrane);GO:0043231(intracellular membrane-bounded organelle)	NA	Hyper	yes
chr2	117829228	117829619	392	-	-0.667	0.0141254	0.0724436	3'UTR	ENSGALT00010006039	protein_coding	ENSGALG00010002612	chr2	117827372	117907069	JPH1	junctophilin 1 [Source:HGNC Symbol;Acc:HGNC:14201]	GO:0005654(nucleoplasm);GO:0005783(endoplasmic reticulum);GO:0005789(endoplasmic reticulum membrane);GO:0005886(plasma membrane);GO:0007517(muscle organ development);GO:0008307(structural constituent of muscle);GO:0014701(junctional sarcoplasmic reticulum membrane);GO:0016529(sarcoplasmic reticulum);GO:0030018(Z disc);GO:0030314(junctional membrane complex)	NA	Hypo	no
chr2	119210014	119210944	931	-	-0.591	0.00042658	0.0042658	start_codon	ENSGALT00010007638	protein_coding	ENSGALG00010003261	chr2	119207825	119231825	PEX2	peroxisomal biosis factor 2 [Source:NCBI gene (formerly Entrezgene);Acc:420192]	GO:0000038(very long-chain fatty acid metabolic process);GO:0000122(negative regulation of transcription by RNA polymerase II);GO:0003674(molecular_function);GO:0005575(cellular_component);GO:0005777(peroxisome);GO:0005779(integral component of peroxisomal membrane);GO:0006635(fatty acid beta-oxidation);GO:0007031(peroxisome organization);GO:0008150(biological_process);GO:0016558(protein import i…	04146(Peroxisome)	Hypo	no
chr2	120833868	120834167	300	-	3	0.0229087	0.103039	5'UTR	ENSGALT00010010561	protein_coding	ENSGALG00010004533	chr2	120795513	120900681	PAG1	phosphoprotein membrane anchor with glycosphingolipid microdomains 1 [Source:HGNC Symbol;Acc:HGNC:30043]	GO:0005886(plasma membrane);GO:0035556(intracellular signal transduction);GO:0042169(SH2 domain binding);GO:0045121(membrane raft);GO:0050863(regulation of T cell activation);GO:0050868(negative regulation of T cell activation)	NA	Hyper	yes
chr2	123257740	123265310	7571	-	-0.429	0.00177828	0.0138038	stop_codon	ENSGALT00010029672	protein_coding	ENSGALG00010012390	chr2	123247516	123430222	MMP16	matrix metallopeptidase 16 [Source:NCBI gene (formerly Entrezgene);Acc:396116]	GO:0001501(skeletal system development);GO:0001503(ossification);GO:0001958(endochondral ossification);GO:0004222(metalloendopeptidase activity);GO:0005887(integral component of plasma membrane);GO:0006508(proteolysis);GO:0008233(peptidase activity);GO:0008237(metallopeptidase activity);GO:0008270(zinc ion binding);GO:0016020(membrane);GO:0016021(integral component of membrane);GO:0016485(protein…	NA	Hypo	no
chr2	125438851	125439930	1080	-	0.227	0.030903	0.127938	stop_codon	ENSGALT00010029048	protein_coding	ENSGALG00010012116	chr2	125424864	125445259	RBM12B	RNA binding motif protein 12B [Source:NCBI gene (formerly Entrezgene);Acc:420223]	GO:0003676(nucleic acid binding);GO:0003723(RNA binding);GO:0005654(nucleoplasm);GO:0043484(regulation of RNA splicing);GO:1990904(ribonucleoprotein complex)	NA	Hyper	no
chr2	125440168	125441128	961	-	0.295	0.00371535	0.0251189	exonic	ENSGALT00010029048	protein_coding	ENSGALG00010012116	chr2	125424864	125445259	RBM12B	RNA binding motif protein 12B [Source:NCBI gene (formerly Entrezgene);Acc:420223]	GO:0003676(nucleic acid binding);GO:0003723(RNA binding);GO:0005654(nucleoplasm);GO:0043484(regulation of RNA splicing);GO:1990904(ribonucleoprotein complex)	NA	Hyper	no
chr2	125747720	125748571	852	-	-0.78	0.00134896	0.0112202	exonic	ENSGALT00010029399	protein_coding	ENSGALG00010012275	chr2	125737847	125764386	KIAA1429	vir like m6A methyltransferase associated [Source:HGNC Symbol;Acc:HGNC:24500]	GO:0005634(nucleus);GO:0005654(nucleoplasm);GO:0005829(cytosol);GO:0006397(mRNA processing);GO:0008380(RNA splicing);GO:0016604(nuclear body);GO:0016607(nuclear speck);GO:0036396(RNA N6-methyladenosine methyltransferase complex);GO:0080009(mRNA methylation);GO:0110104(mRNA alternative polyadenylation)	NA	Hypo	no
chr2	126406154	126406394	241	-	1.1	1.54882e-09	5.62341e-08	stop_codon	ENSGALT00010027333	protein_coding	ENSGALG00010011428	chr2	126403348	126410363	UQCRB	ubiquinol-cytochrome c reductase binding protein [Source:NCBI gene (formerly Entrezgene);Acc:420236]	GO:0005739(mitochondrion);GO:0005743(mitochondrial inner membrane);GO:0005750(mitochondrial respiratory chain complex III);GO:0006122(mitochondrial electron transport, ubiquinol to cytochrome c);GO:0016020(membrane);GO:0070469(respirasome)	00190(Oxidative phosphorylation);01100(Metabolic pathways);04260(Cardiac muscle contraction)	Hyper	yes
chr2	127876655	127879504	2850	-	1.21	1.25893e-27	2.51189e-25	3'UTR	ENSGALT00010027080	protein_coding	ENSGALG00010011326	chr2	127876656	127882269	COX6C	cytochrome c oxidase subunit 6C [Source:NCBI gene (formerly Entrezgene);Acc:420243]	NA	00190(Oxidative phosphorylation);01100(Metabolic pathways);04260(Cardiac muscle contraction)	Hyper	yes
chr2	128180399	128180520	122	-	1.21	0.000977237	0.00851138	3'UTR	ENSGALT00010027294	protein_coding	ENSGALG00010011414	chr2	128180400	128195049	PABPC1	poly(A) binding protein cytoplasmic 1 [Source:NCBI gene (formerly Entrezgene);Acc:430997]	NA	03013(RNA transport);03015(mRNA surveillance pathway);03018(RNA degradation)	Hyper	yes
chr2	128802720	128802990	271	-	0.773	0.00288403	0.0204174	stop_codon	ENSGALT00010028864	protein_coding	ENSGALG00010012052	chr2	128801528	128806433	KLF10	Kruppel like factor 10 [Source:HGNC Symbol;Acc:HGNC:11810]	GO:0000978(RNA polymerase II cis-regulatory region sequence-specific DNA binding);GO:0001046(core promoter sequence-specific DNA binding);GO:0001228(DNA-binding transcription activator activity, RNA polymerase II-specific);GO:0005634(nucleus);GO:0006355(regulation of DNA-templated transcription);GO:0007623(circadian rhythm);GO:0009267(cellular response to starvation);GO:0030282(bone mineralizatio…	NA	Hyper	no
chr2	130920044	130920224	181	-	-2.62	0.0234423	0.105439	5'UTR	ENSGALT00010026369	protein_coding	ENSGALG00010011001	chr2	130755047	130920404	ANGPT1	angiopoietin 1 [Source:NCBI gene (formerly Entrezgene);Acc:395129]	GO:0001525(angiogenesis);GO:0001701(in utero embryonic development);GO:0001933(negative regulation of protein phosphorylation);GO:0001934(positive regulation of protein phosphorylation);GO:0002040(sprouting angiogenesis);GO:0002092(positive regulation of receptor internalization);GO:0002719(negative regulation of cytokine production involved in immune response);GO:0005102(signaling receptor bindi…	04010(MAPK signaling pathway)	Hypo	yes
chr2	135621251	135621580	330	-	-0.495	0.0030903	0.0218776	exonic	ENSGALT00010022310	protein_coding	ENSGALG00010009363	chr2	135619999	135676687	TAF2	TATA-box binding protein associated factor 2 [Source:NCBI gene (formerly Entrezgene);Acc:428389]	GO:0000086(G2/M transition of mitotic cell cycle);GO:0000976(transcription cis-regulatory region binding);GO:0005669(transcription factor TFIID complex);GO:0006357(regulation of transcription by RNA polymerase II);GO:0006367(transcription initiation at RNA polymerase II promoter);GO:0006468(protein phosphorylation);GO:0033276(transcription factor TFTC complex);GO:0035521(monoubiquitinated histone…	03022(Basal transcription factors)	Hypo	no
chr2	137005636	137005846	211	-	0.945	8.51138e-06	0.000141254	exonic	ENSGALT00010019129	protein_coding	ENSGALG00010008023	chr2	137002008	137034922	ATAD2	ATPase family AAA domain containing 2 [Source:HGNC Symbol;Acc:HGNC:30123]	GO:0005654(nucleoplasm);GO:0016887(ATP hydrolysis activity);GO:0045893(positive regulation of DNA-templated transcription)	NA	Hyper	no
chr2	137488305	137488636	332	-	0.569	2.04174e-05	0.00030903	3'UTR	ENSGALT00010020973	protein_coding	ENSGALG00010008832	chr2	137486716	137605361	MTSS1	MTSS1, I-BAR domain containing [Source:NCBI gene (formerly Entrezgene);Acc:420336]	GO:0003785(actin monomer binding);GO:0005102(signaling receptor binding);GO:0015629(actin cytoskeleton);GO:0042802(identical protein binding)	NA	Hyper	no
chr2	141076689	141079280	2592	-	-0.517	0.00120226	0.0102329	stop_codon	ENSGALT00010023359	protein_coding	ENSGALG00010009777	chr2	141073993	141181828	ST3GAL1	ST3 beta-galactoside alpha-2,3-sialyltransferase 1 [Source:NCBI gene (formerly Entrezgene);Acc:396140]	GO:0002319(memory B cell differentiation);GO:0003836(beta-galactoside (CMP) alpha-2,3-sialyltransferase activity);GO:0005576(extracellular region);GO:0005794(Golgi apparatus);GO:0006054(N-acetylneuraminate metabolic process);GO:0006468(protein phosphorylation);GO:0006486(protein glycosylation);GO:0006487(protein N-linked glycosylation);GO:0008373(sialyltransferase activity);GO:0010706(ganglioside…	00512(Mucin type O-glycan biosynthesis);00533(Glycosaminoglycan biosynthesis - keratan sulfate);00603(Glycosphingolipid biosynthesis - globo and isoglobo series);00604(Glycosphingolipid biosynthesis - ganglio series);01100(Metabolic pathways)	Hypo	no
chr2	143937952	144016482	78531	-	-1.79	0.0229087	0.103753	exonic	ENSGALT00010021321	protein_coding	ENSGALG00010008973	chr2	143937953	144017225	KCNK9	potassium two pore domain channel subfamily K member 9 [Source:HGNC Symbol;Acc:HGNC:6283]	GO:0005249(voltage-gated potassium channel activity);GO:0005267(potassium channel activity);GO:0005886(plasma membrane);GO:0005887(integral component of plasma membrane);GO:0006811(ion transport);GO:0006813(potassium ion transport);GO:0016020(membrane);GO:0016021(integral component of membrane);GO:0022841(potassium ion leak channel activity);GO:0030322(stabilization of membrane potential);GO:0071…	NA	Hypo	yes
chr2	147804991	147805139	149	-	1.51	0.00288403	0.0204174	3'UTR	ENSGALT00010020432	protein_coding	ENSGALG00010008588	chr2	147804992	147808947	PYCR3	pyrroline-5-carboxylate reductase 3 [Source:HGNC Symbol;Acc:HGNC:25846]	GO:0004735(pyrroline-5-carboxylate reductase activity);GO:0005829(cytosol);GO:0045171(intercellular bridge);GO:0055129(L-proline biosynthetic process);GO:0072686(mitotic spindle)	00330(Arginine and proline metabolism);01100(Metabolic pathways);01230(Biosynthesis of amino acids)	Hyper	yes
chr2	147977499	147978660	1162	-	-1.84	0.0295121	0.124165	ncRNA_exonic	ENSGALT00010023926	lncRNA	ENSGALG00010010076	chr2	147970252	147978930	ENSGALG00010010076	NA	NA	NA	Hypo	yes
chr2	148728260	148760005	31746	-	0.938	0.020893	0.0954993	start_codon	ENSGALT00010019109	protein_coding	ENSGALG00010008015	chr2	148700991	148787636	ARHGAP39	Rho GTPase activating protein 39 [Source:HGNC Symbol;Acc:HGNC:29351]	GO:0098978(glutamatergic synapse);GO:0099173(postsynapse organization)	NA	Hyper	no
chr2	149026192	149026879	688	-	0.479	7.94328e-08	2.0893e-06	stop_codon	ENSGALT00010019978	protein_coding	ENSGALG00010008347	chr2	149025119	149054444	PUF60	poly(U) binding splicing factor 60 [Source:NCBI gene (formerly Entrezgene);Acc:426402]	GO:0005654(nucleoplasm);GO:0030054(cell junction);GO:0042802(identical protein binding)	03040(Spliceosome)	Hyper	no
chr3	476160	537602	61443	+	0.87	1.99526e-23	2.51189e-21	stop_codon	ENSGALT00010045682	protein_coding	ENSGALG00010018897	chr3	475712	539309	CCDC85A	coiled-coil domain containing 85A [Source:HGNC Symbol;Acc:HGNC:29400]	GO:0005912(adherens junction)	NA	Hyper	no
chr3	4112210	4113121	912	+	0.575	0.000213796	0.00239883	stop_codon	ENSGALT00010044134	protein_coding	ENSGALG00010018288	chr3	4101237	4114409	CRNKL1	NA	GO:0000245(spliceosomal complex assembly);GO:0000398(mRNA splicing, via spliceosome);GO:0000974(Prp19 complex);GO:0006396(RNA processing);GO:0071007(U2-type catalytic step 2 spliceosome);GO:0071014(post-mRNA release spliceosomal complex)	03040(Spliceosome)	Hyper	no
chr3	4596510	4596661	152	+	0.741	0.00218776	0.0162181	3'UTR	ENSGALT00010044960	protein_coding	ENSGALG00010018576	chr3	4571497	4644523	PTK7	protein tyrosine kinase 7 (inactive) [Source:NCBI gene (formerly Entrezgene);Acc:421257]	GO:0001736(establishment of planar polarity);GO:0001822(kidney development);GO:0001843(neural tube closure);GO:0003281(ventricular septum development);GO:0003401(axis elongation);GO:0005886(plasma membrane);GO:0005911(cell-cell junction);GO:0007507(heart development);GO:0010976(positive regulation of neuron projection development);GO:0016020(membrane);GO:0016477(cell migration);GO:0031532(actin c…	NA	Hyper	no
chr3	5833674	5833854	181	+	1.5	1.41254e-05	0.000223872	stop_codon	ENSGALT00010046568	protein_coding	ENSGALG00010019263	chr3	5829094	5836453	SNRPB2	small nuclear ribonucleoprotein polypeptide B2 [Source:HGNC Symbol;Acc:HGNC:11155]	GO:0000398(mRNA splicing, via spliceosome);GO:0001650(fibrillar center);GO:0005634(nucleus);GO:0005681(spliceosomal complex);GO:0005686(U2 snRNP);GO:0016607(nuclear speck);GO:0036464(cytoplasmic ribonucleoprotein granule);GO:0071005(U2-type precatalytic spliceosome);GO:0071007(U2-type catalytic step 2 spliceosome);GO:0071013(catalytic step 2 spliceosome)	03040(Spliceosome)	Hyper	yes
chr3	7708786	7717171	8386	+	0.749	3.98107e-20	5.01187e-18	stop_codon	ENSGALT00010048287	protein_coding	ENSGALG00010019997	chr3	7605953	7718302	FSHR	follicle stimulating hormone receptor [Source:NCBI gene (formerly Entrezgene);Acc:395962]	GO:0001541(ovarian follicle development);GO:0001545(primary ovarian follicle growth);GO:0001932(regulation of protein phosphorylation);GO:0003073(regulation of systemic arterial blood pressure);GO:0004930(G protein-coupled receptor activity);GO:0004963(follicle-stimulating hormone receptor activity);GO:0005886(plasma membrane);GO:0007165(signal transduction);GO:0007186(G protein-coupled receptor …	04080(Neuroactive ligand-receptor interaction)	Hyper	no
chr3	8299566	8301005	1440	+	-1.12	0.00147911	0.0120226	ncRNA_exonic	ENSGALT00010048084	lncRNA	ENSGALG00010019908	chr3	8299567	8302872	ENSGALG00010019908	NA	NA	NA	Hypo	yes
chr3	8964044	8964314	271	+	0.58	0.000229087	0.00251189	exonic	ENSGALT00010042895	protein_coding	ENSGALG00010017746	chr3	8957693	9016570	MSH6	mutS homolog 6 [Source:NCBI gene (formerly Entrezgene);Acc:421291]	GO:0000287(magnesium ion binding);GO:0000400(four-way junction DNA binding);GO:0000785(chromatin);GO:0003677(DNA binding);GO:0003682(chromatin binding);GO:0003684(damaged DNA binding);GO:0003690(double-stranded DNA binding);GO:0005524(ATP binding);GO:0005634(nucleus);GO:0005654(nucleoplasm);GO:0005794(Golgi apparatus);GO:0005829(cytosol);GO:0006281(DNA repair);GO:0006298(mismatch repair);GO:00080…	03430(Mismatch repair)	Hyper	no
chr3	9099261	9108187	8927	+	-0.846	0.00489779	0.0316228	5'UTR	ENSGALT00010042938	protein_coding	ENSGALG00010017768	chr3	9099262	9125562	FOXN2	forkhead box N2 [Source:NCBI gene (formerly Entrezgene);Acc:421288]	GO:0000987(cis-regulatory region sequence-specific DNA binding);GO:0003677(DNA binding);GO:0003700(DNA-binding transcription factor activity);GO:0005634(nucleus);GO:0005654(nucleoplasm);GO:0006355(regulation of DNA-templated transcription);GO:0035914(skeletal muscle cell differentiation);GO:0043231(intracellular membrane-bounded organelle);GO:0043565(sequence-specific DNA binding);GO:1990837(sequ…	NA	Hypo	no
chr3	9954486	9954936	451	+	0.771	5.24807e-10	2.0893e-08	exonic	ENSGALT00010041353	protein_coding	ENSGALG00010017141	chr3	9941799	9985942	AFTPH	aftiphilin [Source:HGNC Symbol;Acc:HGNC:25951]	GO:0005654(nucleoplasm);GO:0005794(Golgi apparatus);GO:0005829(cytosol);GO:0030121(AP-1 adaptor complex);GO:0030276(clathrin binding);GO:0043231(intracellular membrane-bounded organelle)	NA	Hyper	no
chr3	15415977	15496248	80272	+	1.13	0.00870964	0.0501187	stop_codon	ENSGALT00010045538	protein_coding	ENSGALG00010018855	chr3	15382648	15496905	SYNDIG1	synapse differentiation inducing 1 [Source:HGNC Symbol;Acc:HGNC:15885]	GO:0005887(integral component of plasma membrane);GO:0006886(intracellular protein transport);GO:0014069(postsynaptic density);GO:0030672(synaptic vesicle membrane);GO:0031901(early endosome membrane);GO:0035254(glutamate receptor binding);GO:0042803(protein homodimerization activity);GO:0043231(intracellular membrane-bounded organelle);GO:0051965(positive regulation of synapse assembly);GO:00988…	NA	Hyper	yes
chr3	17056144	17056235	92	+	-0.755	0.0229087	0.103992	exonic	ENSGALT00010038544	protein_coding	ENSGALG00010015989	chr3	16940563	17072499	ENAH	ENAH actin regulator [Source:NCBI gene (formerly Entrezgene);Acc:374180]	GO:0003779(actin binding);GO:0005522(profilin binding);GO:0005737(cytoplasm);GO:0005856(cytoskeleton);GO:0007411(axon guidance);GO:0008154(actin polymerization or depolymerization);GO:0017124(SH3 domain binding);GO:0042995(cell projection);GO:0070358(actin polymerization-dependent cell motility)	04810(Regulation of actin cytoskeleton)	Hypo	no
chr3	17364389	17367904	3516	+	0.767	2.51189e-16	1.99526e-14	stop_codon	ENSGALT00010040024	protein_coding	ENSGALG00010016604	chr3	17328127	17368530	TP53BP2	tumor protein p53 binding protein 2 [Source:HGNC Symbol;Acc:HGNC:12000]	GO:0002039(p53 binding);GO:0005634(nucleus);GO:0005737(cytoplasm);GO:0005829(cytosol);GO:0007165(signal transduction);GO:0030054(cell junction);GO:0042802(identical protein binding);GO:0048471(perinuclear region of cytoplasm);GO:0051059(NF-kappaB binding);GO:0072332(intrinsic apoptotic signaling pathway by p53 class mediator);GO:1900119(positive regulation of execution phase of apoptosis)	NA	Hyper	no
chr3	17548416	17548926	511	+	1.02	0.040738	0.156315	exonic	ENSGALT00010040377	protein_coding	ENSGALG00010016752	chr3	17490016	17574298	TLR5	NA	GO:0001817(regulation of cytokine production);GO:0001819(positive regulation of cytokine production);GO:0002224(toll-like receptor signaling pathway);GO:0002376(immune system process);GO:0002755(MyD88-dependent toll-like receptor signaling pathway);GO:0004888(transmembrane signaling receptor activity);GO:0006954(inflammatory response);GO:0006955(immune response);GO:0007165(signal transduction);GO…	NA	Hyper	yes
chr3	18015639	18015818	180	+	0.646	0.00109648	0.00954993	exonic	ENSGALT00010042444	protein_coding	ENSGALG00010017559	chr3	18014100	18036407	DUSP10	dual specificity phosphatase 10 [Source:NCBI gene (formerly Entrezgene);Acc:421340]	GO:0002819(regulation of adaptive immune response);GO:0004721(phosphoprotein phosphatase activity);GO:0004722(protein serine/threonine phosphatase activity);GO:0005634(nucleus);GO:0005654(nucleoplasm);GO:0005737(cytoplasm);GO:0005794(Golgi apparatus);GO:0005829(cytosol);GO:0006470(protein dephosphorylation);GO:0008138(protein tyrosine/serine/threonine phosphatase activity);GO:0008330(protein tyro…	04010(MAPK signaling pathway)	Hyper	no
chr3	18554343	18554404	62	+	1.4	0.00724436	0.0436516	3'UTR	ENSGALT00010038756	protein_coding	ENSGALG00010016118	chr3	18517304	18554404	EPRS	glutamyl-prolyl-tRNA synthetase [Source:NCBI gene (formerly Entrezgene);Acc:421348]	GO:0000166(nucleotide binding);GO:0004812(aminoacyl-tRNA ligase activity);GO:0004818(glutamate-tRNA ligase activity);GO:0004827(proline-tRNA ligase activity);GO:0005524(ATP binding);GO:0005737(cytoplasm);GO:0005829(cytosol);GO:0005886(plasma membrane);GO:0006412(translation);GO:0006418(tRNA aminoacylation for protein translation);GO:0006424(glutamyl-tRNA aminoacylation);GO:0006433(prolyl-tRNA ami…	00860(Porphyrin and chlorophyll metabolism);00970(Aminoacyl-tRNA biosynthesis);01100(Metabolic pathways);01240(Biosynthesis of cofactors)	Hyper	yes
chr3	20011550	20021675	10126	+	0.676	0.00398107	0.0263027	stop_codon	ENSGALT00010039506	protein_coding	ENSGALG00010016404	chr3	19596133	20023560	ESRRG	estrogen related receptor gamma [Source:NCBI gene (formerly Entrezgene);Acc:421357]	GO:0000977(RNA polymerase II transcription regulatory region sequence-specific DNA binding);GO:0001228(DNA-binding transcription activator activity, RNA polymerase II-specific);GO:0003677(DNA binding);GO:0003700(DNA-binding transcription factor activity);GO:0003707(nuclear steroid receptor activity);GO:0005496(steroid binding);GO:0005634(nucleus);GO:0006355(regulation of DNA-templated transcripti…	NA	Hyper	no
chr3	22799337	22799518	182	+	3.22	0.0363078	0.14388	3'UTR	ENSGALT00010045001	protein_coding	ENSGALG00010018594	chr3	22754662	22799518	BICRAL	BICRA like chromatin remodeling complex associated protein [Source:HGNC Symbol;Acc:HGNC:21111]	GO:0016514(SWI/SNF complex)	NA	Hyper	yes
chr3	26524417	26528139	3723	+	0.248	0.00295121	0.020893	stop_codon	ENSGALT00010044779	protein_coding	ENSGALG00010018511	chr3	26463367	26534675	SOCS5	suppressor of cytokine signaling 5 [Source:NCBI gene (formerly Entrezgene);Acc:428570]	GO:0005154(epidermal growth factor receptor binding);GO:0005942(phosphatidylinositol 3-kinase complex);GO:0007173(epidermal growth factor receptor signaling pathway);GO:0007175(negative regulation of epidermal growth factor-activated receptor activity);GO:0007259(receptor signaling pathway via JAK-STAT);GO:0009968(negative regulation of signal transduction);GO:0016567(protein ubiquitination);GO:0…	NA	Hyper	no
chr3	29949421	29949809	389	+	1.03	0.0239883	0.106414	3'UTR	ENSGALT00010047208	protein_coding	ENSGALG00010019572	chr3	29941689	29949580	NFKBIE	NFKB inhibitor epsilon [Source:HGNC Symbol;Acc:HGNC:7799]	GO:0001650(fibrillar center);GO:0005654(nucleoplasm);GO:0005829(cytosol)	04920(Adipocytokine signaling pathway)	Hyper	yes
chr3	30556951	30557852	902	+	0.866	7.4131e-10	2.88403e-08	3'UTR	ENSGALT00010016580	protein_coding	ENSGALG00010006983	chr3	30548108	30558302	GTPBP2	GTP binding protein 2 [Source:HGNC Symbol;Acc:HGNC:4670]	GO:0000166(nucleotide binding);GO:0003746(translation elongation factor activity);GO:0003924(GTPase activity);GO:0005525(GTP binding);GO:0006414(translational elongation);GO:0042802(identical protein binding)	NA	Hyper	no
chr3	30742095	30742665	571	+	0.184	0.00812831	0.0467735	exonic	ENSGALT00010018242	protein_coding	ENSGALG00010007660	chr3	30727683	30743864	FAM98A	family with sequence similarity 98 member A [Source:NCBI gene (formerly Entrezgene);Acc:421458]	GO:0006479(protein methylation);GO:0008276(protein methyltransferase activity);GO:0008284(positive regulation of cell population proliferation);GO:0010628(positive regulation of gene expression);GO:0032418(lysosome localization);GO:1900029(positive regulation of ruffle assembly)	NA	Hyper	no
chr3	33502301	33502362	62	+	0.885	0.00416869	0.0275423	exonic	ENSGALT00010024056	protein_coding	ENSGALG00010010125	chr3	33454977	33507929	AHCTF1	AT-hook containing transcription factor 1 [Source:NCBI gene (formerly Entrezgene);Acc:421484]	GO:0000776(kinetochore);GO:0000785(chromatin);GO:0005634(nucleus);GO:0005635(nuclear envelope);GO:0005643(nuclear pore);GO:0005737(cytoplasm);GO:0016363(nuclear matrix);GO:0031080(nuclear pore outer ring);GO:0031965(nuclear membrane);GO:0032465(regulation of cytokinesis);GO:0051292(nuclear pore complex assembly)	NA	Hyper	no
chr3	34947220	34967635	20416	+	0.341	1.31826e-06	2.69153e-05	exonic	ENSGALT00010026069	protein_coding	ENSGALG00010010897	chr3	34941286	34996356	ENSGALG00010010897	NA	NA	NA	Hyper	no
chr3	34971273	34972084	812	+	0.502	1.54882e-08	4.7863e-07	exonic	ENSGALT00010026069	protein_coding	ENSGALG00010010897	chr3	34941286	34996356	ENSGALG00010010897	NA	NA	NA	Hyper	no
chr3	35368143	35368233	91	+	0.937	0.0295121	0.123027	ncRNA_exonic	ENSGALT00010025511	lncRNA	ENSGALG00010010704	chr3	35356079	35368501	ENSGALG00010010704	NA	NA	NA	Hyper	no
chr3	35387896	35388015	120	+	1.49	5.01187e-16	3.98107e-14	stop_codon	ENSGALT00010020097	protein_coding	ENSGALG00010008400	chr3	35386306	35388429	MAP1LC3C	microtubule associated protein 1 light chain 3 gamma [Source:HGNC Symbol;Acc:HGNC:13353]	GO:0005776(autophagosome);GO:0009267(cellular response to starvation);GO:0016236(macroautophagy);GO:0031625(ubiquitin protein ligase binding);GO:0032527(protein exit from endoplasmic reticulum);GO:0035973(aggrephagy);GO:0036464(cytoplasmic ribonucleoprotein granule);GO:0097352(autophagosome maturation)	04216(Ferroptosis)	Hyper	yes
chr3	37635984	37636405	422	+	0.523	0.0128825	0.0676083	exonic	ENSGALT00010022287	protein_coding	ENSGALG00010009357	chr3	37584199	37686133	LYST	lysosomal trafficking regulator [Source:HGNC Symbol;Acc:HGNC:1968]	GO:0015630(microtubule cytoskeleton);GO:0032510(endosome to lysosome transport via multivesicular body sorting pathway);GO:0042267(natural killer cell mediated cytotoxicity);GO:0043473(pigmentation)	NA	Hyper	no
chr3	37857547	37861075	3529	+	0.706	1.25893e-10	5.62341e-09	exonic	ENSGALT00010022643	protein_coding	ENSGALG00010009482	chr3	37783230	37866733	ARID4B	AT-rich interaction domain 4B [Source:HGNC Symbol;Acc:HGNC:15550]	GO:0005654(nucleoplasm);GO:0005739(mitochondrion);GO:0005829(cytosol);GO:0006349(regulation of gene expression by genomic imprinting);GO:0006366(transcription by RNA polymerase II);GO:0007283(spermatogenesis);GO:0034773(histone H4-K20 trimethylation);GO:0036124(histone H3-K9 trimethylation);GO:0045944(positive regulation of transcription by RNA polymerase II);GO:0097368(establishment of Sertoli c…	NA	Hyper	no
chr3	37877397	37929924	52528	+	0.887	0.000371535	0.00371535	stop_codon	ENSGALT00010022657	protein_coding	ENSGALG00010009491	chr3	37870269	37929924	RBM34	RNA binding motif protein 34 [Source:HGNC Symbol;Acc:HGNC:28965]	GO:0005654(nucleoplasm);GO:0005694(chromosome);GO:0005730(nucleolus)	NA	Hyper	no
chr3	37884699	37884819	121	+	1.76	1.20226e-09	4.46684e-08	3'UTR	ENSGALT00010022705	protein_coding	ENSGALG00010009508	chr3	37877871	37913106	TOMM20	translocase of outer mitochondrial membrane 20 [Source:HGNC Symbol;Acc:HGNC:20947]	GO:0005739(mitochondrion);GO:0005740(mitochondrial envelope);GO:0005741(mitochondrial outer membrane);GO:0005742(mitochondrial outer membrane translocase complex);GO:0006605(protein targeting);GO:0006626(protein targeting to mitochondrion);GO:0006886(intracellular protein transport);GO:0008320(protein transmembrane transporter activity);GO:0015450(protein-transporting ATPase activity);GO:0016020(…	NA	Hyper	yes
chr3	38147702	38147853	152	+	2.41	0.000213796	0.00239883	stop_codon	ENSGALT00010019097	protein_coding	ENSGALG00010007988	chr3	38115058	38147883	TARBP1	TAR (HIV-1) RNA binding protein 1 [Source:HGNC Symbol;Acc:HGNC:11568]	NA	NA	Hyper	yes
chr3	38895531	38902535	7005	+	-0.588	0.0047863	0.0301995	exonic	ENSGALT00010019442	protein_coding	ENSGALG00010008151	chr3	38700680	38954262	SIPA1L2	signal induced proliferation associated 1 like 2 [Source:HGNC Symbol;Acc:HGNC:23800]	GO:0005096(GTPase activator activity);GO:0005737(cytoplasm);GO:0050790(regulation of catalytic activity);GO:0051056(regulation of small GTPase mediated signal transduction);GO:0090630(activation of GTPase activity)	NA	Hypo	no
chr3	39775670	39776271	602	+	0.788	0.000354813	0.00363078	exonic	ENSGALT00010022863	protein_coding	ENSGALG00010009596	chr3	39772143	39806504	URB2	URB2 ribosome biogenesis homolog [Source:HGNC Symbol;Acc:HGNC:28967]	GO:0005730(nucleolus);GO:0016235(aggresome);GO:0030496(midbody)	NA	Hyper	no
chr3	40521111	40521646	536	+	0.968	5.62341e-05	0.00074131	exonic	ENSGALT00010018895	protein_coding	ENSGALG00010007927	chr3	40510746	40522844	DLL1	delta like canonical Notch ligand 1 [Source:NCBI gene (formerly Entrezgene);Acc:395820]	GO:0001756(somitogenesis);GO:0001757(somite specification);GO:0001947(heart looping);GO:0002085(inhibition of neuroepithelial cell differentiation);GO:0002315(marginal zone B cell differentiation);GO:0003323(type B pancreatic cell development);GO:0005112(Notch binding);GO:0005886(plasma membrane);GO:0005912(adherens junction);GO:0007219(Notch signaling pathway);GO:0007267(cell-cell signaling);GO:…	04330(Notch signaling pathway)	Hyper	no
chr3	45326968	45327119	152	+	1.84	1.86209e-09	6.60693e-08	3'UTR	ENSGALT00010015355	protein_coding	ENSGALG00010006454	chr3	45320377	45328257	SOD2	superoxide dismutase 2, mitochondrial [Source:NCBI gene (formerly Entrezgene);Acc:374042]	GO:0000303(response to superoxide);GO:0001315(obsolete age-dependent response to reactive oxygen species);GO:0004784(superoxide dismutase activity);GO:0005739(mitochondrion);GO:0005759(mitochondrial matrix);GO:0006357(regulation of transcription by RNA polymerase II);GO:0006801(superoxide metabolic process);GO:0008285(negative regulation of cell population proliferation);GO:0019430(removal of sup…	04068(FoxO signaling pathway);04146(Peroxisome)	Hyper	yes
chr3	47771105	47771643	539	+	0.621	6.76083e-07	1.47911e-05	3'UTR	ENSGALT00010015502	protein_coding	ENSGALG00010006524	chr3	47751243	47771912	TAB2	TGF-beta activated kinase 1 (MAP3K7) binding protein 2 [Source:HGNC Symbol;Acc:HGNC:17075]	GO:0007507(heart development);GO:0008270(zinc ion binding);GO:0032496(response to lipopolysaccharide);GO:0043123(positive regulation of I-kappaB kinase/NF-kappaB signaling);GO:0045860(positive regulation of protein kinase activity);GO:0070530(K63-linked polyubiquitin modification-dependent protein binding)	04010(MAPK signaling pathway);04620(Toll-like receptor signaling pathway);04621(NOD-like receptor signaling pathway);05132(Salmonella infection);05168(Herpes simplex virus 1 infection)	Hyper	no
chr3	48320550	48320611	62	+	0.491	0.0489779	0.175388	exonic	ENSGALT00010013343	protein_coding	ENSGALG00010005568	chr3	48194601	48323733	PLEKHG1	pleckstrin homology and RhoGEF domain containing G1 [Source:HGNC Symbol;Acc:HGNC:20884]	GO:0005654(nucleoplasm)	NA	Hyper	no
chr3	49134206	49153842	19637	+	-0.516	2.23872e-06	4.2658e-05	stop_codon	ENSGALT00010012362	protein_coding	ENSGALG00010005226	chr3	49134207	49155513	MYCT1	MYC target 1 [Source:HGNC Symbol;Acc:HGNC:23172]	GO:0003674(molecular_function);GO:0005575(cellular_component);GO:0005654(nucleoplasm);GO:0008150(biological_process);GO:0016020(membrane);GO:0016021(integral component of membrane);GO:0043231(intracellular membrane-bounded organelle);GO:0061484(hematopoietic stem cell homeostasis)	NA	Hypo	no
chr3	50038543	50039591	1049	+	0.37	1.62181e-07	4.0738e-06	stop_codon	ENSGALT00010012576	protein_coding	ENSGALG00010005305	chr3	49983830	50040099	SCAF8	SR-related CTD associated factor 8 [Source:HGNC Symbol;Acc:HGNC:20959]	GO:0003723(RNA binding);GO:0005634(nucleus);GO:0005654(nucleoplasm);GO:0032786(positive regulation of DNA-templated transcription, elongation);GO:0043175(RNA polymerase core enzyme binding);GO:1990269(RNA polymerase II C-terminal domain phosphoserine binding);GO:2000805(negative regulation of termination of RNA polymerase II transcription, poly(A)-coupled)	NA	Hyper	no
chr3	51348678	51361450	12773	+	-0.287	0.0020893	0.0158489	stop_codon	ENSGALT00010014549	protein_coding	ENSGALG00010006081	chr3	51252997	51362586	ZDHHC14	zinc finger DHHC-type palmitoyltransferase 14 [Source:HGNC Symbol;Acc:HGNC:20341]	GO:0005783(endoplasmic reticulum);GO:0016409(palmitoyltransferase activity);GO:0018230(peptidyl-L-cysteine S-palmitoylation);GO:0018345(protein palmitoylation)	NA	Hypo	no
chr3	51568194	51593765	25572	+	0.283	0.00851138	0.0489779	5'UTR	ENSGALT00010010452	protein_coding	ENSGALG00010004477	chr3	51568039	51703389	TULP4	TUB like protein 4 [Source:HGNC Symbol;Acc:HGNC:15530]	GO:0005737(cytoplasm)	NA	Hyper	no
chr3	53660066	53660126	61	+	1.29	0.00977237	0.0549541	3'UTR	ENSGALT00010014146	protein_coding	ENSGALG00010005905	chr3	53657066	53674953	CITED2	Cbp/p300 interacting transactivator with Glu/Asp rich carboxy-terminal domain 2 [Source:NCBI gene (formerly Entrezgene);Acc:395399]	GO:0000122(negative regulation of transcription by RNA polymerase II);GO:0000785(chromatin);GO:0001568(blood vessel development);GO:0001570(vasculogenesis);GO:0001666(response to hypoxia);GO:0001841(neural tube formation);GO:0001843(neural tube closure);GO:0001889(liver development);GO:0001944(vasculature development);GO:0001947(heart looping);GO:0002089(lens morphogenesis in camera-type eye);GO:…	04137(Mitophagy - animal)	Hyper	yes
chr3	54205597	54205747	151	+	1.4	0.0144544	0.074131	3'UTR	ENSGALT00010009565	protein_coding	ENSGALG00010004108	chr3	54195286	54205867	PERPB	p53 apoptosis effector related to PMP22 B [Source:NCBI gene (formerly Entrezgene);Acc:421682]	GO:0005911(cell-cell junction);GO:0016020(membrane);GO:0016021(integral component of membrane);GO:0098609(cell-cell adhesion)	04115(p53 signaling pathway)	Hyper	yes
chr3	54746697	54746938	242	+	-0.726	0.0120226	0.0645654	3'UTR	ENSGALT00010012674	protein_coding	ENSGALG00010005342	chr3	54651496	54747387	MAP3K5	mitogen-activated protein kinase kinase kinase 5 [Source:HGNC Symbol;Acc:HGNC:6857]	GO:0000165(MAPK cascade);GO:0000166(nucleotide binding);GO:0000287(magnesium ion binding);GO:0004672(protein kinase activity);GO:0004674(protein serine/threonine kinase activity);GO:0004706(JUN kinase kinase kinase activity);GO:0004709(MAP kinase kinase kinase activity);GO:0005524(ATP binding);GO:0005737(cytoplasm);GO:0006468(protein phosphorylation);GO:0007254(JNK cascade);GO:0008631(intrinsic a…	04010(MAPK signaling pathway);04141(Protein processing in endoplasmic reticulum);04210(Apoptosis);04530(Tight junction)	Hypo	no
chr3	54899352	54901210	1859	+	0.459	8.31764e-09	2.63027e-07	exonic	ENSGALT00010012842	protein_coding	ENSGALG00010005401	chr3	54893327	54915615	BCLAF1	BCL2 associated transcription factor 1 [Source:HGNC Symbol;Acc:HGNC:16863]	GO:0003677(DNA binding);GO:0005634(nucleus);GO:0005654(nucleoplasm);GO:0006915(apoptotic process);GO:0016607(nuclear speck);GO:0043065(positive regulation of apoptotic process);GO:0043620(regulation of DNA-templated transcription in response to stress);GO:0045892(negative regulation of DNA-templated transcription);GO:1990830(cellular response to leukemia inhibitory factor);GO:2000144(positive reg…	NA	Hyper	no
chr3	56506554	56506823	270	+	-1.06	0.0204174	0.0954993	3'UTR	ENSGALT00010016202	protein_coding	ENSGALG00010006816	chr3	56491731	56508042	ENSGALG00010006816	NA	NA	NA	Hypo	yes
chr3	56506572	56506842	271	+	-1.06	0.0204174	0.0954993	3'UTR	ENSGALT00010016202	protein_coding	ENSGALG00010006816	chr3	56491731	56508042	ENSGALG00010006816	NA	NA	NA	Hypo	yes
chr3	56839230	56839438	209	+	1.27	7.94328e-27	1.58489e-24	3'UTR	ENSGALT00010009955	protein_coding	ENSGALG00010004251	chr3	56836500	56839468	CCN2	cellular communication network factor 2 [Source:NCBI gene (formerly Entrezgene);Acc:374135]	GO:0001502(cartilage condensation);GO:0001503(ossification);GO:0001525(angiogenesis);GO:0001894(tissue homeostasis);GO:0002062(chondrocyte differentiation);GO:0005178(integrin binding);GO:0005576(extracellular region);GO:0005615(extracellular space);GO:0007160(cell-matrix adhesion);GO:0007165(signal transduction);GO:0007229(integrin-mediated signaling pathway);GO:0008022(protein C-terminus bindin…	04371(Apelin signaling pathway)	Hyper	yes
chr3	56992608	56992848	241	+	0.523	0.0229087	0.102565	exonic	ENSGALT00010012056	protein_coding	ENSGALG00010005126	chr3	56959698	56994551	MED23	mediator complex subunit 23 [Source:NCBI gene (formerly Entrezgene);Acc:426927]	GO:0005634(nucleus);GO:0005667(transcription regulator complex);GO:0006355(regulation of DNA-templated transcription);GO:0070847(core mediator complex)	NA	Hyper	no
chr3	56993071	56994013	943	+	0.817	3.71535e-08	1.04713e-06	3'UTR	ENSGALT00010012056	protein_coding	ENSGALG00010005126	chr3	56959698	56994551	MED23	mediator complex subunit 23 [Source:NCBI gene (formerly Entrezgene);Acc:426927]	GO:0005634(nucleus);GO:0005667(transcription regulator complex);GO:0006355(regulation of DNA-templated transcription);GO:0070847(core mediator complex)	NA	Hyper	no
chr3	64534023	64534409	387	+	0.383	0.00074131	0.00676083	exonic	ENSGALT00010032236	protein_coding	ENSGALG00010013392	chr3	64512299	64537250	HDAC2	histone deacetylase 2 [Source:NCBI gene (formerly Entrezgene);Acc:395635]	GO:0000118(histone deacetylase complex);GO:0000122(negative regulation of transcription by RNA polymerase II);GO:0000781(chromosome, telomeric region);GO:0004407(histone deacetylase activity);GO:0005634(nucleus);GO:0005654(nucleoplasm);GO:0005737(cytoplasm);GO:0006338(chromatin remodeling);GO:0008284(positive regulation of cell population proliferation);GO:0016575(histone deacetylation);GO:001658…	04110(Cell cycle);04330(Notch signaling pathway)	Hyper	no
chr3	65400753	65400993	241	+	0.486	0.00204174	0.0154882	start_codon	ENSGALT00010032401	protein_coding	ENSGALG00010013458	chr3	65400754	65497107	LAMA4	laminin subunit alpha 4 [Source:HGNC Symbol;Acc:HGNC:6484]	GO:0001568(blood vessel development);GO:0005604(basement membrane);GO:0031594(neuromuscular junction);GO:0043083(synaptic cleft);GO:0050873(brown fat cell differentiation);GO:0120163(negative regulation of cold-induced thermogenesis)	04510(Focal adhesion);04512(ECM-receptor interaction)	Hyper	no
chr3	65717775	65724522	6748	+	-0.704	0.042658	0.160694	5'UTR	ENSGALT00010032808	protein_coding	ENSGALG00010013651	chr3	65717776	65744724	TRAF3IP2	NA	GO:0006959(humoral immune response);GO:0043123(positive regulation of I-kappaB kinase/NF-kappaB signaling)	04218(Cellular senescence)	Hypo	no
chr3	67654508	67654809	302	+	0.577	0.0194984	0.0912011	3'UTR	ENSGALT00010029901	protein_coding	ENSGALG00010012466	chr3	67540818	67654809	PDSS2	prenyl (decaprenyl) diphosphate synthase, subunit 2 [Source:NCBI gene (formerly Entrezgene);Acc:421777]	GO:0000010(trans-hexaprenyltranstransferase activity);GO:0005829(cytosol);GO:0006744(ubiquinone biosynthetic process);GO:0008299(isoprenoid biosynthetic process);GO:0016740(transferase activity);GO:0021549(cerebellum development);GO:0046982(protein heterodimerization activity);GO:0050878(regulation of body fluid levels);GO:0052923(all-trans-nonaprenyl-diphosphate synthase (geranyl-diphosphate spe…	00900(Terpenoid backbone biosynthesis)	Hyper	no
chr3	67681826	67683530	1705	+	0.536	3.31131e-08	9.54993e-07	stop_codon	ENSGALT00010030035	protein_coding	ENSGALG00010012529	chr3	67658931	67685263	BEND3	BEN domain containing 3 [Source:HGNC Symbol;Acc:HGNC:23040]	GO:0000122(negative regulation of transcription by RNA polymerase II);GO:0000182(rDNA binding);GO:0000183(rDNA heterochromatin formation);GO:0000792(heterochromatin);GO:0005654(nucleoplasm);GO:0005730(nucleolus);GO:0006306(DNA methylation);GO:0034773(histone H4-K20 trimethylation);GO:0036124(histone H3-K9 trimethylation);GO:0043967(histone H4 acetylation);GO:0051260(protein homooligomerization);G…	NA	Hyper	no
chr3	71198083	71198501	419	+	0.393	0.000120226	0.00144544	exonic	ENSGALT00010010051	protein_coding	ENSGALG00010004306	chr3	71174489	71199871	PNISR	PNN interacting serine and arginine rich protein [Source:NCBI gene (formerly Entrezgene);Acc:421796]	GO:0005654(nucleoplasm);GO:0005829(cytosol);GO:0005886(plasma membrane);GO:0016607(nuclear speck)	NA	Hyper	no
chr3	71199393	71199841	449	+	0.845	0.00977237	0.0549541	3'UTR	ENSGALT00010010053	protein_coding	ENSGALG00010004306	chr3	71174489	71199871	PNISR	PNN interacting serine and arginine rich protein [Source:NCBI gene (formerly Entrezgene);Acc:421796]	GO:0005654(nucleoplasm);GO:0005829(cytosol);GO:0005886(plasma membrane);GO:0016607(nuclear speck)	NA	Hyper	no
chr3	71409284	71410699	1416	+	-0.853	0.00104713	0.00912011	exonic	ENSGALT00010010185	protein_coding	ENSGALG00010004362	chr3	71366627	71419700	FBXL4	F-box and leucine rich repeat protein 4 [Source:HGNC Symbol;Acc:HGNC:13601]	GO:0000422(autophagy of mitochondrion);GO:0005758(mitochondrial intermembrane space);GO:0016607(nuclear speck);GO:0019005(SCF ubiquitin ligase complex);GO:0031146(SCF-dependent proteasomal ubiquitin-dependent protein catabolic process)	NA	Hypo	no
chr3	72471818	72472029	212	+	1.69	5.88844e-10	2.39883e-08	3'UTR	ENSGALT00010005970	protein_coding	ENSGALG00010002586	chr3	72388072	72476884	GPR63	G protein-coupled receptor 63 [Source:HGNC Symbol;Acc:HGNC:13302]	GO:0005654(nucleoplasm);GO:0005829(cytosol);GO:0005886(plasma membrane);GO:0043235(receptor complex)	NA	Hyper	yes
chr3	75192499	75193550	1052	+	-0.676	0.0165959	0.0812831	exonic	ENSGALT00010007753	protein_coding	ENSGALG00010003308	chr3	75133879	75227750	MDN1	midasin AAA ATPase 1 [Source:HGNC Symbol;Acc:HGNC:18302]	GO:0000027(ribosomal large subunit assembly);GO:0005634(nucleus);GO:0005654(nucleoplasm);GO:0005730(nucleolus);GO:0005829(cytosol);GO:0045111(intermediate filament cytoskeleton)	03008(Ribosome biogenesis in eukaryotes)	Hypo	no
chr3	75487198	75487317	120	+	1.91	0.0354813	0.139959	3'UTR	ENSGALT00010007943	protein_coding	ENSGALG00010003419	chr3	75485025	75487911	ENSGALG00010003419	NA	NA	NA	Hyper	yes
chr3	79776609	79778239	1631	+	0.993	7.94328e-15	5.01187e-13	stop_codon	ENSGALT00010008927	protein_coding	ENSGALG00010003863	chr3	79776161	79808311	HTR1B	5-hydroxytryptamine receptor 1B [Source:NCBI gene (formerly Entrezgene);Acc:421858]	GO:0002031(G protein-coupled receptor internalization);GO:0004930(G protein-coupled receptor activity);GO:0004993(G protein-coupled serotonin receptor activity);GO:0005737(cytoplasm);GO:0005783(endoplasmic reticulum);GO:0005886(plasma membrane);GO:0005887(integral component of plasma membrane);GO:0007165(signal transduction);GO:0007186(G protein-coupled receptor signaling pathway);GO:0007187(G pr…	04080(Neuroactive ligand-receptor interaction)	Hyper	no
chr3	81197395	81197664	270	+	0.961	1e-188	1e-185	3'UTR	ENSGALT00010003519	protein_coding	ENSGALG00010001525	chr3	81191972	81200140	EEF1A1	eukaryotic translation elongation factor 1 alpha 1 [Source:NCBI gene (formerly Entrezgene);Acc:373963]	GO:0000166(nucleotide binding);GO:0003746(translation elongation factor activity);GO:0003924(GTPase activity);GO:0005516(calmodulin binding);GO:0005525(GTP binding);GO:0005737(cytoplasm);GO:0005886(plasma membrane);GO:0006412(translation);GO:0006414(translational elongation)	03013(RNA transport)	Hyper	no
chr3	86439104	86439523	420	+	1.07	1.25893e-05	0.000199526	3'UTR	ENSGALT00010005292	protein_coding	ENSGALG00010002340	chr3	86425067	86439523	RAB23	RAB23, member RAS onco family [Source:NCBI gene (formerly Entrezgene);Acc:421879]	GO:0000045(autophagosome assembly);GO:0003924(GTPase activity);GO:0005737(cytoplasm);GO:0005776(autophagosome);GO:0005813(centrosome);GO:0005829(cytosol);GO:0005886(plasma membrane);GO:0006968(cellular defense response);GO:0030054(cell junction);GO:0042308(negative regulation of protein import into nucleus);GO:0045335(phagocytic vesicle);GO:0046039(GTP metabolic process);GO:0060271(cilium assembl…	NA	Hyper	yes
chr3	88089798	88089889	92	+	1.62	0.0151356	0.0758578	3'UTR	ENSGALT00010006449	protein_coding	ENSGALG00010002782	chr3	88073431	88090756	GSTA3	glutathione S-transferase alpha 3 [Source:NCBI gene (formerly Entrezgene);Acc:414896]	NA	00480(Glutathione metabolism);00980(Metabolism of xenobiotics by cytochrome P450);00982(Drug metabolism - cytochrome P450);00983(Drug metabolism - other enzymes);01100(Metabolic pathways)	Hyper	yes
chr3	93317322	93318540	1219	+	0.347	0.00131826	0.0109648	start_codon	ENSGALT00010005574	protein_coding	ENSGALG00010002422	chr3	93317174	93364955	TRAPPC12	trafficking protein particle complex subunit 12 [Source:HGNC Symbol;Acc:HGNC:24284]	GO:0000776(kinetochore);GO:0005634(nucleus);GO:0005654(nucleoplasm);GO:0005793(endoplasmic reticulum-Golgi intermediate compartment);GO:0005794(Golgi apparatus);GO:0006888(endoplasmic reticulum to Golgi vesicle-mediated transport);GO:0007030(Golgi organization);GO:0030008(TRAPP complex);GO:0048471(perinuclear region of cytoplasm);GO:0051310(metaphase plate congression);GO:0090234(regulation of ki…	NA	Hyper	no
chr3	94226148	94227428	1281	+	1.54	7.94328e-41	3.16228e-38	stop_codon	ENSGALT00010008255	protein_coding	ENSGALG00010003543	chr3	94224468	94234811	SOX11	SRY-box 11 [Source:NCBI gene (formerly Entrezgene);Acc:396104]	GO:0000122(negative regulation of transcription by RNA polymerase II);GO:0000976(transcription cis-regulatory region binding);GO:0000978(RNA polymerase II cis-regulatory region sequence-specific DNA binding);GO:0000981(DNA-binding transcription factor activity, RNA polymerase II-specific);GO:0000987(cis-regulatory region sequence-specific DNA binding);GO:0001228(DNA-binding transcription activato…	NA	Hyper	yes
chr3	97548282	97566832	18551	+	0.361	1.62181e-08	5.01187e-07	stop_codon	ENSGALT00010006591	protein_coding	ENSGALG00010002848	chr3	97547376	97568386	TRIB2	tribbles pseudokinase 2 [Source:NCBI gene (formerly Entrezgene);Acc:378919]	GO:0004672(protein kinase activity);GO:0005524(ATP binding);GO:0005634(nucleus);GO:0006468(protein phosphorylation);GO:0031434(mitogen-activated protein kinase kinase binding);GO:0031625(ubiquitin protein ligase binding);GO:0032436(positive regulation of proteasomal ubiquitin-dependent protein catabolic process);GO:0032693(negative regulation of interleukin-10 production);GO:0043405(regulation of…	NA	Hyper	no
chr3	98264349	98264920	572	+	1.23	1.86209e-06	3.63078e-05	stop_codon	ENSGALT00010006776	protein_coding	ENSGALG00010002918	chr3	98259636	98304136	FAM84A	LRAT domain containing 1 [Source:HGNC Symbol;Acc:HGNC:20743]	GO:0000902(cell morphogenesis);GO:0048870(cell motility)	NA	Hyper	yes
chr3	98929215	98931372	2158	+	0.609	0.00363078	0.0251189	stop_codon	ENSGALT00010008458	protein_coding	ENSGALG00010003652	chr3	98927215	98931910	MYCN	v-myc avian myelocytomatosis viral onco neuroblastoma derived homolog [Source:NCBI gene (formerly Entrezgene);Acc:421948]	GO:0000978(RNA polymerase II cis-regulatory region sequence-specific DNA binding);GO:0000981(DNA-binding transcription factor activity, RNA polymerase II-specific);GO:0001228(DNA-binding transcription activator activity, RNA polymerase II-specific);GO:0003677(DNA binding);GO:0003700(DNA-binding transcription factor activity);GO:0005634(nucleus);GO:0005654(nucleoplasm);GO:0005730(nucleolus);GO:000…	NA	Hyper	no
chr3	103877233	103878287	1055	+	1	0.0269153	0.11508	ncRNA_exonic	ENSGALT00010027981	lncRNA	ENSGALG00010011695	chr3	103874735	103878614	ENSGALG00010011695	NA	NA	NA	Hyper	yes
chr3	103889311	103897891	8581	+	0.784	1e-12	6.30957e-11	stop_codon	ENSGALT00010023199	protein_coding	ENSGALG00010009712	chr3	103881611	103898963	UBXN2A	UBX domain protein 2A [Source:NCBI gene (formerly Entrezgene);Acc:421973]	GO:0005783(endoplasmic reticulum);GO:0005801(cis-Golgi network);GO:0005829(cytosol);GO:0031396(regulation of protein ubiquitination);GO:0033130(acetylcholine receptor binding);GO:0042176(regulation of protein catabolic process);GO:1990830(cellular response to leukemia inhibitory factor)	04141(Protein processing in endoplasmic reticulum)	Hyper	no
chr3	104032853	104033392	540	+	0.463	9.77237e-07	2.04174e-05	stop_codon	ENSGALT00010020204	protein_coding	ENSGALG00010008455	chr3	103978989	104034229	FKBP1B	FK506 binding protein 1B [Source:NCBI gene (formerly Entrezgene);Acc:395254]	GO:0000413(protein peptidyl-prolyl isomerization);GO:0002027(regulation of heart rate);GO:0003755(peptidyl-prolyl cis-trans isomerase activity);GO:0005102(signaling receptor binding);GO:0005515(protein binding);GO:0005528(FK506 binding);GO:0005737(cytoplasm);GO:0006939(smooth muscle contraction);GO:0007204(positive regulation of cytosolic calcium ion concentration);GO:0007420(brain development);G…	NA	Hyper	no
chr3	104271453	104272833	1381	+	-0.747	5.01187e-07	1.12202e-05	stop_codon	ENSGALT00010021463	protein_coding	ENSGALG00010009019	chr3	104270244	104272833	ZNF513	zinc finger protein 513 [Source:HGNC Symbol;Acc:HGNC:26498]	NA	NA	Hypo	no
chr3	104292832	104292923	92	+	1.72	0.00588844	0.0363078	3'UTR	ENSGALT00010021618	protein_coding	ENSGALG00010009076	chr3	104287817	104293012	TMEM214	transmembrane protein 214 [Source:HGNC Symbol;Acc:HGNC:25983]	GO:0005783(endoplasmic reticulum);GO:0005794(Golgi apparatus);GO:0005829(cytosol);GO:0005881(cytoplasmic microtubule)	NA	Hyper	yes
chr3	104308289	104308470	182	+	1.21	4.36516e-05	0.00060256	exonic	ENSGALT00010021741	protein_coding	ENSGALG00010009123	chr3	104303618	104309725	ENSGALG00010009123	NA	NA	NA	Hyper	yes
chr3	104787370	104787430	61	+	2.72	0.00060256	0.0057544	3'UTR	ENSGALT00010022799	protein_coding	ENSGALG00010009562	chr3	104775934	104787938	HADHB	hydroxyacyl-CoA dehydrogenase/3-ketoacyl-CoA thiolase/enoyl-CoA hydratase (trifunctional protein), beta subunit [Source:NCBI gene (formerly Entrezgene);Acc:421995]	GO:0003985(acetyl-CoA C-acetyltransferase activity);GO:0003988(acetyl-CoA C-acyltransferase activity);GO:0005739(mitochondrion);GO:0005741(mitochondrial outer membrane);GO:0005743(mitochondrial inner membrane);GO:0005783(endoplasmic reticulum);GO:0006635(fatty acid beta-oxidation);GO:0010467(gene expression);GO:0016507(mitochondrial fatty acid beta-oxidation multienzyme complex);GO:0016740(transf…	NA	Hyper	yes
chr3	105256709	105257988	1280	+	0.859	1.99526e-40	6.30957e-38	stop_codon	ENSGALT00010025586	protein_coding	ENSGALG00010010724	chr3	105244743	105257988	ADCY3	adenylate cyclase 3 [Source:HGNC Symbol;Acc:HGNC:234]	GO:0004016(adenylate cyclase activity);GO:0005737(cytoplasm);GO:0005886(plasma membrane);GO:0005929(cilium);GO:0006171(cAMP biosynthetic process);GO:0007189(adenylate cyclase-activating G protein-coupled receptor signaling pathway);GO:0007338(single fertilization);GO:0007340(acrosome reaction);GO:0007608(sensory perception of smell);GO:0008355(olfactory learning);GO:0016021(integral component of …	00230(Purine metabolism);01100(Metabolic pathways);04020(Calcium signaling pathway);04114(Oocyte meiosis);04261(Adrenergic signaling in cardiomyocytes);04270(Vascular smooth muscle contraction);04371(Apelin signaling pathway);04540(Gap junction);04912(GnRH signaling pathway);04914(Progesterone-mediated oocyte maturation);04916(Melanogenesis)	Hyper	no
chr3	105797275	105797396	122	+	0.538	0.00165959	0.0128825	exonic	ENSGALT00010026226	protein_coding	ENSGALG00010010953	chr3	105796017	105822513	EXTL3	exostosin like glycosyltransferase 3 [Source:HGNC Symbol;Acc:HGNC:3518]	GO:0005783(endoplasmic reticulum);GO:0005789(endoplasmic reticulum membrane);GO:0005794(Golgi apparatus);GO:0006486(protein glycosylation);GO:0015012(heparan sulfate proteoglycan biosynthetic process);GO:0016020(membrane);GO:0016021(integral component of membrane);GO:0016757(glycosyltransferase activity)	00534(Glycosaminoglycan biosynthesis - heparan sulfate / heparin);01100(Metabolic pathways)	Hyper	no
chr3	105820850	105822453	1604	+	-0.39	0.00436516	0.0288403	3'UTR	ENSGALT00010026226	protein_coding	ENSGALG00010010953	chr3	105796017	105822513	EXTL3	exostosin like glycosyltransferase 3 [Source:HGNC Symbol;Acc:HGNC:3518]	GO:0005783(endoplasmic reticulum);GO:0005789(endoplasmic reticulum membrane);GO:0005794(Golgi apparatus);GO:0006486(protein glycosylation);GO:0015012(heparan sulfate proteoglycan biosynthetic process);GO:0016020(membrane);GO:0016021(integral component of membrane);GO:0016757(glycosyltransferase activity)	00534(Glycosaminoglycan biosynthesis - heparan sulfate / heparin);01100(Metabolic pathways)	Hypo	no
chr3	107151651	107152341	691	+	0.427	3.98107e-11	2.04174e-09	3'UTR	ENSGALT00010027064	protein_coding	ENSGALG00010011322	chr3	107126786	107154407	GATA4	GATA binding protein 4 [Source:NCBI gene (formerly Entrezgene);Acc:396392]	GO:0000976(transcription cis-regulatory region binding);GO:0000977(RNA polymerase II transcription regulatory region sequence-specific DNA binding);GO:0000978(RNA polymerase II cis-regulatory region sequence-specific DNA binding);GO:0001216(DNA-binding transcription activator activity);GO:0001228(DNA-binding transcription activator activity, RNA polymerase II-specific);GO:0003180(aortic valve mor…	04218(Cellular senescence);04530(Tight junction)	Hyper	no
chr3	107154166	107154407	242	+	0.543	0.000831764	0.0074131	3'UTR	ENSGALT00010027064	protein_coding	ENSGALG00010011322	chr3	107126786	107154407	GATA4	GATA binding protein 4 [Source:NCBI gene (formerly Entrezgene);Acc:396392]	GO:0000976(transcription cis-regulatory region binding);GO:0000977(RNA polymerase II transcription regulatory region sequence-specific DNA binding);GO:0000978(RNA polymerase II cis-regulatory region sequence-specific DNA binding);GO:0001216(DNA-binding transcription activator activity);GO:0001228(DNA-binding transcription activator activity, RNA polymerase II-specific);GO:0003180(aortic valve mor…	04218(Cellular senescence);04530(Tight junction)	Hyper	no
chr3	108648218	108648697	480	+	0.685	1.51356e-05	0.000239883	exonic	ENSGALT00010019368	protein_coding	ENSGALG00010008120	chr3	108646033	108684696	CDC5L	cell division cycle 5 like [Source:HGNC Symbol;Acc:HGNC:1743]	NA	03040(Spliceosome)	Hyper	no
chr3	108648875	108652842	3968	+	0.825	1.47911e-07	3.71535e-06	5'UTR	ENSGALT00010019358	protein_coding	ENSGALG00010008120	chr3	108646033	108684696	CDC5L	cell division cycle 5 like [Source:HGNC Symbol;Acc:HGNC:1743]	NA	03040(Spliceosome)	Hyper	no
chr3	109861546	109861876	331	+	0.537	0.00389045	0.025704	3'UTR	ENSGALT00010020089	protein_coding	ENSGALG00010008394	chr3	109795490	109861966	CD2AP	CD2 associated protein [Source:NCBI gene (formerly Entrezgene);Acc:771715]	GO:0001650(fibrillar center);GO:0001726(ruffle);GO:0005737(cytoplasm);GO:0005886(plasma membrane);GO:0005911(cell-cell junction);GO:0007015(actin filament organization);GO:0017124(SH3 domain binding);GO:0030424(axon);GO:0030425(dendrite);GO:0031941(filamentous actin);GO:0031982(vesicle);GO:0032905(transforming growth factor beta1 production);GO:0032911(negative regulation of transforming growth f…	NA	Hyper	no
chr3	2362346	2362826	481	-	-0.406	0.000954993	0.00831764	exonic	ENSGALT00010046696	protein_coding	ENSGALG00010019302	chr3	2282626	2423308	USP34	ubiquitin specific peptidase 34 [Source:NCBI gene (formerly Entrezgene);Acc:421193]	GO:0004197(cysteine-type endopeptidase activity);GO:0004843(cysteine-type deubiquitinase activity);GO:0005634(nucleus);GO:0005829(cytosol);GO:0006511(ubiquitin-dependent protein catabolic process);GO:0008234(cysteine-type peptidase activity);GO:0016579(protein deubiquitination);GO:0071108(protein K48-linked deubiquitination);GO:0090263(positive regulation of canonical Wnt signaling pathway)	NA	Hypo	no
chr3	2504956	2505519	564	-	-1.25	0.0436516	0.164059	3'UTR	ENSGALT00010040107	protein_coding	ENSGALG00010016630	chr3	2504898	2514538	ENSGALG00010016630	NA	GO:0005509(calcium ion binding);GO:0005544(calcium-dependent phospholipid binding)	NA	Hypo	yes
chr3	3207666	3207816	151	-	0.705	5.37032e-07	1.20226e-05	3'UTR	ENSGALT00010040969	protein_coding	ENSGALG00010016967	chr3	3207667	3218830	ERLEC1	endoplasmic reticulum lectin 1 [Source:HGNC Symbol;Acc:HGNC:25222]	GO:0005788(endoplasmic reticulum lumen);GO:0051082(unfolded protein binding);GO:1904153(negative regulation of retrograde protein transport, ER to cytosol)	04141(Protein processing in endoplasmic reticulum)	Hyper	no
chr3	4700975	4701603	629	-	-0.34	0.042658	0.161808	stop_codon	ENSGALT00010045108	protein_coding	ENSGALG00010018644	chr3	4700976	4719356	ESF1	ESF1 nucleolar pre-rRNA processing protein homolog [Source:NCBI gene (formerly Entrezgene);Acc:428551]	NA	NA	Hypo	no
chr3	7850686	7855765	5080	-	0.649	5.01187e-11	2.18776e-09	exonic	ENSGALT00010041788	protein_coding	ENSGALG00010017326	chr3	7847188	7865099	STON1	stonin 1 [Source:NCBI gene (formerly Entrezgene);Acc:100534590]	GO:0005737(cytoplasm);GO:0005905(clathrin-coated pit);GO:0006897(endocytosis);GO:0006929(substrate-dependent cell migration);GO:0030100(regulation of endocytosis);GO:0031252(cell leading edge);GO:0042995(cell projection);GO:0048008(platelet-derived growth factor receptor signaling pathway);GO:0048041(focal adhesion assembly);GO:0097178(ruffle assembly);GO:0120181(focal adhesion disassembly);GO:01…	NA	Hyper	no
chr3	9999607	10001015	1409	-	-0.378	0.00057544	0.00549541	stop_codon	ENSGALT00010046511	protein_coding	ENSGALG00010019243	chr3	9996075	10107883	SERTAD2	SERTA domain containing 2 [Source:NCBI gene (formerly Entrezgene);Acc:421276]	GO:0003713(transcription coactivator activity);GO:0005634(nucleus);GO:0005654(nucleoplasm);GO:0005737(cytoplasm);GO:0005829(cytosol);GO:0030308(negative regulation of cell growth);GO:0045893(positive regulation of DNA-templated transcription)	NA	Hypo	no
chr3	15242628	15242897	270	-	0.933	1.51356e-10	6.60693e-09	3'UTR	ENSGALT00010045378	protein_coding	ENSGALG00010018786	chr3	15224510	15254904	DSTN	destrin, actin depolymerizing factor [Source:NCBI gene (formerly Entrezgene);Acc:396539]	NA	NA	Hyper	no
chr3	15733012	15733520	509	-	0.53	0.00457088	0.0295121	stop_codon	ENSGALT00010046113	protein_coding	ENSGALG00010019042	chr3	15733013	15748649	PEX6	peroxisomal biogenesis factor 6 [Source:HGNC Symbol;Acc:HGNC:8859]	GO:0005524(ATP binding);GO:0005737(cytoplasm);GO:0005777(peroxisome);GO:0005829(cytosol);GO:0006625(protein targeting to peroxisome);GO:0007031(peroxisome organization);GO:0008022(protein C-terminus binding);GO:0016561(protein import into peroxisome matrix, translocation);GO:0016887(ATP hydrolysis activity);GO:0044877(protein-containing complex binding);GO:0050821(protein stabilization);GO:009773…	04146(Peroxisome)	Hyper	no
chr3	16634698	16635237	540	-	0.565	0.0371535	0.145546	stop_codon	ENSGALT00010042204	protein_coding	ENSGALG00010017475	chr3	16631625	16668731	STUM	stum, mechanosensory transduction mediator [Source:NCBI gene (formerly Entrezgene);Acc:421315]	NA	NA	Hyper	no
chr3	16831675	16831852	178	-	0.817	3.54813e-06	6.45654e-05	3'UTR	ENSGALT00010042392	protein_coding	ENSGALG00010017538	chr3	16831676	16838187	H3F3C	H3 histone, family 3C [Source:NCBI gene (formerly Entrezgene);Acc:427887]	GO:0000228(nuclear chromosome);GO:0000775(chromosome, centromeric region);GO:0000781(chromosome, telomeric region);GO:0000785(chromatin);GO:0000786(nucleosome);GO:0000939(inner kinetochore);GO:0000978(RNA polymerase II cis-regulatory region sequence-specific DNA binding);GO:0000979(RNA polymerase II core promoter sequence-specific DNA binding);GO:0001556(oocyte maturation);GO:0001649(osteoblast d…	NA	Hyper	no
chr3	17297464	17300997	3534	-	0.914	1.25893e-45	5.01187e-43	start_codon	ENSGALT00010039930	protein_coding	ENSGALG00010016573	chr3	17294263	17300997	DEGS1	delta 4-desaturase, sphingolipid 1 [Source:NCBI gene (formerly Entrezgene);Acc:421327]	GO:0005515(protein binding);GO:0005739(mitochondrion);GO:0005783(endoplasmic reticulum);GO:0005789(endoplasmic reticulum membrane);GO:0006629(lipid metabolic process);GO:0006631(fatty acid metabolic process);GO:0006633(fatty acid biosynthetic process);GO:0016020(membrane);GO:0016021(integral component of membrane);GO:0016491(oxidoreductase activity);GO:0016853(isomerase activity);GO:0016859(cis-t…	00600(Sphingolipid metabolism);01100(Metabolic pathways)	Hyper	no
chr3	17719174	17720454	1281	-	-0.367	0.000162181	0.00186209	stop_codon	ENSGALT00010040637	protein_coding	ENSGALG00010016845	chr3	17719175	17746035	MIA3	MIA family member 3, ER export factor [Source:NCBI gene (formerly Entrezgene);Acc:421337]	NA	NA	Hypo	no
chr3	17738249	17738489	241	-	0.71	3.63078e-05	0.000512861	exonic	ENSGALT00010040637	protein_coding	ENSGALG00010016845	chr3	17719175	17746035	MIA3	MIA family member 3, ER export factor [Source:NCBI gene (formerly Entrezgene);Acc:421337]	NA	NA	Hyper	no
chr3	18286445	18288274	1830	-	0.767	0.0165959	0.0812831	stop_codon	ENSGALT00010042607	protein_coding	ENSGALG00010017633	chr3	18285971	18290027	HLX	H2.0 like homeobox [Source:HGNC Symbol;Acc:HGNC:4978]	GO:0001889(liver development);GO:0007519(skeletal muscle tissue development);GO:0008283(cell population proliferation);GO:0035265(organ growth);GO:0043565(sequence-specific DNA binding);GO:0045063(T-helper 1 cell differentiation);GO:0045064(T-helper 2 cell differentiation);GO:0045627(positive regulation of T-helper 1 cell differentiation);GO:0045629(negative regulation of T-helper 2 cell differen…	NA	Hyper	no
chr3	18815858	18816009	152	-	1.19	0.020893	0.0977237	stop_codon	ENSGALT00010042495	protein_coding	ENSGALG00010017580	chr3	18811913	18841142	LYPLAL1	lysophospholipase like 1 [Source:NCBI gene (formerly Entrezgene);Acc:421351]	GO:0005829(cytosol)	NA	Hyper	yes
chr3	19043262	19044069	808	-	0.716	1.86209e-08	5.49541e-07	3'UTR	ENSGALT00010047019	protein_coding	ENSGALG00010019470	chr3	19040846	19104256	TGFB2	transforming growth factor beta 2 [Source:NCBI gene (formerly Entrezgene);Acc:421352]	GO:0000902(cell morphogenesis);GO:0001540(amyloid-beta binding);GO:0001654(eye development);GO:0001666(response to hypoxia);GO:0001837(epithelial to mesenchymal transition);GO:0003007(heart morphogenesis);GO:0005102(signaling receptor binding);GO:0005114(type II transforming growth factor beta receptor binding);GO:0005125(cytokine activity);GO:0005160(transforming growth factor beta receptor bind…	04010(MAPK signaling pathway);04060(Cytokine-cytokine receptor interaction);04068(FoxO signaling pathway);04110(Cell cycle);04218(Cellular senescence);04350(TGF-beta signaling pathway)	Hyper	no
chr3	20719820	20720150	331	-	0.409	0.0371535	0.145546	exonic	ENSGALT00010046071	protein_coding	ENSGALG00010019029	chr3	20706991	20741584	CENPF	centromere protein F [Source:NCBI gene (formerly Entrezgene);Acc:395357]	GO:0000278(mitotic cell cycle);GO:0000775(chromosome, centromeric region);GO:0000776(kinetochore);GO:0000922(spindle pole);GO:0000940(outer kinetochore);GO:0001822(kidney development);GO:0005634(nucleus);GO:0005635(nuclear envelope);GO:0005654(nucleoplasm);GO:0005737(cytoplasm);GO:0005813(centrosome);GO:0005819(spindle);GO:0005930(axoneme);GO:0007059(chromosome segregation);GO:0008022(protein C-t…	NA	Hyper	no
chr3	20720449	20721198	750	-	0.565	6.30957e-05	0.000831764	exonic	ENSGALT00010046071	protein_coding	ENSGALG00010019029	chr3	20706991	20741584	CENPF	centromere protein F [Source:NCBI gene (formerly Entrezgene);Acc:395357]	GO:0000278(mitotic cell cycle);GO:0000775(chromosome, centromeric region);GO:0000776(kinetochore);GO:0000922(spindle pole);GO:0000940(outer kinetochore);GO:0001822(kidney development);GO:0005634(nucleus);GO:0005635(nuclear envelope);GO:0005654(nucleoplasm);GO:0005737(cytoplasm);GO:0005813(centrosome);GO:0005819(spindle);GO:0005930(axoneme);GO:0007059(chromosome segregation);GO:0008022(protein C-t…	NA	Hyper	no
chr3	21432585	21433302	718	-	0.538	0.000158489	0.00186209	3'UTR	ENSGALT00010046462	protein_coding	ENSGALG00010019221	chr3	21431989	21460985	VASH2	vasohibin 2 [Source:HGNC Symbol;Acc:HGNC:25723]	GO:0000768(syncytium formation by plasma membrane fusion);GO:0001938(positive regulation of endothelial cell proliferation);GO:0003779(actin binding);GO:0004181(metallocarboxypeptidase activity);GO:0005737(cytoplasm);GO:0006508(proteolysis);GO:0008017(microtubule binding);GO:0045765(regulation of angiogenesis);GO:0045766(positive regulation of angiogenesis);GO:0061564(axon development);GO:0140253…	NA	Hyper	no
chr3	21716669	21719052	2384	-	-0.577	9.77237e-05	0.00123027	stop_codon	ENSGALT00010049669	protein_coding	ENSGALG00010020574	chr3	21713552	21738199	DTL	denticleless E3 ubiquitin [Source:NCBI gene (formerly Entrezgene);Acc:421373]	GO:0000209(protein polyubiquitination);GO:0004842(ubiquitin-protein transferase activity);GO:0005634(nucleus);GO:0005654(nucleoplasm);GO:0005730(nucleolus);GO:0005813(centrosome);GO:0005829(cytosol);GO:0006511(ubiquitin-dependent protein catabolic process);GO:0006513(protein monoubiquitination);GO:0006974(cellular response to DNA damage stimulus);GO:0007095(mitotic G2 DNA damage checkpoint signal…	NA	Hypo	no
chr3	21957470	21957948	479	-	2.9	0.0138038	0.0724436	3'UTR	ENSGALT00010045439	protein_coding	ENSGALG00010018822	chr3	21956934	21979292	TRAF5	TNF receptor associated factor 5 [Source:NCBI gene (formerly Entrezgene);Acc:374055]	GO:0005813(centrosome);GO:0005829(cytosol);GO:0007165(signal transduction);GO:0008284(positive regulation of cell population proliferation);GO:0009898(cytoplasmic side of plasma membrane);GO:0023019(signal transduction involved in regulation of gene expression);GO:0031625(ubiquitin protein ligase binding);GO:0031996(thioesterase binding);GO:0035631(CD40 receptor complex);GO:0042802(identical prot…	04217(Necroptosis);04621(NOD-like receptor signaling pathway);05168(Herpes simplex virus 1 infection)	Hyper	yes
chr3	22397069	22398478	1410	-	0.439	0.0001	0.00125893	stop_codon	ENSGALT00010045674	protein_coding	ENSGALG00010018894	chr3	22395812	22402999	SERTAD4	SERTA domain containing 4 [Source:HGNC Symbol;Acc:HGNC:25236]	NA	NA	Hyper	no
chr3	22557731	22557822	92	-	1.06	0.0162181	0.0794328	3'UTR	ENSGALT00010045984	protein_coding	ENSGALG00010019000	chr3	22557732	22658083	TRERF1	transcriptional regulating factor 1 [Source:HGNC Symbol;Acc:HGNC:18273]	NA	NA	Hyper	yes
chr3	24667495	24668122	628	-	0.394	7.94328e-09	2.51189e-07	3'UTR	ENSGALT00010049004	protein_coding	ENSGALG00010020304	chr3	24667496	24671100	ZFP36L2	ZFP36 ring finger protein like 2 [Source:NCBI gene (formerly Entrezgene);Acc:107052930]	GO:0000165(MAPK cascade);GO:0000288(nuclear-transcribed mRNA catabolic process, deadenylation-dependent decay);GO:0005634(nucleus);GO:0005737(cytoplasm);GO:0006402(mRNA catabolic process);GO:0009611(response to wounding);GO:0030097(hemopoiesis);GO:0033077(T cell differentiation in thymus);GO:0035019(somatic stem cell population maintenance);GO:0035925(mRNA 3'-UTR AU-rich region binding);GO:004348…	04218(Cellular senescence)	Hyper	no
chr3	27475658	27475808	151	-	1.11	0.0134896	0.0707946	3'UTR	ENSGALT00010048512	protein_coding	ENSGALG00010020080	chr3	27474915	27492014	SLC4A1AP	solute carrier family 4 member 1 adaptor protein [Source:HGNC Symbol;Acc:HGNC:13813]	GO:0005654(nucleoplasm);GO:0005886(plasma membrane);GO:0043231(intracellular membrane-bounded organelle)	NA	Hyper	yes
chr3	30560109	30560645	537	-	0.579	0.0371535	0.146555	stop_codon	ENSGALT00010016617	protein_coding	ENSGALG00010006998	chr3	30560110	30568650	POLH	DNA polymerase eta [Source:NCBI gene (formerly Entrezgene);Acc:395102]	GO:0000731(DNA synthesis involved in DNA repair);GO:0003684(damaged DNA binding);GO:0003887(DNA-directed DNA polymerase activity);GO:0005634(nucleus);GO:0005654(nucleoplasm);GO:0005657(replication fork);GO:0005829(cytosol);GO:0006281(DNA repair);GO:0006290(pyrimidine dimer repair);GO:0006301(postreplication repair);GO:0009314(response to radiation);GO:0010225(response to UV-C);GO:0035861(site of …	03460(Fanconi anemia pathway)	Hyper	no
chr3	30597359	30597568	210	-	1.41	3.54813e-09	1.20226e-07	3'UTR	ENSGALT00010023164	protein_coding	ENSGALG00010009699	chr3	30597271	30600789	POLR1C	RNA polymerase I subunit C [Source:NCBI gene (formerly Entrezgene);Acc:421452]	GO:0000428(DNA-directed RNA polymerase complex);GO:0001054(RNA polymerase I activity);GO:0001056(RNA polymerase III activity);GO:0001650(fibrillar center);GO:0003677(DNA binding);GO:0003899(DNA-directed 5'-3' RNA polymerase activity);GO:0005634(nucleus);GO:0005654(nucleoplasm);GO:0005666(RNA polymerase III complex);GO:0005736(RNA polymerase I complex);GO:0006351(DNA-templated transcription);GO:00…	03020(RNA polymerase);04623(Cytosolic DNA-sensing pathway)	Hyper	yes
chr3	31451300	31452471	1172	-	0.267	0.00524807	0.0331131	stop_codon	ENSGALT00010023932	protein_coding	ENSGALG00010010080	chr3	31434523	31480794	CDC42EP3	CDC42 effector protein 3 [Source:HGNC Symbol;Acc:HGNC:16943]	GO:0005737(cytoplasm);GO:0005856(cytoskeleton);GO:0005886(plasma membrane);GO:0007266(Rho protein signal transduction);GO:0008360(regulation of cell shape);GO:0012505(endomembrane system);GO:0015629(actin cytoskeleton);GO:0030838(positive regulation of actin filament polymerization);GO:0031274(positive regulation of pseudopodium assembly)	NA	Hyper	no
chr3	31669402	31670033	632	-	1.02	1.7378e-07	4.36516e-06	stop_codon	ENSGALT00010017614	protein_coding	ENSGALG00010007391	chr3	31667005	31671374	NANP	N-acetylneuraminic acid phosphatase [Source:NCBI gene (formerly Entrezgene);Acc:421467]	NA	00520(Amino sugar and nucleotide sugar metabolism);01100(Metabolic pathways)	Hyper	yes
chr3	33259286	33260216	931	-	0.378	0.00549541	0.0338844	start_codon	ENSGALT00010017014	protein_coding	ENSGALG00010007141	chr3	33217823	33263342	PRKD3	protein kinase D3 [Source:HGNC Symbol;Acc:HGNC:9408]	GO:0000166(nucleotide binding);GO:0004672(protein kinase activity);GO:0004674(protein serine/threonine kinase activity);GO:0004697(protein kinase C activity);GO:0004698(calcium-dependent protein kinase C activity);GO:0004712(protein serine/threonine/tyrosine kinase activity);GO:0005524(ATP binding);GO:0005654(nucleoplasm);GO:0005737(cytoplasm);GO:0005829(cytosol);GO:0006468(protein phosphorylatio…	NA	Hyper	no
chr3	34576480	34578310	1831	-	0.423	0.000301995	0.00316228	stop_codon	ENSGALT00010019877	protein_coding	ENSGALG00010008312	chr3	34573332	34581926	ZBTB18	zinc finger and BTB domain containing 18 [Source:HGNC Symbol;Acc:HGNC:13030]	GO:0000122(negative regulation of transcription by RNA polymerase II);GO:0000792(heterochromatin);GO:0000978(RNA polymerase II cis-regulatory region sequence-specific DNA binding);GO:0000981(DNA-binding transcription factor activity, RNA polymerase II-specific);GO:0001227(DNA-binding transcription repressor activity, RNA polymerase II-specific);GO:0005634(nucleus);GO:0005654(nucleoplasm);GO:00063…	NA	Hyper	no
chr3	38147728	38147789	62	-	2.13	0.00776247	0.0457088	3'UTR	ENSGALT00010019119	protein_coding	ENSGALG00010008020	chr3	38145938	38149708	COA6	cytochrome c oxidase assembly factor 6 [Source:HGNC Symbol;Acc:HGNC:18025]	GO:0005507(copper ion binding);GO:0005654(nucleoplasm);GO:0005739(mitochondrion);GO:0005758(mitochondrial intermembrane space);GO:0008535(respiratory chain complex IV assembly);GO:0042774(plasma membrane ATP synthesis coupled electron transport);GO:0042775(mitochondrial ATP synthesis coupled electron transport)	NA	Hyper	yes
chr3	38148415	38148804	390	-	0.693	0.0040738	0.0275423	stop_codon	ENSGALT00010019119	protein_coding	ENSGALG00010008020	chr3	38145938	38149708	COA6	cytochrome c oxidase assembly factor 6 [Source:HGNC Symbol;Acc:HGNC:18025]	GO:0005507(copper ion binding);GO:0005654(nucleoplasm);GO:0005739(mitochondrion);GO:0005758(mitochondrial intermembrane space);GO:0008535(respiratory chain complex IV assembly);GO:0042774(plasma membrane ATP synthesis coupled electron transport);GO:0042775(mitochondrial ATP synthesis coupled electron transport)	NA	Hyper	no
chr3	40354017	40355035	1019	-	0.748	1.62181e-06	3.23594e-05	stop_codon	ENSGALT00010018684	protein_coding	ENSGALG00010007853	chr3	40354018	40361076	C1orf131	chromosome 1 open reading frame 131 [Source:HGNC Symbol;Acc:HGNC:25332]	GO:0005694(chromosome)	NA	Hyper	no
chr3	40504849	40505598	750	-	-0.556	0.00275423	0.0199526	exonic	ENSGALT00010018871	protein_coding	ENSGALG00010007921	chr3	40450706	40514881	FAM120B	family with sequence similarity 120B [Source:HGNC Symbol;Acc:HGNC:21109]	GO:0005634(nucleus);GO:0035357(peroxisome proliferator activated receptor signaling pathway);GO:0045444(fat cell differentiation)	NA	Hypo	no
chr3	41806236	41806357	122	-	0.487	0.0416869	0.157036	exonic	ENSGALT00010011606	protein_coding	ENSGALG00010004951	chr3	41791572	41901222	AFDN	afadin, adherens junction formation factor [Source:HGNC Symbol;Acc:HGNC:7137]	NA	04520(Adherens junction);04530(Tight junction)	Hyper	no
chr3	44974333	44979805	5473	-	-0.34	0.00144544	0.0114815	exonic	ENSGALT00010014912	protein_coding	ENSGALG00010006260	chr3	44934885	45018329	MAP3K4	mitogen-activated protein kinase kinase kinase 4 [Source:HGNC Symbol;Acc:HGNC:6856]	GO:0000165(MAPK cascade);GO:0001890(placenta development);GO:0004672(protein kinase activity);GO:0004709(MAP kinase kinase kinase activity);GO:0005737(cytoplasm);GO:0010225(response to UV-C);GO:0010468(regulation of gene expression);GO:0019100(male germ-line sex determination);GO:0032212(positive regulation of telomere maintenance via telomerase);GO:0035556(intracellular signal transduction);GO:0…	04010(MAPK signaling pathway);04912(GnRH signaling pathway)	Hypo	no
chr3	45268003	45268574	572	-	0.423	0.00301995	0.0213796	start_codon	ENSGALT00010010259	protein_coding	ENSGALG00010004390	chr3	45257429	45268254	PNLDC1	PARN like ribonuclease domain containing exonuclease 1 [Source:HGNC Symbol;Acc:HGNC:21185]	GO:0000289(nuclear-transcribed mRNA poly(A) tail shortening);GO:0001825(blastocyst formation);GO:0004535(poly(A)-specific ribonuclease activity);GO:0005783(endoplasmic reticulum);GO:0007283(spermatogenesis);GO:1990511(piRNA biosynthetic process)	03018(RNA degradation)	Hyper	no
chr3	45555344	45555584	241	-	1.21	0.0177828	0.0851138	3'UTR	ENSGALT00010015850	protein_coding	ENSGALG00010006627	chr3	45554120	45556271	SF3B5	splicing factor 3b subunit 5 [Source:NCBI gene (formerly Entrezgene);Acc:769794]	GO:0000398(mRNA splicing, via spliceosome);GO:0003723(RNA binding);GO:0005634(nucleus);GO:0005654(nucleoplasm);GO:0005681(spliceosomal complex);GO:0005684(U2-type spliceosomal complex);GO:0005686(U2 snRNP);GO:0005689(U12-type spliceosomal complex);GO:0006397(mRNA processing);GO:0008380(RNA splicing);GO:0035521(monoubiquitinated histone deubiquitination);GO:0035522(monoubiquitinated histone H2A de…	03040(Spliceosome)	Hyper	yes
chr3	45555732	45556092	361	-	0.518	0.00239883	0.0177828	stop_codon	ENSGALT00010015850	protein_coding	ENSGALG00010006627	chr3	45554120	45556271	SF3B5	splicing factor 3b subunit 5 [Source:NCBI gene (formerly Entrezgene);Acc:769794]	GO:0000398(mRNA splicing, via spliceosome);GO:0003723(RNA binding);GO:0005634(nucleus);GO:0005654(nucleoplasm);GO:0005681(spliceosomal complex);GO:0005684(U2-type spliceosomal complex);GO:0005686(U2 snRNP);GO:0005689(U12-type spliceosomal complex);GO:0006397(mRNA processing);GO:0008380(RNA splicing);GO:0035521(monoubiquitinated histone deubiquitination);GO:0035522(monoubiquitinated histone H2A de…	03040(Spliceosome)	Hyper	no
chr3	47868813	47870858	2046	-	0.191	0.0223872	0.101158	stop_codon	ENSGALT00010013163	protein_coding	ENSGALG00010005504	chr3	47868545	47887833	LATS1	large tumor suppressor kinase 1 [Source:HGNC Symbol;Acc:HGNC:6514]	GO:0000086(G2/M transition of mitotic cell cycle);GO:0000287(magnesium ion binding);GO:0000819(sister chromatid segregation);GO:0000922(spindle pole);GO:0001827(inner cell mass cell fate commitment);GO:0001828(inner cell mass cellular morphogenesis);GO:0004674(protein serine/threonine kinase activity);GO:0005524(ATP binding);GO:0006468(protein phosphorylation);GO:0008104(protein localization);GO:…	NA	Hyper	no
chr3	47871954	47877338	5385	-	0.427	0.00141254	0.0114815	exonic	ENSGALT00010013163	protein_coding	ENSGALG00010005504	chr3	47868545	47887833	LATS1	large tumor suppressor kinase 1 [Source:HGNC Symbol;Acc:HGNC:6514]	GO:0000086(G2/M transition of mitotic cell cycle);GO:0000287(magnesium ion binding);GO:0000819(sister chromatid segregation);GO:0000922(spindle pole);GO:0001827(inner cell mass cell fate commitment);GO:0001828(inner cell mass cellular morphogenesis);GO:0004674(protein serine/threonine kinase activity);GO:0005524(ATP binding);GO:0006468(protein phosphorylation);GO:0008104(protein localization);GO:…	NA	Hyper	no
chr3	51797127	51798243	1117	-	0.576	0.000338844	0.00354813	exonic	ENSGALT00010013281	protein_coding	ENSGALG00010005548	chr3	51793631	51832386	EZR	ezrin [Source:NCBI gene (formerly Entrezgene);Acc:395701]	GO:0000122(negative regulation of transcription by RNA polymerase II);GO:0001650(fibrillar center);GO:0001726(ruffle);GO:0001772(immunological synapse);GO:0001931(uropod);GO:0001951(intestinal D-glucose absorption);GO:0003376(sphingosine-1-phosphate receptor signaling pathway);GO:0003779(actin binding);GO:0005737(cytoplasm);GO:0005768(endosome);GO:0005829(cytosol);GO:0005856(cytoskeleton);GO:0005…	04530(Tight junction);04810(Regulation of actin cytoskeleton)	Hyper	no
chr3	53774896	53776484	1589	-	0.517	0.00239883	0.0177828	stop_codon	ENSGALT00010014288	protein_coding	ENSGALG00010005975	chr3	53774897	53779028	ABRACL	ABRA C-terminal like [Source:NCBI gene (formerly Entrezgene);Acc:770205]	NA	NA	Hyper	no
chr3	54950739	54953361	2623	-	-0.264	0.0371535	0.145211	stop_codon	ENSGALT00010012965	protein_coding	ENSGALG00010005437	chr3	54948945	55112428	PDE7B	phosphodiesterase 7B [Source:HGNC Symbol;Acc:HGNC:8792]	GO:0004114(3',5'-cyclic-nucleotide phosphodiesterase activity);GO:0004115(3',5'-cyclic-AMP phosphodiesterase activity);GO:0007165(signal transduction);GO:0008081(phosphoric diester hydrolase activity);GO:0016787(hydrolase activity);GO:0019933(cAMP-mediated signaling);GO:0046872(metal ion binding)	00230(Purine metabolism);01100(Metabolic pathways)	Hypo	no
chr3	57073042	57073700	659	-	1.04	4.16869e-06	7.4131e-05	3'UTR	ENSGALT00010012107	protein_coding	ENSGALG00010005145	chr3	57072266	57145347	AKAP7	A-kinase anchoring protein 7 [Source:HGNC Symbol;Acc:HGNC:377]	GO:0005634(nucleus);GO:0005737(cytoplasm);GO:0005829(cytosol);GO:0019901(protein kinase binding);GO:0032991(protein-containing complex);GO:0034237(protein kinase A regulatory subunit binding);GO:0050804(modulation of chemical synaptic transmission);GO:0051018(protein kinase A binding);GO:0098686(hippocampal mossy fiber to CA3 synapse)	NA	Hyper	yes
chr3	59797438	59799746	2309	-	0.908	1.1749e-06	2.39883e-05	stop_codon	ENSGALT00010011676	protein_coding	ENSGALG00010004977	chr3	59797350	59846329	RNF217	ring finger protein 217 [Source:HGNC Symbol;Acc:HGNC:21487]	NA	NA	Hyper	no
chr3	60969105	60969434	330	-	0.542	2.13796e-05	0.000323594	stop_codon	ENSGALT00010030891	protein_coding	ENSGALG00010012875	chr3	60968000	60990044	HSF2	heat shock transcription factor 2 [Source:NCBI gene (formerly Entrezgene);Acc:421724]	GO:0000977(RNA polymerase II transcription regulatory region sequence-specific DNA binding);GO:0000978(RNA polymerase II cis-regulatory region sequence-specific DNA binding);GO:0001162(RNA polymerase II intronic transcription regulatory region sequence-specific DNA binding);GO:0001228(DNA-binding transcription activator activity, RNA polymerase II-specific);GO:0003677(DNA binding);GO:0005634(nucl…	NA	Hyper	no
chr3	61418624	61419065	442	-	0.727	1.69824e-06	3.31131e-05	5'UTR	ENSGALT00010031053	protein_coding	ENSGALG00010012939	chr3	61344495	61440467	GJA1	gap junction protein alpha 1 [Source:NCBI gene (formerly Entrezgene);Acc:395278]	GO:0000132(establishment of mitotic spindle orientation);GO:0005243(gap junction channel activity);GO:0005654(nucleoplasm);GO:0005737(cytoplasm);GO:0005739(mitochondrion);GO:0005886(plasma membrane);GO:0005921(gap junction);GO:0005922(connexin complex);GO:0007154(cell communication);GO:0007165(signal transduction);GO:0007267(cell-cell signaling);GO:0007507(heart development);GO:0008013(beta-caten…	04540(Gap junction)	Hyper	no
chr3	62751702	62751852	151	-	1.05	0.00323594	0.0223872	3'UTR	ENSGALT00010036157	protein_coding	ENSGALG00010015035	chr3	62751673	63001451	SLC35F1	solute carrier family 35 member F1 [Source:HGNC Symbol;Acc:HGNC:21483]	GO:0016020(membrane);GO:0016021(integral component of membrane);GO:0022857(transmembrane transporter activity);GO:0055085(transmembrane transport)	NA	Hyper	yes
chr3	67690237	67690297	61	-	1.66	0.01	0.0562341	3'UTR	ENSGALT00010030116	protein_coding	ENSGALG00010012569	chr3	67690060	67696905	C6orf203	C6orf203 homolog [Source:NCBI gene (formerly Entrezgene);Acc:421779]	GO:0000049(tRNA binding);GO:0003723(RNA binding);GO:0005739(mitochondrion);GO:0005759(mitochondrial matrix);GO:0043023(ribosomal large subunit binding);GO:0072344(rescue of stalled ribosome);GO:1903108(regulation of mitochondrial transcription)	NA	Hyper	yes
chr3	67792337	67792486	150	-	0.818	0.0123027	0.0645654	3'UTR	ENSGALT00010031220	protein_coding	ENSGALG00010013016	chr3	67792338	67804337	QRSL1	glutaminyl-tRNA amidotransferase subunit QRSL1 [Source:HGNC Symbol;Acc:HGNC:21020]	GO:0005739(mitochondrion);GO:0030956(glutamyl-tRNA(Gln) amidotransferase complex);GO:0031647(regulation of protein stability);GO:0032543(mitochondrial translation);GO:0050567(glutaminyl-tRNA synthase (glutamine-hydrolyzing) activity);GO:0070681(glutaminyl-tRNAGln biosynthesis via transamidation)	00970(Aminoacyl-tRNA biosynthesis);01100(Metabolic pathways)	Hyper	no
chr3	72471852	72472002	151	-	1.65	3.0903e-08	8.91251e-07	3'UTR	ENSGALT00010006085	protein_coding	ENSGALG00010002625	chr3	72471853	72502953	FHL5	four and a half LIM domains 5 [Source:NCBI gene (formerly Entrezgene);Acc:421803]	GO:0003713(transcription coactivator activity);GO:0005634(nucleus);GO:0045944(positive regulation of transcription by RNA polymerase II);GO:0046872(metal ion binding)	NA	Hyper	yes
chr3	75122074	75122495	422	-	0.684	0.00120226	0.0102329	exonic	ENSGALT00010007736	protein_coding	ENSGALG00010003300	chr3	75113154	75133223	CASP8AP2	caspase 8 associated protein 2 [Source:HGNC Symbol;Acc:HGNC:1510]	NA	NA	Hyper	no
chr3	76005806	76006287	482	-	-0.927	0.0218776	0.1	ncRNA_exonic	ENSGALT00010011013	lncRNA	ENSGALG00010004748	chr3	76004849	76045048	ENSGALG00010004748	NA	NA	NA	Hypo	no
chr3	80161777	80164221	2445	-	0.703	3.63078e-06	6.60693e-05	exonic	ENSGALT00010009202	protein_coding	ENSGALG00010003977	chr3	80143616	80243164	MYO6	myosin VI [Source:NCBI gene (formerly Entrezgene);Acc:395487]	GO:0001726(ruffle);GO:0005634(nucleus);GO:0005654(nucleoplasm);GO:0005737(cytoplasm);GO:0005794(Golgi apparatus);GO:0006897(endocytosis);GO:0016591(RNA polymerase II, holoenzyme);GO:0030330(DNA damage response, signal transduction by p53 class mediator);GO:0031410(cytoplasmic vesicle);GO:0031941(filamentous actin);GO:0031965(nuclear membrane);GO:0045334(clathrin-coated endocytic vesicle);GO:00459…	05132(Salmonella infection)	Hyper	no
chr3	81197386	81197656	271	-	0.953	1e-191	1e-188	5'UTR	ENSGALT00010003530	protein_coding	ENSGALG00010001532	chr3	81193760	81201121	ENSGALG00010001532	NA	NA	NA	Hyper	no
chr3	85285053	85297215	12163	-	0.346	6.91831e-09	2.23872e-07	exonic	ENSGALT00010003447	protein_coding	ENSGALG00010001491	chr3	85268913	85314605	PHF3	PHD finger protein 3 [Source:HGNC Symbol;Acc:HGNC:8921]	NA	NA	Hyper	no
chr3	87699628	87699929	302	-	2.26	0.0436516	0.162181	stop_codon	ENSGALT00010004536	protein_coding	ENSGALG00010001995	chr3	87699300	87785460	LRRC1	leucine rich repeat containing 1 [Source:HGNC Symbol;Acc:HGNC:14307]	GO:0016020(membrane)	NA	Hyper	yes
chr3	88114275	88114424	150	-	1.63	0.00354813	0.0239883	3'UTR	ENSGALT00010005030	protein_coding	ENSGALG00010002231	chr3	88114276	88121166	TMEM14A	transmembrane protein 14A [Source:HGNC Symbol;Acc:HGNC:21076]	GO:0005789(endoplasmic reticulum membrane);GO:0031966(mitochondrial membrane);GO:0043066(negative regulation of apoptotic process);GO:1901029(negative regulation of mitochondrial outer membrane permeabilization involved in apoptotic signaling pathway)	NA	Hyper	yes
chr3	96879154	96880113	960	-	0.884	1.25893e-11	6.0256e-10	exonic	ENSGALT00010006275	protein_coding	ENSGALG00010002706	chr3	96866860	96961523	ROCK2	Rho associated coiled-coil containing protein kinase 2 [Source:HGNC Symbol;Acc:HGNC:10252]	GO:0001934(positive regulation of protein phosphorylation);GO:0004674(protein serine/threonine kinase activity);GO:0005813(centrosome);GO:0005829(cytosol);GO:0006468(protein phosphorylation);GO:0007249(I-kappaB kinase/NF-kappaB signaling);GO:0010595(positive regulation of endothelial cell migration);GO:0010628(positive regulation of gene expression);GO:0016525(negative regulation of angiogenesis)…	04270(Vascular smooth muscle contraction);04310(Wnt signaling pathway);04510(Focal adhesion);04530(Tight junction);04810(Regulation of actin cytoskeleton);05132(Salmonella infection)	Hyper	no
chr3	96974924	96976229	1306	-	0.568	0.00147911	0.011749	stop_codon	ENSGALT00010006333	protein_coding	ENSGALG00010002730	chr3	96974776	96985185	E2F6	E2F transcription factor 6 [Source:NCBI gene (formerly Entrezgene);Acc:421943]	GO:0000083(regulation of transcription involved in G1/S transition of mitotic cell cycle);GO:0000122(negative regulation of transcription by RNA polymerase II);GO:0000977(RNA polymerase II transcription regulatory region sequence-specific DNA binding);GO:0000978(RNA polymerase II cis-regulatory region sequence-specific DNA binding);GO:0000981(DNA-binding transcription factor activity, RNA polymer…	NA	Hyper	no
chr3	100294858	100295664	807	-	-0.438	0.0239883	0.106905	stop_codon	ENSGALT00010008482	protein_coding	ENSGALG00010003665	chr3	100294023	100299453	RDH14	retinol dehydrogenase 14 [Source:HGNC Symbol;Acc:HGNC:19979]	GO:0005654(nucleoplasm);GO:0005783(endoplasmic reticulum);GO:0005829(cytosol);GO:0008106(alcohol dehydrogenase (NADP+) activity);GO:0042572(retinol metabolic process);GO:0052650(NADP-retinol dehydrogenase activity)	NA	Hypo	no
chr3	101177022	101177113	92	-	1.07	2.13796e-06	4.0738e-05	3'UTR	ENSGALT00010019050	protein_coding	ENSGALG00010007992	chr3	101177023	101190777	LAPTM4A	lysosomal protein transmembrane 4 alpha [Source:NCBI gene (formerly Entrezgene);Acc:421959]	GO:0005765(lysosomal membrane);GO:0005794(Golgi apparatus);GO:0016020(membrane);GO:0016021(integral component of membrane);GO:0031902(late endosome membrane);GO:0110165(cellular anatomical entity)	04142(Lysosome)	Hyper	yes
chr3	103806866	103810409	3544	-	0.277	0.00588844	0.0363078	exonic	ENSGALT00010023152	protein_coding	ENSGALG00010009695	chr3	103804780	103874669	ATAD2B	ATPase family AAA domain containing 2B [Source:HGNC Symbol;Acc:HGNC:29230]	GO:0003682(chromatin binding);GO:0005524(ATP binding);GO:0005634(nucleus);GO:0005654(nucleoplasm);GO:0016887(ATP hydrolysis activity);GO:0042393(histone binding);GO:0045944(positive regulation of transcription by RNA polymerase II);GO:0070577(lysine-acetylated histone binding)	NA	Hyper	no
chr3	104219736	104220216	481	-	1.05	0.00234423	0.017378	3'UTR	ENSGALT00010021319	protein_coding	ENSGALG00010008966	chr3	104219497	104245115	NRBP1	nuclear receptor binding protein 1 [Source:NCBI gene (formerly Entrezgene);Acc:421985]	GO:0006888(endoplasmic reticulum to Golgi vesicle-mediated transport);GO:0012505(endomembrane system)	NA	Hyper	yes
chr3	104262477	104263225	749	-	-0.661	0.00524807	0.0331131	3'UTR	ENSGALT00010021413	protein_coding	ENSGALG00010009002	chr3	104259294	104268602	ENSGALG00010009002	NA	NA	NA	Hypo	no
chr3	104272935	104273206	272	-	0.867	0.000239883	0.00263027	3'UTR	ENSGALT00010021499	protein_coding	ENSGALG00010009034	chr3	104272936	104304223	SNX17	sorting nexin 17 [Source:HGNC Symbol;Acc:HGNC:14979]	GO:0001822(kidney development);GO:0003279(cardiac septum development);GO:0005737(cytoplasm);GO:0005768(endosome);GO:0005769(early endosome);GO:0005794(Golgi apparatus);GO:0005829(cytosol);GO:0006886(intracellular protein transport);GO:0006898(receptor-mediated endocytosis);GO:0007165(signal transduction);GO:0008022(protein C-terminus binding);GO:0010008(endosome membrane);GO:0016020(membrane);GO:…	NA	Hyper	no
chr3	104380609	104381326	718	-	0.584	0.000501187	0.00489779	stop_codon	ENSGALT00010022422	protein_coding	ENSGALG00010009392	chr3	104380610	104385433	MAPRE3	NA	GO:0005737(cytoplasm);GO:0005856(cytoskeleton);GO:0005874(microtubule);GO:0007049(cell cycle);GO:0008017(microtubule binding);GO:0051301(cell division)	NA	Hyper	no
chr3	104404829	104406028	1200	-	1.06	7.94328e-19	7.94328e-17	stop_codon	ENSGALT00010022683	protein_coding	ENSGALG00010009469	chr3	104401206	104430951	DNMT3A	DNA methyltransferase 3 alpha [Source:NCBI gene (formerly Entrezgene);Acc:421991]	GO:0000122(negative regulation of transcription by RNA polymerase II);GO:0000775(chromosome, centromeric region);GO:0000791(euchromatin);GO:0000792(heterochromatin);GO:0000978(RNA polymerase II cis-regulatory region sequence-specific DNA binding);GO:0001741(XY body);GO:0003677(DNA binding);GO:0003682(chromatin binding);GO:0003886(DNA (cytosine-5-)-methyltransferase activity);GO:0005634(nucleus);G…	00270(Cysteine and methionine metabolism);01100(Metabolic pathways)	Hyper	yes
chr3	105191506	105192436	931	-	-0.596	0.000776247	0.00691831	stop_codon	ENSGALT00010025377	protein_coding	ENSGALG00010010663	chr3	105189590	105245970	EFR3B	EFR3 homolog B [Source:HGNC Symbol;Acc:HGNC:29155]	GO:0005829(cytosol);GO:0005886(plasma membrane);GO:0015629(actin cytoskeleton);GO:0046854(phosphatidylinositol phosphate biosynthetic process);GO:0072659(protein localization to plasma membrane)	NA	Hypo	no
chr3	105269831	105270102	272	-	2.24	0.0147911	0.074131	5'UTR	ENSGALT00010025704	protein_coding	ENSGALG00010010759	chr3	105264364	105281844	ENSGALG00010010759	NA	NA	NA	Hyper	yes
chr3	106625629	106627031	1403	-	-0.353	0.000281838	0.00301995	stop_codon	ENSGALT00010026755	protein_coding	ENSGALG00010011198	chr3	106624077	106686707	PINX1	PIN2 (TERF1) interacting telomerase inhibitor 1 [Source:HGNC Symbol;Acc:HGNC:30046]	GO:0000228(nuclear chromosome);GO:0000776(kinetochore);GO:0000781(chromosome, telomeric region);GO:0005654(nucleoplasm);GO:0005730(nucleolus);GO:0005739(mitochondrion);GO:0005819(spindle);GO:0007004(telomere maintenance via telomerase);GO:0007080(mitotic metaphase plate congression);GO:0010521(telomerase inhibitor activity);GO:0010972(negative regulation of G2/M transition of mitotic cell cycle);…	NA	Hypo	no
chr3	106707629	106707870	242	-	-1.5	0.0338844	0.137404	ncRNA_exonic	ENSGALT00010028082	lncRNA	ENSGALG00010011739	chr3	106701661	106738540	ENSGALG00010011739	NA	NA	NA	Hypo	yes
chr3	109597296	109597566	271	-	-0.758	0.0245471	0.107647	3'UTR	ENSGALT00010019796	protein_coding	ENSGALG00010008278	chr3	109592696	109618367	CYP39A1	cytochrome P450 family 39 subfamily A member 1 [Source:HGNC Symbol;Acc:HGNC:17449]	GO:0004497(monooxygenase activity);GO:0005506(iron ion binding);GO:0005783(endoplasmic reticulum);GO:0005789(endoplasmic reticulum membrane);GO:0006699(bile acid biosynthetic process);GO:0006707(cholesterol catabolic process);GO:0008203(cholesterol metabolic process);GO:0008387(steroid 7-alpha-hydroxylase activity);GO:0008395(steroid hydroxylase activity);GO:0008396(oxysterol 7-alpha-hydroxylase …	00120(Primary bile acid biosynthesis)	Hypo	no
chr3	109763015	109763405	391	-	1.07	5.01187e-11	2.34423e-09	exonic	ENSGALT00010019963	protein_coding	ENSGALG00010008343	chr3	109734332	109767402	TNFRSF21	TNF receptor superfamily member 21 [Source:NCBI gene (formerly Entrezgene);Acc:422062]	GO:0001783(B cell apoptotic process);GO:0002250(adaptive immune response);GO:0005887(integral component of plasma membrane);GO:0006915(apoptotic process);GO:0006959(humoral immune response);GO:0030424(axon);GO:0030889(negative regulation of B cell proliferation);GO:0031226(intrinsic component of plasma membrane);GO:0031642(negative regulation of myelination);GO:0032693(negative regulation of inte…	04060(Cytokine-cytokine receptor interaction)	Hyper	yes
chr4	51376	52452	1077	+	0.753	1.38038e-09	5.01187e-08	stop_codon	ENSGALT00010036184	protein_coding	ENSGALG00010015044	chr4	39194	54303	ZC3H12B	zinc finger CCCH-type containing 12B [Source:HGNC Symbol;Acc:HGNC:17407]	GO:0003729(mRNA binding);GO:0004518(nuclease activity);GO:0004519(endonuclease activity);GO:0004521(endoribonuclease activity);GO:0005634(nucleus);GO:0016787(hydrolase activity);GO:0036464(cytoplasmic ribonucleoprotein granule);GO:0046872(metal ion binding);GO:0090502(RNA phosphodiester bond hydrolysis, endonucleolytic)	NA	Hyper	no
chr4	141498	141678	181	+	0.715	1.51356e-09	5.62341e-08	3'UTR	ENSGALT00010036364	protein_coding	ENSGALG00010015091	chr4	104541	144397	MSN	moesin [Source:NCBI gene (formerly Entrezgene);Acc:422173]	GO:0001771(immunological synapse formation);GO:0001931(uropod);GO:0003725(double-stranded RNA binding);GO:0003779(actin binding);GO:0005102(signaling receptor binding);GO:0005737(cytoplasm);GO:0005856(cytoskeleton);GO:0005886(plasma membrane);GO:0005902(microvillus);GO:0005912(adherens junction);GO:0005925(focal adhesion);GO:0007159(leukocyte cell-cell adhesion);GO:0008092(cytoskeletal protein bi…	NA	Hyper	no
chr4	144008	144248	241	+	1.53	1.58489e-18	1.58489e-16	3'UTR	ENSGALT00010036364	protein_coding	ENSGALG00010015091	chr4	104541	144397	MSN	moesin [Source:NCBI gene (formerly Entrezgene);Acc:422173]	GO:0001771(immunological synapse formation);GO:0001931(uropod);GO:0003725(double-stranded RNA binding);GO:0003779(actin binding);GO:0005102(signaling receptor binding);GO:0005737(cytoplasm);GO:0005856(cytoskeleton);GO:0005886(plasma membrane);GO:0005902(microvillus);GO:0005912(adherens junction);GO:0005925(focal adhesion);GO:0007159(leukocyte cell-cell adhesion);GO:0008092(cytoskeletal protein bi…	NA	Hyper	yes
chr4	152229	152559	331	+	1.59	2.51189e-14	1.58489e-12	3'UTR	ENSGALT00010036595	protein_coding	ENSGALG00010015186	chr4	147784	155107	ENSGALG00010015186	NA	NA	NA	Hyper	yes
chr4	448892	450921	2030	+	0.517	7.94328e-24	1.25893e-21	stop_codon	ENSGALT00010040723	protein_coding	ENSGALG00010016880	chr4	408217	454750	AR	androgen receptor [Source:NCBI gene (formerly Entrezgene);Acc:422165]	GO:0000122(negative regulation of transcription by RNA polymerase II);GO:0000165(MAPK cascade);GO:0000785(chromatin);GO:0000976(transcription cis-regulatory region binding);GO:0000978(RNA polymerase II cis-regulatory region sequence-specific DNA binding);GO:0001091(RNA polymerase II general transcription initiation factor binding);GO:0001223(transcription coactivator binding);GO:0001228(DNA-bindi…	04114(Oocyte meiosis)	Hyper	no
chr4	1061661	1077435	15775	+	-0.6	0.00123027	0.0102329	stop_codon	ENSGALT00010042426	protein_coding	ENSGALG00010017551	chr4	1061483	1080541	FAM155B	NALCN channel auxiliary factor 2 [Source:HGNC Symbol;Acc:HGNC:30701]	GO:0005886(plasma membrane);GO:0015275(stretch-activated, cation-selective, calcium channel activity);GO:0016020(membrane);GO:0016021(integral component of membrane);GO:0098703(calcium ion import across plasma membrane)	NA	Hypo	no
chr4	1835834	1836015	182	+	3.3	0.0165959	0.0812831	3'UTR	ENSGALT00010039167	protein_coding	ENSGALG00010016292	chr4	1819830	1836075	ENSGALG00010016292	NA	NA	04020(Calcium signaling pathway);04910(Insulin signaling pathway)	Hyper	yes
chr4	1982326	1982506	181	+	0.559	5.37032e-08	1.44544e-06	3'UTR	ENSGALT00010038381	protein_coding	ENSGALG00010015927	chr4	1975749	1983343	GLA	galactosidase alpha [Source:HGNC Symbol;Acc:HGNC:4296]	GO:0003824(catalytic activity);GO:0004557(alpha-galactosidase activity);GO:0005102(signaling receptor binding);GO:0005576(extracellular region);GO:0005737(cytoplasm);GO:0005764(lysosome);GO:0005794(Golgi apparatus);GO:0009311(oligosaccharide metabolic process);GO:0017041(galactosylgalactosylglucosylceramidase activity);GO:0042803(protein homodimerization activity);GO:0046479(glycosphingolipid cat…	00052(Galactose metabolism);00561(Glycerolipid metabolism);00600(Sphingolipid metabolism);00603(Glycosphingolipid biosynthesis - globo and isoglobo series);01100(Metabolic pathways);04142(Lysosome)	Hyper	no
chr4	2269546	2269637	92	+	1.82	0.0199526	0.0933254	3'UTR	ENSGALT00010041129	protein_coding	ENSGALG00010017034	chr4	2239789	2269727	ZMYM3	zinc finger MYM-type containing 3 [Source:HGNC Symbol;Acc:HGNC:13054]	GO:0005654(nucleoplasm);GO:0007010(cytoskeleton organization);GO:0022604(regulation of cell morphogenesis)	NA	Hyper	yes
chr4	2870283	2872260	1978	+	-0.994	0.00338844	0.0234423	exonic	ENSGALT00010045267	protein_coding	ENSGALG00010018732	chr4	2861209	2873271	ENSGALG00010018732	NA	NA	NA	Hypo	no
chr4	2951193	2951253	61	+	1.18	0.0323594	0.132739	3'UTR	ENSGALT00010045324	protein_coding	ENSGALG00010018752	chr4	2906839	2951313	PLS3	plastin 3 [Source:NCBI gene (formerly Entrezgene);Acc:422222]	GO:0003779(actin binding);GO:0005509(calcium ion binding);GO:0005737(cytoplasm);GO:0005829(cytosol);GO:0005884(actin filament);GO:0005886(plasma membrane);GO:0032432(actin filament bundle);GO:0046872(metal ion binding);GO:0051015(actin filament binding);GO:0051017(actin filament bundle assembly);GO:0051639(actin filament network formation);GO:0060348(bone development)	NA	Hyper	yes
chr4	4121056	4121925	870	+	-0.35	0.0120226	0.0645654	stop_codon	ENSGALT00010039073	protein_coding	ENSGALG00010016260	chr4	4088961	4122045	INTS6L	integrator complex subunit 6 like [Source:HGNC Symbol;Acc:HGNC:27334]	GO:0032039(integrator complex);GO:0034472(snRNA 3'-end processing)	NA	Hypo	no
chr4	4150070	4150850	781	+	0.634	0.00851138	0.0489779	stop_codon	ENSGALT00010035831	protein_coding	ENSGALG00010014893	chr4	4135846	4151000	SLC9A6	solute carrier family 9 member A6 [Source:HGNC Symbol;Acc:HGNC:11079]	GO:0005768(endosome);GO:0005769(early endosome);GO:0005770(late endosome);GO:0005886(plasma membrane);GO:0030425(dendrite);GO:0031410(cytoplasmic vesicle);GO:0031547(brain-derived neurotrophic factor receptor signaling pathway);GO:0043679(axon terminus);GO:0044308(axonal spine);GO:0045202(synapse);GO:0050808(synapse organization);GO:0051386(regulation of neurotrophin TRK receptor signaling pathwa…	04260(Cardiac muscle contraction)	Hyper	no
chr4	5115971	5117453	1483	+	0.994	0.0060256	0.0371535	exonic	ENSGALT00010040355	protein_coding	ENSGALG00010016742	chr4	5114115	5118257	ENSGALG00010016742	NA	NA	NA	Hyper	no
chr4	5166188	5216902	50715	+	0.311	1.41254e-05	0.000223872	stop_codon	ENSGALT00010037932	protein_coding	ENSGALG00010015758	chr4	5164845	5217201	PCDH19	protocadherin 19 [Source:NCBI gene (formerly Entrezgene);Acc:422263]	NA	NA	Hyper	no
chr4	8624541	8626482	1942	+	1.69	4.46684e-05	0.000616595	exonic	ENSGALT00010044122	protein_coding	ENSGALG00010018283	chr4	8614263	8631219	POF1B	POF1B actin binding protein [Source:HGNC Symbol;Acc:HGNC:13711]	GO:0003382(epithelial cell morphogenesis);GO:0005884(actin filament);GO:0005912(adherens junction);GO:0005923(bicellular tight junction);GO:0007015(actin filament organization);GO:0030036(actin cytoskeleton organization);GO:0030057(desmosome);GO:0051015(actin filament binding);GO:0070830(bicellular tight junction assembly)	NA	Hyper	yes
chr4	8893894	8894343	450	+	0.885	3.16228e-09	1.07152e-07	exonic	ENSGALT00010037082	protein_coding	ENSGALG00010015449	chr4	8888635	8924125	HDX	highly divergent homeobox [Source:NCBI gene (formerly Entrezgene);Acc:422272]	NA	NA	Hyper	no
chr4	9341134	9341941	808	+	0.847	5.01187e-06	8.70964e-05	5'UTR	ENSGALT00010046104	protein_coding	ENSGALG00010019040	chr4	9340809	9349927	HMGN5	high mobility group nucleosome binding domain 5 [Source:NCBI gene (formerly Entrezgene);Acc:422278]	GO:0000785(chromatin);GO:0003677(DNA binding);GO:0003682(chromatin binding);GO:0005634(nucleus);GO:0006325(chromatin organization);GO:0031492(nucleosomal DNA binding)	NA	Hyper	no
chr4	11627342	11627732	391	+	0.37	0.047863	0.174985	exonic	ENSGALT00010032143	protein_coding	ENSGALG00010013356	chr4	11619119	11636868	AMER1	APC membrane recruitment protein 1 [Source:HGNC Symbol;Acc:HGNC:26837]	GO:0005546(phosphatidylinositol-4,5-bisphosphate binding);GO:0005886(plasma membrane);GO:0008013(beta-catenin binding);GO:0016604(nuclear body);GO:0031398(positive regulation of protein ubiquitination);GO:0043231(intracellular membrane-bounded organelle);GO:0045732(positive regulation of protein catabolic process);GO:0060828(regulation of canonical Wnt signaling pathway);GO:0090090(negative regul…	NA	Hyper	no
chr4	12863365	12863424	60	+	0.936	0.000812831	0.00724436	3'UTR	ENSGALT00010032835	protein_coding	ENSGALG00010013666	chr4	12860928	12863424	COX7B	cytochrome c oxidase subunit 7B [Source:NCBI gene (formerly Entrezgene);Acc:771947]	NA	00190(Oxidative phosphorylation);01100(Metabolic pathways);04260(Cardiac muscle contraction)	Hyper	no
chr4	13856311	13856522	212	+	0.754	0.0457088	0.169824	3'UTR	ENSGALT00010037390	protein_coding	ENSGALG00010015557	chr4	13834941	13856522	IRS4	insulin receptor substrate 4 [Source:HGNC Symbol;Acc:HGNC:6128]	NA	04068(FoxO signaling pathway);04140(Autophagy - animal);04910(Insulin signaling pathway);04920(Adipocytokine signaling pathway)	Hyper	no
chr4	16350867	16351584	718	+	0.368	2.39883e-06	4.57088e-05	start_codon	ENSGALT00010029429	protein_coding	ENSGALG00010012295	chr4	16350868	16372703	CUL4B	cullin 4B [Source:HGNC Symbol;Acc:HGNC:2555]	GO:0003684(damaged DNA binding);GO:0005654(nucleoplasm);GO:0005829(cytosol);GO:0010467(gene expression);GO:0010498(proteasomal protein catabolic process);GO:0016567(protein ubiquitination);GO:0031465(Cul4B-RING E3 ubiquitin ligase complex);GO:0035518(histone H2A monoubiquitination);GO:0042254(ribosome biogenesis);GO:0045732(positive regulation of protein catabolic process);GO:0048708(astrocyte di…	03420(Nucleotide excision repair);04120(Ubiquitin mediated proteolysis)	Hyper	no
chr4	16369327	16370973	1647	+	0.643	6.45654e-10	2.5704e-08	stop_codon	ENSGALT00010029429	protein_coding	ENSGALG00010012295	chr4	16350868	16372703	CUL4B	cullin 4B [Source:HGNC Symbol;Acc:HGNC:2555]	GO:0003684(damaged DNA binding);GO:0005654(nucleoplasm);GO:0005829(cytosol);GO:0010467(gene expression);GO:0010498(proteasomal protein catabolic process);GO:0016567(protein ubiquitination);GO:0031465(Cul4B-RING E3 ubiquitin ligase complex);GO:0035518(histone H2A monoubiquitination);GO:0042254(ribosome biogenesis);GO:0045732(positive regulation of protein catabolic process);GO:0048708(astrocyte di…	03420(Nucleotide excision repair);04120(Ubiquitin mediated proteolysis)	Hyper	no
chr4	16453479	16458009	4531	+	0.708	3.98107e-35	1.25893e-32	stop_codon	ENSGALT00010031049	protein_coding	ENSGALG00010012938	chr4	16450478	16458603	UPF3B	UPF3B regulator of nonsense mediated mRNA decay [Source:NCBI gene (formerly Entrezgene);Acc:100858231]	GO:0000184(nuclear-transcribed mRNA catabolic process, nonsense-mediated decay);GO:0003729(mRNA binding);GO:0005654(nucleoplasm);GO:0005730(nucleolus);GO:0005829(cytosol);GO:0034451(centriolar satellite);GO:0035145(exon-exon junction complex);GO:0045727(positive regulation of translation)	03013(RNA transport);03015(mRNA surveillance pathway)	Hyper	no
chr4	16458394	16458573	180	+	1.59	1e-12	6.30957e-11	3'UTR	ENSGALT00010031049	protein_coding	ENSGALG00010012938	chr4	16450478	16458603	UPF3B	UPF3B regulator of nonsense mediated mRNA decay [Source:NCBI gene (formerly Entrezgene);Acc:100858231]	GO:0000184(nuclear-transcribed mRNA catabolic process, nonsense-mediated decay);GO:0003729(mRNA binding);GO:0005654(nucleoplasm);GO:0005730(nucleolus);GO:0005829(cytosol);GO:0034451(centriolar satellite);GO:0035145(exon-exon junction complex);GO:0045727(positive regulation of translation)	03013(RNA transport);03015(mRNA surveillance pathway)	Hyper	yes
chr4	16458420	16458571	152	+	1.31	3.98107e-05	0.000562341	3'UTR	ENSGALT00010031049	protein_coding	ENSGALG00010012938	chr4	16450478	16458603	UPF3B	UPF3B regulator of nonsense mediated mRNA decay [Source:NCBI gene (formerly Entrezgene);Acc:100858231]	GO:0000184(nuclear-transcribed mRNA catabolic process, nonsense-mediated decay);GO:0003729(mRNA binding);GO:0005654(nucleoplasm);GO:0005730(nucleolus);GO:0005829(cytosol);GO:0034451(centriolar satellite);GO:0035145(exon-exon junction complex);GO:0045727(positive regulation of translation)	03013(RNA transport);03015(mRNA surveillance pathway)	Hyper	yes
chr4	16493790	16496392	2603	+	0.762	4.36516e-05	0.000616595	exonic	ENSGALT00010031137	protein_coding	ENSGALG00010012977	chr4	16490260	16501699	NKRF	NFKB repressing factor [Source:NCBI gene (formerly Entrezgene);Acc:422370]	NA	NA	Hyper	no
chr4	16497021	16497951	931	+	0.424	0.000316228	0.00323594	stop_codon	ENSGALT00010031137	protein_coding	ENSGALG00010012977	chr4	16490260	16501699	NKRF	NFKB repressing factor [Source:NCBI gene (formerly Entrezgene);Acc:422370]	NA	NA	Hyper	no
chr4	16627468	16627768	301	+	1.36	1e-11	5.24807e-10	stop_codon	ENSGALT00010028577	protein_coding	ENSGALG00010011941	chr4	16582091	16629476	ENSGALG00010011941	NA	NA	NA	Hyper	yes
chr4	19465077	19465437	361	+	0.554	0.00162181	0.0128825	stop_codon	ENSGALT00010034937	protein_coding	ENSGALG00010014284	chr4	19394719	19478105	TMEM131L	transmembrane 131 like [Source:HGNC Symbol;Acc:HGNC:29146]	GO:0005737(cytoplasm);GO:0005886(plasma membrane);GO:0033088(negative regulation of immature T cell proliferation in thymus);GO:0090090(negative regulation of canonical Wnt signaling pathway)	NA	Hyper	no
chr4	19487973	19500395	12423	+	-0.685	0.01	0.0549541	stop_codon	ENSGALT00010035579	protein_coding	ENSGALG00010014793	chr4	19467072	19496575	TLR2A	toll-like receptor 2 family member A [Source:NCBI gene (formerly Entrezgene);Acc:374141]	GO:0001817(regulation of cytokine production);GO:0002224(toll-like receptor signaling pathway);GO:0002237(response to molecule of bacterial origin);GO:0002376(immune system process);GO:0002755(MyD88-dependent toll-like receptor signaling pathway);GO:0003953(NAD+ nucleosidase activity);GO:0004888(transmembrane signaling receptor activity);GO:0005886(plasma membrane);GO:0005887(integral component o…	04145(Phagosome);04620(Toll-like receptor signaling pathway);05132(Salmonella infection);05168(Herpes simplex virus 1 infection)	Hypo	no
chr4	21387294	21388295	1002	+	-0.325	0.00489779	0.0316228	3'UTR	ENSGALT00010020834	protein_coding	ENSGALG00010008764	chr4	21372830	21390599	ETFDH	electron transfer flavoprotein dehydrogenase [Source:NCBI gene (formerly Entrezgene);Acc:428724]	GO:0004174(electron-transferring-flavoprotein dehydrogenase activity);GO:0006979(response to oxidative stress);GO:0009055(electron transfer activity);GO:0016491(oxidoreductase activity);GO:0022900(electron transport chain);GO:0031305(integral component of mitochondrial inner membrane);GO:0031966(mitochondrial membrane);GO:0033539(fatty acid beta-oxidation using acyl-CoA dehydrogenase);GO:0048038(…	NA	Hypo	no
chr4	21441569	21442349	781	+	0.847	1.90546e-07	4.67735e-06	exonic	ENSGALT00010021193	protein_coding	ENSGALG00010008931	chr4	21401187	21452811	FNIP2	folliculin interacting protein 2 [Source:HGNC Symbol;Acc:HGNC:29280]	GO:0000122(negative regulation of transcription by RNA polymerase II);GO:0001932(regulation of protein phosphorylation);GO:0005737(cytoplasm);GO:0005764(lysosome);GO:0005765(lysosomal membrane);GO:0005829(cytosol);GO:0006468(protein phosphorylation);GO:0016020(membrane);GO:0031334(positive regulation of protein-containing complex assembly);GO:0033138(positive regulation of peptidyl-serine phospho…	04150(mTOR signaling pathway)	Hyper	no
chr4	21449824	21452212	2389	+	0.479	0.00758578	0.0446684	stop_codon	ENSGALT00010021193	protein_coding	ENSGALG00010008931	chr4	21401187	21452811	FNIP2	folliculin interacting protein 2 [Source:HGNC Symbol;Acc:HGNC:29280]	GO:0000122(negative regulation of transcription by RNA polymerase II);GO:0001932(regulation of protein phosphorylation);GO:0005737(cytoplasm);GO:0005764(lysosome);GO:0005765(lysosomal membrane);GO:0005829(cytosol);GO:0006468(protein phosphorylation);GO:0016020(membrane);GO:0031334(positive regulation of protein-containing complex assembly);GO:0033138(positive regulation of peptidyl-serine phospho…	04150(mTOR signaling pathway)	Hyper	no
chr4	24551450	24553216	1767	+	0.38	0.000616595	0.0057544	stop_codon	ENSGALT00010019224	protein_coding	ENSGALG00010008059	chr4	24544888	24553216	ENSGALG00010008059	NA	NA	NA	Hyper	no
chr4	26493264	26510765	17502	+	1.45	0.0467735	0.170608	stop_codon	ENSGALT00010021973	protein_coding	ENSGALG00010009214	chr4	26479539	26513537	PCDH10	protocadherin 10 [Source:NCBI gene (formerly Entrezgene);Acc:408048]	GO:0005509(calcium ion binding);GO:0005886(plasma membrane);GO:0005887(integral component of plasma membrane);GO:0007155(cell adhesion);GO:0007156(homophilic cell adhesion via plasma membrane adhesion molecules);GO:0016020(membrane);GO:0016021(integral component of membrane)	NA	Hyper	yes
chr4	28783869	28784917	1049	+	0.582	1.23027e-08	3.80189e-07	stop_codon	ENSGALT00010020228	protein_coding	ENSGALG00010008469	chr4	28780647	28785993	NOCT	nocturnin [Source:NCBI gene (formerly Entrezgene);Acc:404779]	GO:0000290(deadenylation-dependent decapping of nuclear-transcribed mRNA);GO:0000932(P-body);GO:0003729(mRNA binding);GO:0004535(poly(A)-specific ribonuclease activity);GO:0005634(nucleus);GO:0005737(cytoplasm);GO:0005739(mitochondrion);GO:0006739(NADP metabolic process);GO:0007623(circadian rhythm);GO:0009991(response to extracellular stimulus);GO:0010629(negative regulation of gene expression);…	NA	Hyper	no
chr4	30013548	30017249	3702	+	0.641	7.94328e-12	3.63078e-10	stop_codon	ENSGALT00010018759	protein_coding	ENSGALG00010007885	chr4	30000604	30017249	USP38	ubiquitin specific peptidase 38 [Source:HGNC Symbol;Acc:HGNC:20067]	GO:0004197(cysteine-type endopeptidase activity);GO:0004843(cysteine-type deubiquitinase activity);GO:0005634(nucleus);GO:0005829(cytosol);GO:0006508(proteolysis);GO:0006511(ubiquitin-dependent protein catabolic process);GO:0008233(peptidase activity);GO:0008234(cysteine-type peptidase activity);GO:0016579(protein deubiquitination);GO:0016787(hydrolase activity)	NA	Hyper	no
chr4	30598796	30598945	150	+	1.03	1.44544e-05	0.000223872	3'UTR	ENSGALT00010015178	protein_coding	ENSGALG00010006353	chr4	30584528	30635785	ABCE1	ATP binding cassette subfamily E member 1 [Source:NCBI gene (formerly Entrezgene);Acc:422462]	GO:0000054(ribosomal subunit export from nucleus);GO:0000166(nucleotide binding);GO:0005506(iron ion binding);GO:0005524(ATP binding);GO:0005737(cytoplasm);GO:0005739(mitochondrion);GO:0005829(cytosol);GO:0006413(translational initiation);GO:0006415(translational termination);GO:0043024(ribosomal small subunit binding);GO:0060698(endoribonuclease inhibitor activity);GO:0060702(negative regulation…	NA	Hyper	yes
chr4	31539137	31540948	1812	+	-0.428	2.95121e-05	0.00042658	stop_codon	ENSGALT00010015806	protein_coding	ENSGALG00010006614	chr4	31531638	31542927	TMEM184C	transmembrane protein 184C [Source:NCBI gene (formerly Entrezgene);Acc:422469]	GO:0016020(membrane);GO:0016021(integral component of membrane);GO:0110165(cellular anatomical entity)	NA	Hypo	no
chr4	32993903	32994114	212	+	1.15	7.58578e-05	0.000977237	exonic	ENSGALT00010018007	protein_coding	ENSGALG00010007566	chr4	32919968	33016539	FHIP1A	FHF complex subunit HOOK interacting protein 1A [Source:HGNC Symbol;Acc:HGNC:34237]	GO:1905719(protein localization to perinuclear region of cytoplasm)	NA	Hyper	yes
chr4	37219306	37219695	390	+	2.07	0.00467735	0.0301995	3'UTR	ENSGALT00010013654	protein_coding	ENSGALG00010005720	chr4	36925822	37220203	COL25A1	collagen type XXV alpha 1 chain [Source:HGNC Symbol;Acc:HGNC:18603]	GO:0001540(amyloid-beta binding);GO:0005576(extracellular region);GO:0005615(extracellular space);GO:0005887(integral component of plasma membrane);GO:0008201(heparin binding)	NA	Hyper	yes
chr4	39135410	39136161	752	+	0.752	1.51356e-06	3.01995e-05	stop_codon	ENSGALT00010016967	protein_coding	ENSGALG00010007130	chr4	39095321	39137191	IRF2	interferon regulatory factor 2 [Source:NCBI gene (formerly Entrezgene);Acc:396115]	GO:0000976(transcription cis-regulatory region binding);GO:0000977(RNA polymerase II transcription regulatory region sequence-specific DNA binding);GO:0000978(RNA polymerase II cis-regulatory region sequence-specific DNA binding);GO:0000981(DNA-binding transcription factor activity, RNA polymerase II-specific);GO:0001228(DNA-binding transcription activator activity, RNA polymerase II-specific);GO…	NA	Hyper	no
chr4	39178048	39178497	450	+	1.35	0.00269153	0.0194984	3'UTR	ENSGALT00010017141	protein_coding	ENSGALG00010007187	chr4	39146283	39186185	ENPP6	ectonucleotide pyrophosphatase/phosphodiesterase 6 [Source:HGNC Symbol;Acc:HGNC:23409]	GO:0005576(extracellular region);GO:0005886(plasma membrane);GO:0006629(lipid metabolic process);GO:0008081(phosphoric diester hydrolase activity);GO:0008889(glycerophosphodiester phosphodiesterase activity);GO:0016020(membrane);GO:0016042(lipid catabolic process);GO:0019695(choline metabolic process);GO:0047390(glycerophosphocholine cholinephosphodiesterase activity)	00565(Ether lipid metabolism)	Hyper	yes
chr4	39450871	39451102	232	+	-2.82	0.0194984	0.0912011	exonic	ENSGALT00010017616	protein_coding	ENSGALG00010007394	chr4	39450814	39452261	ENSGALG00010007394	NA	NA	NA	Hypo	yes
chr4	42882833	42887649	4817	+	0.866	5.01187e-13	3.16228e-11	stop_codon	ENSGALT00010006848	protein_coding	ENSGALG00010002943	chr4	42881874	42887678	SAP30	Sin3A associated protein 30 [Source:HGNC Symbol;Acc:HGNC:10532]	GO:0000118(histone deacetylase complex);GO:0000122(negative regulation of transcription by RNA polymerase II);GO:0003714(transcription corepressor activity);GO:0005634(nucleus);GO:0005654(nucleoplasm);GO:0035914(skeletal muscle cell differentiation);GO:0052472(modulation by host of symbiont transcription)	NA	Hyper	no
chr4	44411963	44412443	481	+	1.15	9.12011e-06	0.000151356	3'UTR	ENSGALT00010005677	protein_coding	ENSGALG00010002459	chr4	44387527	44412653	G3BP2	NA	GO:0003676(nucleic acid binding);GO:0003723(RNA binding);GO:0003729(mRNA binding);GO:0005737(cytoplasm);GO:0005829(cytosol);GO:0010494(cytoplasmic stress granule);GO:0034063(stress granule assembly);GO:0043229(intracellular organelle);GO:0045087(innate immune response);GO:1990904(ribonucleoprotein complex)	NA	Hyper	yes
chr4	45309429	45311054	1626	+	-0.594	0.00134896	0.0112202	start_codon	ENSGALT00010008827	protein_coding	ENSGALG00010003816	chr4	45302755	45319096	KLHL8	kelch like family member 8 [Source:HGNC Symbol;Acc:HGNC:18644]	GO:0005654(nucleoplasm);GO:0006511(ubiquitin-dependent protein catabolic process);GO:0016567(protein ubiquitination);GO:0031463(Cul3-RING ubiquitin ligase complex)	NA	Hypo	no
chr4	45317844	45319096	1253	+	-0.797	7.07946e-05	0.000933254	stop_codon	ENSGALT00010008827	protein_coding	ENSGALG00010003816	chr4	45302755	45319096	KLHL8	kelch like family member 8 [Source:HGNC Symbol;Acc:HGNC:18644]	GO:0005654(nucleoplasm);GO:0006511(ubiquitin-dependent protein catabolic process);GO:0016567(protein ubiquitination);GO:0031463(Cul3-RING ubiquitin ligase complex)	NA	Hypo	no
chr4	45894590	45895417	828	+	0.789	6.45654e-05	0.000851138	stop_codon	ENSGALT00010009027	protein_coding	ENSGALG00010003899	chr4	45859901	45895926	LIN54	lin-54 DREAM MuvB core complex component [Source:HGNC Symbol;Acc:HGNC:25397]	GO:0001067(transcription regulatory region nucleic acid binding);GO:0003680(minor groove of adenine-thymine-rich DNA binding);GO:0034728(nucleosome organization);GO:0090571(RNA polymerase II transcription repressor complex)	04218(Cellular senescence)	Hyper	no
chr4	45975474	45976164	691	+	0.73	1.58489e-06	3.16228e-05	3'UTR	ENSGALT00010009208	protein_coding	ENSGALG00010003981	chr4	45958833	45977333	TMEM150C	transmembrane protein 150C [Source:HGNC Symbol;Acc:HGNC:37263]	GO:0005886(plasma membrane);GO:0005887(integral component of plasma membrane);GO:0008381(mechanosensitive ion channel activity);GO:0016020(membrane);GO:0016021(integral component of membrane);GO:0019230(proprioception);GO:0071260(cellular response to mechanical stimulus);GO:0110165(cellular anatomical entity)	NA	Hyper	no
chr4	49581692	49582592	901	+	-0.511	0.000131826	0.00158489	stop_codon	ENSGALT00010009894	protein_coding	ENSGALG00010004237	chr4	49533769	49586661	RUFY3	RUN and FYVE domain containing 3 [Source:HGNC Symbol;Acc:HGNC:30285]	GO:0005737(cytoplasm);GO:0005829(cytosol);GO:0030335(positive regulation of cell migration);GO:0046872(metal ion binding)	NA	Hypo	no
chr4	49583550	49583851	302	+	0.462	0.00812831	0.0467735	3'UTR	ENSGALT00010009909	protein_coding	ENSGALG00010004237	chr4	49533769	49586661	RUFY3	RUN and FYVE domain containing 3 [Source:HGNC Symbol;Acc:HGNC:30285]	GO:0005737(cytoplasm);GO:0005829(cytosol);GO:0030335(positive regulation of cell migration);GO:0046872(metal ion binding)	NA	Hyper	no
chr4	52390953	52391433	481	+	1.29	1e-16	7.94328e-15	5'UTR	ENSGALT00010009526	protein_coding	ENSGALG00010004095	chr4	52390954	52426448	ANKRD50	ankyrin repeat domain containing 50 [Source:HGNC Symbol;Acc:HGNC:29223]	GO:0032456(endocytic recycling)	NA	Hyper	yes
chr4	52391881	52392212	332	+	0.789	1.02329e-07	2.63027e-06	exonic	ENSGALT00010009526	protein_coding	ENSGALG00010004095	chr4	52390954	52426448	ANKRD50	ankyrin repeat domain containing 50 [Source:HGNC Symbol;Acc:HGNC:29223]	GO:0032456(endocytic recycling)	NA	Hyper	no
chr4	52415250	52424801	9552	+	0.676	3.98107e-43	1.58489e-40	exonic	ENSGALT00010009526	protein_coding	ENSGALG00010004095	chr4	52390954	52426448	ANKRD50	ankyrin repeat domain containing 50 [Source:HGNC Symbol;Acc:HGNC:29223]	GO:0032456(endocytic recycling)	NA	Hyper	no
chr4	52429591	52429801	211	+	0.723	0.00891251	0.0501187	ncRNA_exonic	ENSGALT00010013400	lncRNA	ENSGALG00010005600	chr4	52427260	52432132	ENSGALG00010005600	NA	NA	NA	Hyper	no
chr4	53510200	53510350	151	+	2.29	3.38844e-09	1.14815e-07	3'UTR	ENSGALT00010012460	protein_coding	ENSGALG00010005260	chr4	53469154	53510350	ANXA5	annexin A5 [Source:NCBI gene (formerly Entrezgene);Acc:428767]	GO:0005262(calcium channel activity);GO:0005509(calcium ion binding);GO:0005515(protein binding);GO:0005544(calcium-dependent phospholipid binding);GO:0009897(external side of plasma membrane);GO:0010033(response to organic substance);GO:0031982(vesicle);GO:0034704(calcium channel complex);GO:0050819(negative regulation of coagulation);GO:0055074(calcium ion homeostasis);GO:0070588(calcium ion tr…	NA	Hyper	yes
chr4	54216112	54219925	3814	+	0.392	0.00057544	0.00549541	stop_codon	ENSGALT00010013153	protein_coding	ENSGALG00010005499	chr4	54091143	54221661	PDE5A	phosphodiesterase 5A [Source:NCBI gene (formerly Entrezgene);Acc:422677]	GO:0004112(cyclic-nucleotide phosphodiesterase activity);GO:0004114(3',5'-cyclic-nucleotide phosphodiesterase activity);GO:0007165(signal transduction);GO:0008081(phosphoric diester hydrolase activity);GO:0010613(positive regulation of cardiac muscle hypertrophy);GO:0010749(regulation of nitric oxide mediated signal transduction);GO:0016787(hydrolase activity);GO:0030553(cGMP binding);GO:0042098(…	00230(Purine metabolism);01100(Metabolic pathways)	Hyper	no
chr4	55628951	55629372	422	+	-2.34	0.00288403	0.0204174	exonic	ENSGALT00010009019	protein_coding	ENSGALG00010003898	chr4	55610970	55719040	NDST4	N-deacetylase and N-sulfotransferase 4 [Source:HGNC Symbol;Acc:HGNC:20779]	GO:0008146(sulfotransferase activity);GO:0019213(deacetylase activity)	00534(Glycosaminoglycan biosynthesis - heparan sulfate / heparin);01100(Metabolic pathways)	Hypo	yes
chr4	57502606	57506475	3870	+	0.316	0.000147911	0.0017378	stop_codon	ENSGALT00010008771	protein_coding	ENSGALG00010003790	chr4	57440809	57533467	ELOVL6	ELOVL fatty acid elongase 6 [Source:NCBI gene (formerly Entrezgene);Acc:428772]	GO:0005783(endoplasmic reticulum);GO:0005789(endoplasmic reticulum membrane);GO:0006629(lipid metabolic process);GO:0006631(fatty acid metabolic process);GO:0006633(fatty acid biosynthetic process);GO:0006636(unsaturated fatty acid biosynthetic process);GO:0008610(lipid biosynthetic process);GO:0009922(fatty acid elongase activity);GO:0009923(fatty acid elongase complex);GO:0016020(membrane);GO:0…	00062(Fatty acid elongation);01040(Biosynthesis of unsaturated fatty acids);01100(Metabolic pathways);01212(Fatty acid metabolism)	Hyper	no
chr4	62279834	62282186	2353	+	0.692	0.00213796	0.0162181	start_codon	ENSGALT00010037753	protein_coding	ENSGALG00010015680	chr4	62279805	62289825	FRG1BP	NA	GO:0005634(nucleus);GO:0005730(nucleolus);GO:0007517(muscle organ development);GO:0015030(Cajal body);GO:0051015(actin filament binding);GO:0055120(striated muscle dense body);GO:0071013(catalytic step 2 spliceosome)	NA	Hyper	no
chr4	62287229	62287290	62	+	1.13	0.000489779	0.0047863	3'UTR	ENSGALT00010037753	protein_coding	ENSGALG00010015680	chr4	62279805	62289825	FRG1BP	NA	GO:0005634(nucleus);GO:0005730(nucleolus);GO:0007517(muscle organ development);GO:0015030(Cajal body);GO:0051015(actin filament binding);GO:0055120(striated muscle dense body);GO:0071013(catalytic step 2 spliceosome)	NA	Hyper	yes
chr4	63888851	63903329	14479	+	0.458	4.16869e-05	0.00057544	start_codon	ENSGALT00010034093	protein_coding	ENSGALG00010014171	chr4	63887855	64105861	DLC1	DLC1 Rho GTPase activating protein [Source:HGNC Symbol;Acc:HGNC:2897]	GO:0005096(GTPase activator activity);GO:0005634(nucleus);GO:0005737(cytoplasm);GO:0005829(cytosol);GO:0005901(caveola);GO:0005925(focal adhesion);GO:0006915(apoptotic process);GO:0006919(activation of cysteine-type endopeptidase activity involved in apoptotic process);GO:0007165(signal transduction);GO:0008285(negative regulation of cell population proliferation);GO:0008289(lipid binding);GO:000…	NA	Hyper	no
chr4	65923751	65926184	2434	+	0.486	0.000194984	0.00223872	exonic	ENSGALT00010040018	protein_coding	ENSGALG00010016597	chr4	65770292	65958661	FRYL	FRY like transcription coactivator [Source:HGNC Symbol;Acc:HGNC:29127]	NA	NA	Hyper	no
chr4	75407999	75408659	661	+	-0.347	0.0301995	0.125314	5'UTR	ENSGALT00010026237	protein_coding	ENSGALG00010010958	chr4	75407671	75427097	LCORL	ligand dependent nuclear receptor corepressor like [Source:HGNC Symbol;Acc:HGNC:30776]	NA	NA	Hypo	no
chr4	75475939	75480628	4690	+	-2.02	0.0223872	0.101391	exonic	ENSGALT00010028878	protein_coding	ENSGALG00010012058	chr4	75460399	75487116	ENSGALG00010012058	NA	NA	NA	Hypo	yes
chr4	76039385	76046121	6737	+	1.11	1e-12	6.30957e-11	start_codon	ENSGALT00010024960	protein_coding	ENSGALG00010010434	chr4	76039356	76098054	PROM1	prominin 1 [Source:NCBI gene (formerly Entrezgene);Acc:422825]	GO:0005783(endoplasmic reticulum);GO:0005793(endoplasmic reticulum-Golgi intermediate compartment);GO:0005886(plasma membrane);GO:0005887(integral component of plasma membrane);GO:0005902(microvillus);GO:0005929(cilium);GO:0009986(cell surface);GO:0015485(cholesterol binding);GO:0016020(membrane);GO:0016021(integral component of membrane);GO:0016324(apical plasma membrane);GO:0031528(microvillus …	NA	Hyper	yes
chr4	76101224	76101344	121	+	2.68	0.0354813	0.140281	3'UTR	ENSGALT00010025022	protein_coding	ENSGALG00010010467	chr4	76098099	76101433	FGFBP2	fibroblast growth factor binding protein 2 [Source:NCBI gene (formerly Entrezgene);Acc:395094]	GO:0005576(extracellular region);GO:0005615(extracellular space);GO:0007267(cell-cell signaling);GO:0019838(growth factor binding)	NA	Hyper	yes
chr4	76905222	76905582	361	+	1.08	1.8197e-10	7.76247e-09	exonic	ENSGALT00010021776	protein_coding	ENSGALG00010009133	chr4	76901801	76938635	BOD1L1	biorientation of chromosomes in cell division 1 like 1 [Source:HGNC Symbol;Acc:HGNC:31792]	GO:0005654(nucleoplasm);GO:0006974(cellular response to DNA damage stimulus);GO:0031297(replication fork processing);GO:0048188(Set1C/COMPASS complex)	NA	Hyper	yes
chr4	76912100	76912251	152	+	0.995	2.0893e-06	3.98107e-05	exonic	ENSGALT00010021776	protein_coding	ENSGALG00010009133	chr4	76901801	76938635	BOD1L1	biorientation of chromosomes in cell division 1 like 1 [Source:HGNC Symbol;Acc:HGNC:31792]	GO:0005654(nucleoplasm);GO:0006974(cellular response to DNA damage stimulus);GO:0031297(replication fork processing);GO:0048188(Set1C/COMPASS complex)	NA	Hyper	no
chr4	76913208	76913388	181	+	0.575	0.00380189	0.025704	exonic	ENSGALT00010021776	protein_coding	ENSGALG00010009133	chr4	76901801	76938635	BOD1L1	biorientation of chromosomes in cell division 1 like 1 [Source:HGNC Symbol;Acc:HGNC:31792]	GO:0005654(nucleoplasm);GO:0006974(cellular response to DNA damage stimulus);GO:0031297(replication fork processing);GO:0048188(Set1C/COMPASS complex)	NA	Hyper	no
chr4	76914196	76914526	331	+	0.58	0.00123027	0.0102329	exonic	ENSGALT00010021776	protein_coding	ENSGALG00010009133	chr4	76901801	76938635	BOD1L1	biorientation of chromosomes in cell division 1 like 1 [Source:HGNC Symbol;Acc:HGNC:31792]	GO:0005654(nucleoplasm);GO:0006974(cellular response to DNA damage stimulus);GO:0031297(replication fork processing);GO:0048188(Set1C/COMPASS complex)	NA	Hyper	no
chr4	76917488	76920444	2957	+	1.04	1.25893e-17	1e-15	exonic	ENSGALT00010021776	protein_coding	ENSGALG00010009133	chr4	76901801	76938635	BOD1L1	biorientation of chromosomes in cell division 1 like 1 [Source:HGNC Symbol;Acc:HGNC:31792]	GO:0005654(nucleoplasm);GO:0006974(cellular response to DNA damage stimulus);GO:0031297(replication fork processing);GO:0048188(Set1C/COMPASS complex)	NA	Hyper	yes
chr4	77031245	77031425	181	+	2.58	0.0338844	0.136458	3'UTR	ENSGALT00010022364	protein_coding	ENSGALG00010009372	chr4	76970055	77048522	RAB28	RAB28, member RAS onco family [Source:NCBI gene (formerly Entrezgene);Acc:422839]	GO:0003924(GTPase activity);GO:0005525(GTP binding);GO:0006886(intracellular protein transport);GO:0019003(GDP binding);GO:1901998(toxin transport)	NA	Hyper	yes
chr4	79463291	79463681	391	+	0.932	4.57088e-08	1.28825e-06	3'UTR	ENSGALT00010027813	protein_coding	ENSGALG00010011633	chr4	79455886	79464907	TADA2B	transcriptional adaptor 2B [Source:HGNC Symbol;Acc:HGNC:30781]	GO:0000124(SAGA complex);GO:0003682(chromatin binding);GO:0003713(transcription coactivator activity);GO:0005634(nucleus);GO:0006338(chromatin remodeling);GO:0006357(regulation of transcription by RNA polymerase II);GO:0035066(positive regulation of histone acetylation);GO:0035521(monoubiquitinated histone deubiquitination);GO:0035522(monoubiquitinated histone H2A deubiquitination);GO:0045893(pos…	NA	Hyper	no
chr4	80508388	80509173	786	+	1.29	0.000630957	0.00588844	stop_codon	ENSGALT00010039570	protein_coding	ENSGALG00010016423	chr4	80496300	80509263	TRMT44	tRNA methyltransferase 44 homolog [Source:HGNC Symbol;Acc:HGNC:26653]	NA	NA	Hyper	yes
chr4	81761643	81763049	1407	+	0.768	0.000338844	0.00346737	exonic	ENSGALT00010039552	protein_coding	ENSGALG00010016417	chr4	81754365	81776306	NOP14	NOP14 nucleolar protein [Source:HGNC Symbol;Acc:HGNC:16821]	GO:0005654(nucleoplasm);GO:0005730(nucleolus);GO:0019899(enzyme binding)	NA	Hyper	no
chr4	81803125	81803813	689	+	-0.297	0.0363078	0.14388	3'UTR	ENSGALT00010038478	protein_coding	ENSGALG00010015971	chr4	81779196	81803843	ENSGALG00010015971	NA	NA	NA	Hypo	no
chr4	82398101	82398879	779	+	0.648	1.07152e-05	0.00017378	start_codon	ENSGALT00010042569	protein_coding	ENSGALG00010017613	chr4	82397241	82405275	HAUS3	HAUS augmin like complex subunit 3 [Source:HGNC Symbol;Acc:HGNC:28719]	GO:0005813(centrosome);GO:0007098(centrosome cycle);GO:0051225(spindle assembly);GO:0070652(HAUS complex);GO:1990498(mitotic spindle microtubule)	03460(Fanconi anemia pathway)	Hyper	no
chr4	82400393	82404857	4465	+	0.613	5.49541e-06	9.54993e-05	stop_codon	ENSGALT00010042569	protein_coding	ENSGALG00010017613	chr4	82397241	82405275	HAUS3	HAUS augmin like complex subunit 3 [Source:HGNC Symbol;Acc:HGNC:28719]	GO:0005813(centrosome);GO:0007098(centrosome cycle);GO:0051225(spindle assembly);GO:0070652(HAUS complex);GO:1990498(mitotic spindle microtubule)	03460(Fanconi anemia pathway)	Hyper	no
chr4	83476901	83502285	25385	+	1.25	6.45654e-07	1.44544e-05	5'UTR	ENSGALT00010040109	protein_coding	ENSGALG00010016631	chr4	83455202	83550909	FAM53A	family with sequence similarity 53 member A [Source:NCBI gene (formerly Entrezgene);Acc:378905]	NA	NA	Hyper	yes
chr4	85112286	85112735	450	+	0.834	7.76247e-05	0.001	3'UTR	ENSGALT00010040966	protein_coding	ENSGALG00010016966	chr4	85084938	85113033	KDM3A	lysine demethylase 3A [Source:NCBI gene (formerly Entrezgene);Acc:422917]	GO:0001673(male germ cell nucleus);GO:0003682(chromatin binding);GO:0003712(transcription coregulator activity);GO:0005506(iron ion binding);GO:0005634(nucleus);GO:0005654(nucleoplasm);GO:0005737(cytoplasm);GO:0007283(spermatogenesis);GO:0007290(spermatid nucleus elongation);GO:0009755(hormone-mediated signaling pathway);GO:0010468(regulation of gene expression);GO:0030521(androgen receptor signa…	NA	Hyper	no
chr4	85843269	85844246	978	+	0.539	0.000891251	0.00794328	stop_codon	ENSGALT00010040720	protein_coding	ENSGALG00010016878	chr4	85830862	85846370	SUCLG1	succinate-CoA ligase alpha subunit [Source:NCBI gene (formerly Entrezgene);Acc:422932]	NA	00020(Citrate cycle (TCA cycle));00640(Propanoate metabolism);01100(Metabolic pathways);01200(Carbon metabolism)	Hyper	no
chr4	89297302	89298211	910	+	0.282	0.0154882	0.0776247	stop_codon	ENSGALT00010043935	protein_coding	ENSGALG00010018179	chr4	89295181	89298211	PRADC1	protease associated domain containing 1 [Source:HGNC Symbol;Acc:HGNC:16047]	GO:0005576(extracellular region)	NA	Hyper	no
chr4	90494424	90494809	386	+	-1.8	1.34896e-06	2.69153e-05	start_codon	ENSGALT00010042025	protein_coding	ENSGALG00010017414	chr4	90494425	90496548	ENSGALG00010017414	NA	NA	00480(Glutathione metabolism);01100(Metabolic pathways)	Hypo	yes
chr4	1485993	1486381	389	-	0.495	0.0416869	0.158489	3'UTR	ENSGALT00010039841	protein_coding	ENSGALG00010016542	chr4	1485964	1509802	ENOX2	ecto-NOX disulfide-thiol exchanger 2 [Source:NCBI gene (formerly Entrezgene);Acc:422142]	GO:0003676(nucleic acid binding);GO:0003723(RNA binding);GO:0007624(ultradian rhythm);GO:0009897(external side of plasma membrane);GO:0016491(oxidoreductase activity)	NA	Hyper	no
chr4	1529750	1531913	2164	-	0.724	6.16595e-06	0.000107152	stop_codon	ENSGALT00010039945	protein_coding	ENSGALG00010016580	chr4	1529037	1532853	MARS2	NA	GO:0000166(nucleotide binding);GO:0004812(aminoacyl-tRNA ligase activity);GO:0004825(methionine-tRNA ligase activity);GO:0005524(ATP binding);GO:0006412(translation);GO:0006418(tRNA aminoacylation for protein translation);GO:0006431(methionyl-tRNA aminoacylation);GO:0016874(ligase activity)	NA	Hyper	no
chr4	1605571	1606319	749	-	-1.04	3.54813e-08	1.02329e-06	stop_codon	ENSGALT00010036438	protein_coding	ENSGALG00010015128	chr4	1605064	1625227	OCRL	OCRL inositol polyphosphate-5-phosphatase [Source:HGNC Symbol;Acc:HGNC:8108]	GO:0001701(in utero embryonic development);GO:0001750(photoreceptor outer segment);GO:0004439(phosphatidylinositol-4,5-bisphosphate 5-phosphatase activity);GO:0005096(GTPase activator activity);GO:0005634(nucleus);GO:0005737(cytoplasm);GO:0005769(early endosome);GO:0005802(trans-Golgi network);GO:0005886(plasma membrane);GO:0030136(clathrin-coated vesicle);GO:0031267(small GTPase binding);GO:0043…	00562(Inositol phosphate metabolism);01100(Metabolic pathways);04070(Phosphatidylinositol signaling system)	Hypo	yes
chr4	1636028	1637138	1111	-	0.524	0.0239883	0.107647	exonic	ENSGALT00010036556	protein_coding	ENSGALG00010015171	chr4	1633836	1652233	NHSL2	NHS like 2 [Source:HGNC Symbol;Acc:HGNC:33737]	GO:0030154(cell differentiation)	NA	Hyper	no
chr4	2132924	2133073	150	-	0.897	0.025704	0.111944	3'UTR	ENSGALT00010040803	protein_coding	ENSGALG00010016908	chr4	2132925	2138137	CMC4	C-X9-C motif containing 4 [Source:HGNC Symbol;Acc:HGNC:35428]	NA	NA	Hyper	no
chr4	2201568	2202736	1169	-	0.296	0.00416869	0.0275423	3'UTR	ENSGALT00010041022	protein_coding	ENSGALG00010016989	chr4	2201509	2213825	RHOG2	RHOG family member 2 [Source:NCBI gene (formerly Entrezgene);Acc:422207]	GO:0003924(GTPase activity);GO:0005525(GTP binding);GO:0005856(cytoskeleton);GO:0005886(plasma membrane);GO:0005938(cell cortex);GO:0007015(actin filament organization);GO:0007163(establishment or maintenance of cell polarity);GO:0007264(small GTPase mediated signal transduction);GO:0008045(motor neuron axon guidance);GO:0008360(regulation of cell shape);GO:0016601(Rac protein signal transduction…	05132(Salmonella infection)	Hyper	no
chr4	3155493	3165059	9567	-	1.32	5.01187e-65	3.16228e-62	stop_codon	ENSGALT00010034819	protein_coding	ENSGALG00010014494	chr4	3153795	3222158	KLHL9	kelch like family member 9 [Source:NCBI gene (formerly Entrezgene);Acc:422226]	GO:0004842(ubiquitin-protein transferase activity);GO:0007049(cell cycle);GO:0016567(protein ubiquitination);GO:0031463(Cul3-RING ubiquitin ligase complex);GO:0032465(regulation of cytokinesis);GO:0051301(cell division);GO:0097602(cullin family protein binding)	04120(Ubiquitin mediated proteolysis)	Hyper	yes
chr4	3505050	3505321	272	-	0.446	0.0102329	0.057544	5'UTR	ENSGALT00010041846	protein_coding	ENSGALG00010017338	chr4	3446226	3535183	MBNL3	muscleblind like splicing regulator 3 [Source:NCBI gene (formerly Entrezgene);Acc:422233]	GO:0000381(regulation of alternative mRNA splicing, via spliceosome);GO:0003723(RNA binding);GO:0005654(nucleoplasm);GO:0005737(cytoplasm);GO:0043484(regulation of RNA splicing);GO:0045662(negative regulation of myoblast differentiation);GO:0046872(metal ion binding)	NA	Hyper	no
chr4	3550307	3551322	1016	-	-0.426	0.00977237	0.0537032	stop_codon	ENSGALT00010041955	protein_coding	ENSGALG00010017387	chr4	3548756	3650123	HS6ST2	heparan sulfate 6-O-sulfotransferase 2 [Source:NCBI gene (formerly Entrezgene);Acc:395150]	GO:0008146(sulfotransferase activity);GO:0015015(heparan sulfate proteoglycan biosynthetic process, enzymatic modification);GO:0016020(membrane);GO:0016021(integral component of membrane);GO:0016740(transferase activity);GO:0017095(heparan sulfate 6-O-sulfotransferase activity);GO:0060173(limb development)	00534(Glycosaminoglycan biosynthesis - heparan sulfate / heparin)	Hypo	no
chr4	4027132	4027582	451	-	0.772	8.12831e-07	1.7378e-05	stop_codon	ENSGALT00010035269	protein_coding	ENSGALG00010014691	chr4	4025160	4035754	FAM122B	PABIR family member 2 [Source:HGNC Symbol;Acc:HGNC:30490]	GO:0004865(protein serine/threonine phosphatase inhibitor activity);GO:0043086(negative regulation of catalytic activity)	NA	Hyper	no
chr4	4189973	4190723	751	-	0.51	0.00218776	0.0162181	3'UTR	ENSGALT00010036107	protein_coding	ENSGALG00010015018	chr4	4188836	4225591	MAP7D3	MAP7 domain containing 3 [Source:HGNC Symbol;Acc:HGNC:25742]	GO:0000226(microtubule cytoskeleton organization);GO:0008017(microtubule binding);GO:0015631(tubulin binding);GO:0046785(microtubule polymerization)	NA	Hyper	no
chr4	4362734	4362914	181	-	2.41	1.99526e-05	0.000301995	3'UTR	ENSGALT00010038312	protein_coding	ENSGALG00010015895	chr4	4362735	4377597	RBMXL1	RNA binding motif protein, X-linked like 1 [Source:NCBI gene (formerly Entrezgene);Acc:422248]	GO:0000398(mRNA splicing, via spliceosome);GO:0003676(nucleic acid binding);GO:0003723(RNA binding);GO:0003729(mRNA binding);GO:0005689(U12-type spliceosomal complex);GO:0017069(snRNA binding)	03040(Spliceosome)	Hyper	yes
chr4	5127043	5127523	481	-	0.526	0.00134896	0.0112202	stop_codon	ENSGALT00010040396	protein_coding	ENSGALG00010016757	chr4	5126774	5133125	SRPX2	sushi repeat containing protein X-linked 2 [Source:HGNC Symbol;Acc:HGNC:30668]	GO:0001525(angiogenesis);GO:0005102(signaling receptor binding);GO:0005576(extracellular region);GO:0005615(extracellular space);GO:0005737(cytoplasm);GO:0009986(cell surface);GO:0030054(cell junction);GO:0036458(hepatocyte growth factor binding);GO:0042325(regulation of phosphorylation);GO:0042802(identical protein binding);GO:0045202(synapse);GO:0048870(cell motility);GO:0051965(positive regula…	NA	Hyper	no
chr4	8660790	8660850	61	-	2.68	0.0436516	0.164437	3'UTR	ENSGALT00010044149	protein_coding	ENSGALG00010018298	chr4	8657489	8669972	ENSGALG00010018298	NA	NA	NA	Hyper	yes
chr4	9547896	9548886	991	-	-0.452	7.94328e-07	1.69824e-05	stop_codon	ENSGALT00010046561	protein_coding	ENSGALG00010019260	chr4	9547178	9553708	TRAIL-LIKE	TNF-related apoptosis inducing ligand-like [Source:NCBI gene (formerly Entrezgene);Acc:395283]	GO:0005164(tumor necrosis factor receptor binding);GO:0005576(extracellular region);GO:0006955(immune response);GO:0016020(membrane);GO:0046872(metal ion binding)	NA	Hypo	no
chr4	12303050	12304099	1050	-	1	6.30957e-34	1.58489e-31	exonic	ENSGALT00010032279	protein_coding	ENSGALG00010013408	chr4	12297180	12315516	RLIM	ring finger protein, LIM domain interacting [Source:NCBI gene (formerly Entrezgene);Acc:395630]	GO:0000122(negative regulation of transcription by RNA polymerase II);GO:0004842(ubiquitin-protein transferase activity);GO:0005634(nucleus);GO:0005654(nucleoplasm);GO:0005737(cytoplasm);GO:0005829(cytosol);GO:0006511(ubiquitin-dependent protein catabolic process);GO:0016567(protein ubiquitination);GO:0043433(negative regulation of DNA-binding transcription factor activity);GO:0046872(metal ion b…	NA	Hyper	yes
chr4	12806481	12816588	10108	-	0.36	0.000954993	0.00831764	exonic	ENSGALT00010032707	protein_coding	ENSGALG00010013614	chr4	12767523	12844557	ATRX	ATRX chromatin remodeler [Source:HGNC Symbol;Acc:HGNC:886]	GO:0000212(meiotic spindle organization);GO:0000228(nuclear chromosome);GO:0000779(condensed chromosome, centromeric region);GO:0000781(chromosome, telomeric region);GO:0000792(heterochromatin);GO:0003682(chromatin binding);GO:0005634(nucleus);GO:0005654(nucleoplasm);GO:0005721(pericentric heterochromatin);GO:0006334(nucleosome assembly);GO:0006338(chromatin remodeling);GO:0006366(transcription b…	NA	Hyper	no
chr4	12817996	12819954	1959	-	0.373	9.12011e-05	0.00114815	exonic	ENSGALT00010032707	protein_coding	ENSGALG00010013614	chr4	12767523	12844557	ATRX	ATRX chromatin remodeler [Source:HGNC Symbol;Acc:HGNC:886]	GO:0000212(meiotic spindle organization);GO:0000228(nuclear chromosome);GO:0000779(condensed chromosome, centromeric region);GO:0000781(chromosome, telomeric region);GO:0000792(heterochromatin);GO:0003682(chromatin binding);GO:0005634(nucleus);GO:0005654(nucleoplasm);GO:0005721(pericentric heterochromatin);GO:0006334(nucleosome assembly);GO:0006338(chromatin remodeling);GO:0006366(transcription b…	NA	Hyper	no
chr4	13766500	13768238	1739	-	0.606	9.12011e-06	0.000151356	stop_codon	ENSGALT00010037339	protein_coding	ENSGALG00010015532	chr4	13763932	13772406	NXT2	nuclear transport factor 2 like export factor 2 [Source:NCBI gene (formerly Entrezgene);Acc:422346]	GO:0005634(nucleus);GO:0005654(nucleoplasm);GO:0005737(cytoplasm);GO:0005829(cytosol);GO:0042272(nuclear RNA export factor complex);GO:0048471(perinuclear region of cytoplasm)	03008(Ribosome biogenesis in eukaryotes);03013(RNA transport);03015(mRNA surveillance pathway);05164(Influenza A)	Hyper	no
chr4	16431322	16431921	600	-	0.98	2.34423e-09	8.12831e-08	3'UTR	ENSGALT00010030752	protein_coding	ENSGALG00010012821	chr4	16431174	16439945	ZBTB33	zinc finger and BTB domain containing 33 [Source:NCBI gene (formerly Entrezgene);Acc:422367]	GO:0005634(nucleus);GO:0005654(nucleoplasm);GO:0005730(nucleolus);GO:0005829(cytosol);GO:0005886(plasma membrane);GO:0008327(methyl-CpG binding);GO:0043565(sequence-specific DNA binding);GO:0045892(negative regulation of DNA-templated transcription);GO:1990837(sequence-specific double-stranded DNA binding)	NA	Hyper	no
chr4	16668356	16669009	654	-	0.313	0.020893	0.0977237	3'UTR	ENSGALT00010026993	protein_coding	ENSGALG00010011304	chr4	16667742	16687833	COMMD5	COMM domain containing 5 [Source:NCBI gene (formerly Entrezgene);Acc:422376]	GO:0005634(nucleus)	NA	Hyper	no
chr4	17560205	17561135	931	-	0.584	0.0489779	0.176604	stop_codon	ENSGALT00010027234	protein_coding	ENSGALG00010011388	chr4	17556670	17586182	GPR50	G protein-coupled receptor 50 [Source:NCBI gene (formerly Entrezgene);Acc:396318]	GO:0004930(G protein-coupled receptor activity);GO:0005654(nucleoplasm);GO:0005886(plasma membrane);GO:0007165(signal transduction);GO:0007186(G protein-coupled receptor signaling pathway);GO:0008502(melatonin receptor activity);GO:0016020(membrane);GO:0016021(integral component of membrane);GO:0045820(negative regulation of glycolytic process);GO:0046325(negative regulation of glucose import);GO…	04080(Neuroactive ligand-receptor interaction)	Hyper	no
chr4	17748892	17750205	1314	-	-0.346	0.00512861	0.0323594	stop_codon	ENSGALT00010027773	protein_coding	ENSGALG00010011617	chr4	17748028	17824986	MAMLD1	mastermind like domain containing 1 [Source:HGNC Symbol;Acc:HGNC:2568]	GO:0005654(nucleoplasm);GO:0005794(Golgi apparatus);GO:0005813(centrosome);GO:0008584(male gonad development);GO:0016604(nuclear body)	NA	Hypo	no
chr4	20464207	20464605	399	-	4.1	0.0204174	0.0954993	ncRNA_exonic	ENSGALT00010022870	lncRNA	ENSGALG00010009599	chr4	20464089	20514591	ENSGALG00010009599	NA	NA	NA	Hyper	yes
chr4	22888191	22888610	420	-	-0.953	0.0229087	0.104232	stop_codon	ENSGALT00010019015	protein_coding	ENSGALG00010007980	chr4	22884608	23104984	MARCH1	membrane associated ring-CH-type finger 1 [Source:NCBI gene (formerly Entrezgene);Acc:422420]	GO:0005783(endoplasmic reticulum);GO:0005794(Golgi apparatus);GO:0008270(zinc ion binding);GO:0016020(membrane);GO:0016021(integral component of membrane);GO:0043231(intracellular membrane-bounded organelle);GO:0046872(metal ion binding)	NA	Hypo	no
chr4	30601142	30602367	1226	-	0.329	0.00030903	0.00323594	stop_codon	ENSGALT00010015244	protein_coding	ENSGALG00010006387	chr4	30599888	30630300	OTUD4	OTU deubiquitinase 4 [Source:HGNC Symbol;Acc:HGNC:24949]	GO:0004843(cysteine-type deubiquitinase activity);GO:0005829(cytosol);GO:0034122(negative regulation of toll-like receptor signaling pathway);GO:0060090(molecular adaptor activity);GO:0061578(Lys63-specific deubiquitinase activity);GO:0070536(protein K63-linked deubiquitination);GO:0071108(protein K48-linked deubiquitination);GO:1901537(positive regulation of DNA demethylation);GO:1903093(regulat…	NA	Hyper	no
chr4	32717557	32717798	242	-	-0.803	0.00223872	0.0165959	exonic	ENSGALT00010016355	protein_coding	ENSGALG00010006883	chr4	32422081	32794976	LRBA	LPS responsive beige-like anchor protein [Source:HGNC Symbol;Acc:HGNC:1742]	NA	NA	Hypo	no
chr4	34291864	34292880	1017	-	-0.952	2.23872e-07	5.49541e-06	3'UTR	ENSGALT00010019243	protein_coding	ENSGALG00010008071	chr4	34291805	34298076	SMIM18	small integral membrane protein 18 [Source:NCBI gene (formerly Entrezgene);Acc:100859858]	NA	NA	Hypo	no
chr4	34292968	34293387	420	-	-1.53	1.65959e-06	3.31131e-05	3'UTR	ENSGALT00010019241	protein_coding	ENSGALG00010008071	chr4	34291805	34298076	SMIM18	small integral membrane protein 18 [Source:NCBI gene (formerly Entrezgene);Acc:100859858]	NA	NA	Hypo	yes
chr4	34294013	34297777	3765	-	-1.45	6.45654e-10	2.5704e-08	stop_codon	ENSGALT00010019241	protein_coding	ENSGALG00010008071	chr4	34291805	34298076	SMIM18	small integral membrane protein 18 [Source:NCBI gene (formerly Entrezgene);Acc:100859858]	NA	NA	Hypo	yes
chr4	34338027	34340958	2932	-	-0.671	0.000263027	0.00281838	exonic	ENSGALT00010019452	protein_coding	ENSGALG00010008152	chr4	34332197	34496140	ENSGALG00010008152	NA	NA	04512(ECM-receptor interaction)	Hypo	no
chr4	34669066	34669127	62	-	2.2	0.0338844	0.136458	3'UTR	ENSGALT00010019818	protein_coding	ENSGALG00010008290	chr4	34669067	34784939	FAM13A	family with sequence similarity 13 member A [Source:HGNC Symbol;Acc:HGNC:19367]	NA	NA	Hyper	yes
chr4	34670471	34671429	959	-	0.669	6.30957e-11	2.81838e-09	stop_codon	ENSGALT00010019818	protein_coding	ENSGALG00010008290	chr4	34669067	34784939	FAM13A	family with sequence similarity 13 member A [Source:HGNC Symbol;Acc:HGNC:19367]	NA	NA	Hyper	no
chr4	37561306	37584664	23359	-	1.35	7.94328e-14	5.01187e-12	start_codon	ENSGALT00010013547	protein_coding	ENSGALG00010005670	chr4	37554013	37584664	SGMS2	sphingomyelin synthase 2 [Source:NCBI gene (formerly Entrezgene);Acc:422529]	GO:0002950(ceramide phosphoethanolamine synthase activity);GO:0005887(integral component of plasma membrane);GO:0006665(sphingolipid metabolic process);GO:0006686(sphingomyelin biosynthetic process);GO:0016020(membrane);GO:0016021(integral component of membrane);GO:0016740(transferase activity);GO:0016780(phosphotransferase activity, for other substituted phosphate groups);GO:0030173(integral com…	00600(Sphingolipid metabolism);01100(Metabolic pathways)	Hyper	yes
chr4	37973940	37974299	360	-	0.691	0.00112202	0.00954993	stop_codon	ENSGALT00010014473	protein_coding	ENSGALG00010006049	chr4	37971490	38005571	AIMP1	aminoacyl tRNA synthetase complex interacting multifunctional protein 1 [Source:HGNC Symbol;Acc:HGNC:10648]	GO:0000049(tRNA binding);GO:0001937(negative regulation of endothelial cell proliferation);GO:0003723(RNA binding);GO:0005829(cytosol);GO:0007267(cell-cell signaling);GO:0009986(cell surface);GO:0017101(aminoacyl-tRNA synthetase multienzyme complex);GO:0042803(protein homodimerization activity);GO:0050900(leukocyte migration);GO:0051020(GTPase binding)	NA	Hyper	no
chr4	39194181	39195257	1077	-	0.573	0.000288403	0.00301995	exonic	ENSGALT00010017380	protein_coding	ENSGALG00010007283	chr4	39189912	39314339	STOX2	storkhead box 2 [Source:HGNC Symbol;Acc:HGNC:25450]	GO:0001893(maternal placenta development);GO:0009792(embryo development ending in birth or egg hatching)	NA	Hyper	no
chr4	39325634	39325963	330	-	0.949	4.2658e-05	0.00060256	3'UTR	ENSGALT00010017425	protein_coding	ENSGALG00010007294	chr4	39325128	39350434	TRAPPC11	trafficking protein particle complex 11 [Source:NCBI gene (formerly Entrezgene);Acc:428748]	GO:0005794(Golgi apparatus);GO:0006888(endoplasmic reticulum to Golgi vesicle-mediated transport);GO:0007030(Golgi organization);GO:0030008(TRAPP complex);GO:0045054(constitutive secretory pathway);GO:0061635(regulation of protein complex stability)	NA	Hyper	no
chr4	39393032	39394014	983	-	0.906	1.7378e-09	6.30957e-08	stop_codon	ENSGALT00010017516	protein_coding	ENSGALG00010007353	chr4	39392409	39397404	ING2	inhibitor of growth family member 2 [Source:HGNC Symbol;Acc:HGNC:6063]	GO:0003677(DNA binding);GO:0005634(nucleus);GO:0005654(nucleoplasm);GO:0005886(plasma membrane);GO:0006355(regulation of DNA-templated transcription);GO:0007141(male meiosis I);GO:0007283(spermatogenesis);GO:0007286(spermatid development);GO:0016580(Sin3 complex);GO:0016602(CCAAT-binding factor complex);GO:0030317(flagellated sperm motility);GO:0030511(positive regulation of transforming growth f…	NA	Hyper	no
chr4	39403487	39405197	1711	-	0.438	4.36516e-05	0.00060256	stop_codon	ENSGALT00010017566	protein_coding	ENSGALG00010007376	chr4	39402109	39406742	CDKN2AIP	CDKN2A interacting protein [Source:HGNC Symbol;Acc:HGNC:24325]	GO:0001652(granular component);GO:0002039(p53 binding);GO:0005634(nucleus);GO:0005654(nucleoplasm);GO:0005730(nucleolus);GO:0006974(cellular response to DNA damage stimulus);GO:0009967(positive regulation of signal transduction);GO:0030307(positive regulation of cell growth);GO:0030308(negative regulation of cell growth);GO:0031647(regulation of protein stability)	NA	Hyper	no
chr4	44046096	44048315	2220	-	0.991	1.07152e-05	0.00017378	stop_codon	ENSGALT00010007636	protein_coding	ENSGALG00010003259	chr4	44043322	44114581	VEGFC	vascular endothelial growth factor C [Source:HGNC Symbol;Acc:HGNC:12682]	GO:0005172(vascular endothelial growth factor receptor binding);GO:0005576(extracellular region);GO:0005615(extracellular space);GO:0007165(signal transduction);GO:0008083(growth factor activity);GO:0008283(cell population proliferation);GO:0008284(positive regulation of cell population proliferation);GO:0009887(animal organ morphogenesis);GO:0014009(glial cell proliferation);GO:0016020(membrane)…	04010(MAPK signaling pathway);04020(Calcium signaling pathway);04510(Focal adhesion)	Hyper	no
chr4	44512242	44512660	419	-	0.845	0.0223872	0.100925	3'UTR	ENSGALT00010007384	protein_coding	ENSGALG00010003171	chr4	44512124	44519516	PAQR3	progestin and adipoQ receptor family member 3 [Source:HGNC Symbol;Acc:HGNC:30130]	GO:0001933(negative regulation of protein phosphorylation);GO:0005794(Golgi apparatus);GO:0006468(protein phosphorylation);GO:0010977(negative regulation of neuron projection development);GO:0033137(negative regulation of peptidyl-serine phosphorylation);GO:0034067(protein localization to Golgi apparatus);GO:0043407(negative regulation of MAP kinase activity)	NA	Hyper	no
chr4	45899829	45900069	241	-	0.706	0.0295121	0.124451	3'UTR	ENSGALT00010009050	protein_coding	ENSGALG00010003910	chr4	45899830	45905206	THAP9	THAP domain containing 9 [Source:HGNC Symbol;Acc:HGNC:23192]	GO:0004803(transposase activity);GO:0006310(DNA recombination);GO:0006313(transposition, DNA-mediated);GO:0015074(DNA integration);GO:0043565(sequence-specific DNA binding)	NA	Hyper	no
chr4	48715108	48716755	1648	-	0.573	2.51189e-22	3.16228e-20	stop_codon	ENSGALT00010008541	protein_coding	ENSGALG00010003700	chr4	48714481	48726854	REST	RE1 silencing transcription factor [Source:HGNC Symbol;Acc:HGNC:9966]	GO:0000122(negative regulation of transcription by RNA polymerase II);GO:0000381(regulation of alternative mRNA splicing, via spliceosome);GO:0000976(transcription cis-regulatory region binding);GO:0000978(RNA polymerase II cis-regulatory region sequence-specific DNA binding);GO:0000979(RNA polymerase II core promoter sequence-specific DNA binding);GO:0001227(DNA-binding transcription repressor a…	NA	Hyper	no
chr4	48725274	48725634	361	-	0.304	0.0251189	0.110154	exonic	ENSGALT00010008541	protein_coding	ENSGALG00010003700	chr4	48714481	48726854	REST	RE1 silencing transcription factor [Source:HGNC Symbol;Acc:HGNC:9966]	GO:0000122(negative regulation of transcription by RNA polymerase II);GO:0000381(regulation of alternative mRNA splicing, via spliceosome);GO:0000976(transcription cis-regulatory region binding);GO:0000978(RNA polymerase II cis-regulatory region sequence-specific DNA binding);GO:0000979(RNA polymerase II core promoter sequence-specific DNA binding);GO:0001227(DNA-binding transcription repressor a…	NA	Hyper	no
chr4	49404150	49405306	1157	-	0.984	2.51189e-27	5.01187e-25	stop_codon	ENSGALT00010009587	protein_coding	ENSGALG00010004117	chr4	49404151	49405901	STBD1	NA	GO:0016020(membrane);GO:0016021(integral component of membrane);GO:0030246(carbohydrate binding);GO:2001069(glycogen binding);GO:2001070(starch binding)	NA	Hyper	no
chr4	49583553	49583853	301	-	0.481	0.0060256	0.0371535	3'UTR	ENSGALT00010009942	protein_coding	ENSGALG00010004248	chr4	49583345	49591736	GRSF1	G-rich RNA sequence binding factor 1 [Source:HGNC Symbol;Acc:HGNC:4610]	GO:0000962(positive regulation of mitochondrial RNA catabolic process);GO:0003723(RNA binding);GO:0005739(mitochondrion);GO:0009952(anterior/posterior pattern specification);GO:0016331(morphogenesis of embryonic epithelium);GO:0035770(ribonucleoprotein granule);GO:0042645(mitochondrial nucleoid)	NA	Hyper	no
chr4	50235733	50236064	332	-	0.615	4.36516e-05	0.00060256	3'UTR	ENSGALT00010010371	protein_coding	ENSGALG00010004443	chr4	50235105	50315453	ANKRD17	ankyrin repeat domain 17 [Source:HGNC Symbol;Acc:HGNC:23575]	GO:0000785(chromatin);GO:0001673(male germ cell nucleus);GO:0001955(blood vessel maturation);GO:0003682(chromatin binding);GO:0005634(nucleus);GO:0005654(nucleoplasm);GO:0005737(cytoplasm);GO:0006275(regulation of DNA replication);GO:0031965(nuclear membrane);GO:0042742(defense response to bacterium);GO:0043123(positive regulation of I-kappaB kinase/NF-kappaB signaling);GO:0045087(innate immune r…	NA	Hyper	no
chr4	50246053	50247000	948	-	0.485	0.00831764	0.047863	exonic	ENSGALT00010010367	protein_coding	ENSGALG00010004443	chr4	50235105	50315453	ANKRD17	ankyrin repeat domain 17 [Source:HGNC Symbol;Acc:HGNC:23575]	GO:0000785(chromatin);GO:0001673(male germ cell nucleus);GO:0001955(blood vessel maturation);GO:0003682(chromatin binding);GO:0005634(nucleus);GO:0005654(nucleoplasm);GO:0005737(cytoplasm);GO:0006275(regulation of DNA replication);GO:0031965(nuclear membrane);GO:0042742(defense response to bacterium);GO:0043123(positive regulation of I-kappaB kinase/NF-kappaB signaling);GO:0045087(innate immune r…	NA	Hyper	no
chr4	51215027	51216433	1407	-	1.24	0.0275423	0.11722	stop_codon	ENSGALT00010011523	protein_coding	ENSGALG00010004924	chr4	51214879	51259486	ENSGALG00010004924	NA	NA	NA	Hyper	yes
chr4	52024538	52024899	362	-	-0.585	0.00467735	0.0301995	exonic	ENSGALT00010011849	protein_coding	ENSGALG00010005029	chr4	52022709	52156554	FAT4	FAT atypical cadherin 4 [Source:HGNC Symbol;Acc:HGNC:23109]	GO:0001658(branching involved in ureteric bud morphogenesis);GO:0001822(kidney development);GO:0003007(heart morphogenesis);GO:0007009(plasma membrane organization);GO:0007157(heterophilic cell-cell adhesion via plasma membrane cell adhesion molecules);GO:0007219(Notch signaling pathway);GO:0008543(fibroblast growth factor receptor signaling pathway);GO:0021987(cerebral cortex development);GO:002…	NA	Hypo	no
chr4	53252928	53253468	541	-	0.441	0.0107152	0.057544	stop_codon	ENSGALT00010009922	protein_coding	ENSGALG00010004243	chr4	53252809	53362135	KIAA1109	KIAA1109 [Source:HGNC Symbol;Acc:HGNC:26953]	NA	NA	Hyper	no
chr4	54054758	54055396	639	-	0.314	0.01	0.0549541	3'UTR	ENSGALT00010013015	protein_coding	ENSGALG00010005456	chr4	54054464	54058139	RPL7L1	ribosomal protein L7 like 1 [Source:NCBI gene (formerly Entrezgene);Acc:422676]	NA	NA	Hyper	no
chr4	55774326	55792732	18407	-	1.6	2.51189e-16	2.51189e-14	exonic	ENSGALT00010008690	protein_coding	ENSGALG00010003761	chr4	55767004	55811257	UGT8	UDP glycosyltransferase 8 [Source:NCBI gene (formerly Entrezgene);Acc:374033]	GO:0002175(protein localization to paranode region of axon);GO:0007010(cytoskeleton organization);GO:0008194(UDP-glycosyltransferase activity);GO:0016020(membrane);GO:0016021(integral component of membrane);GO:0016740(transferase activity);GO:0016757(glycosyltransferase activity);GO:0030913(paranodal junction assembly);GO:0043231(intracellular membrane-bounded organelle);GO:0048812(neuron project…	00565(Ether lipid metabolism);00600(Sphingolipid metabolism);01100(Metabolic pathways)	Hyper	yes
chr4	56736238	56742595	6358	-	0.828	0.00691831	0.0416869	stop_codon	ENSGALT00010009485	protein_coding	ENSGALG00010004082	chr4	56734997	56742684	FAM241A	family with sequence similarity 241 member A [Source:HGNC Symbol;Acc:HGNC:26813]	GO:0005794(Golgi apparatus)	NA	Hyper	no
chr4	58117850	58118330	481	-	0.649	1.99526e-09	6.91831e-08	stop_codon	ENSGALT00010010193	protein_coding	ENSGALG00010004366	chr4	58117403	58357037	UNC5C	unc-5 netrin receptor C [Source:NCBI gene (formerly Entrezgene);Acc:395101]	GO:0005042(netrin receptor activity);GO:0005043(netrin receptor activity involved in chemorepulsion);GO:0005886(plasma membrane);GO:0006915(apoptotic process);GO:0007165(signal transduction);GO:0007411(axon guidance);GO:0007420(brain development);GO:0015631(tubulin binding);GO:0016020(membrane);GO:0016021(integral component of membrane);GO:0019901(protein kinase binding);GO:0030027(lamellipodium)…	NA	Hyper	no
chr4	60616835	60617165	331	-	0.495	0.0213796	0.1	3'UTR	ENSGALT00010041265	protein_coding	ENSGALG00010017094	chr4	60615339	60810113	SORBS2	sorbin and SH3 domain containing 2 [Source:HGNC Symbol;Acc:HGNC:24098]	GO:0005737(cytoplasm);GO:0005925(focal adhesion);GO:0007015(actin filament organization);GO:0016020(membrane)	NA	Hyper	no
chr4	65463080	65464215	1136	-	1.36	3.98107e-30	7.94328e-28	stop_codon	ENSGALT00010032606	protein_coding	ENSGALG00010013556	chr4	65462693	65466411	RASL11B	RAS like family 11 member B [Source:HGNC Symbol;Acc:HGNC:23804]	GO:0003924(GTPase activity);GO:0005160(transforming growth factor beta receptor binding);GO:0005525(GTP binding);GO:0030512(negative regulation of transforming growth factor beta receptor signaling pathway)	NA	Hyper	yes
chr4	65495951	65496070	120	-	1.71	0.001	0.00870964	ncRNA_exonic	ENSGALT00010041539	lncRNA	ENSGALG00010017231	chr4	65495864	65498221	ENSGALG00010017231	NA	NA	NA	Hyper	yes
chr4	65977330	65988411	11082	-	-0.735	5.24807e-09	1.7378e-07	stop_codon	ENSGALT00010040484	protein_coding	ENSGALG00010016767	chr4	65974981	66003238	SLAIN2	SLAIN motif family member 2 [Source:HGNC Symbol;Acc:HGNC:29282]	GO:0005813(centrosome);GO:0005829(cytosol);GO:0007020(microtubule nucleation);GO:0015630(microtubule cytoskeleton);GO:0031113(regulation of microtubule polymerization);GO:0031116(positive regulation of microtubule polymerization);GO:0031122(cytoplasmic microtubule organization);GO:0035371(microtubule plus-end)	NA	Hypo	no
chr4	68025802	68026753	952	-	-0.557	0.0371535	0.146555	start_codon	ENSGALT00010037445	protein_coding	ENSGALG00010015570	chr4	67972294	68136962	LIMCH1	LIM and calponin homology domains 1 [Source:HGNC Symbol;Acc:HGNC:29191]	NA	NA	Hypo	no
chr4	68560250	68560580	331	-	0.553	0.00120226	0.01	exonic	ENSGALT00010038960	protein_coding	ENSGALG00010016218	chr4	68547122	68581519	N4BP2	NEDD4 binding protein 2 [Source:HGNC Symbol;Acc:HGNC:29851]	GO:0004519(endonuclease activity);GO:0005524(ATP binding);GO:0005829(cytosol);GO:0046404(polydeoxyribonucleotide 5'-hydroxyl-kinase activity)	NA	Hyper	no
chr4	69051276	69051486	211	-	0.816	0.018197	0.0870964	3'UTR	ENSGALT00010036542	protein_coding	ENSGALG00010015165	chr4	69050711	69075232	KLF3	Kruppel like factor 3 [Source:HGNC Symbol;Acc:HGNC:16516]	GO:0000122(negative regulation of transcription by RNA polymerase II);GO:0000977(RNA polymerase II transcription regulatory region sequence-specific DNA binding);GO:0000978(RNA polymerase II cis-regulatory region sequence-specific DNA binding);GO:0000981(DNA-binding transcription factor activity, RNA polymerase II-specific);GO:0005654(nucleoplasm);GO:0006357(regulation of transcription by RNA pol…	NA	Hyper	no
chr4	69051783	69053166	1384	-	0.605	0.00501187	0.0316228	stop_codon	ENSGALT00010036542	protein_coding	ENSGALG00010015165	chr4	69050711	69075232	KLF3	Kruppel like factor 3 [Source:HGNC Symbol;Acc:HGNC:16516]	GO:0000122(negative regulation of transcription by RNA polymerase II);GO:0000977(RNA polymerase II transcription regulatory region sequence-specific DNA binding);GO:0000978(RNA polymerase II cis-regulatory region sequence-specific DNA binding);GO:0000981(DNA-binding transcription factor activity, RNA polymerase II-specific);GO:0005654(nucleoplasm);GO:0006357(regulation of transcription by RNA pol…	NA	Hyper	no
chr4	71352164	71352405	242	-	-0.695	0.0331131	0.134276	exonic	ENSGALT00010022085	protein_coding	ENSGALG00010009266	chr4	71099454	71355312	PCDH7	protocadherin 7 [Source:HGNC Symbol;Acc:HGNC:8659]	NA	NA	Hypo	no
chr4	72593897	72595396	1500	-	0.81	5.01187e-12	2.45471e-10	stop_codon	ENSGALT00010025444	protein_coding	ENSGALG00010010685	chr4	72593778	72658306	STIM2	stromal interaction molecule 2 [Source:HGNC Symbol;Acc:HGNC:19205]	GO:0005246(calcium channel regulator activity);GO:0005509(calcium ion binding);GO:0005783(endoplasmic reticulum);GO:0005886(plasma membrane);GO:0006874(cellular calcium ion homeostasis);GO:0015279(store-operated calcium channel activity);GO:0032237(activation of store-operated calcium channel activity);GO:0051928(positive regulation of calcium ion transport)	04020(Calcium signaling pathway)	Hyper	no
chr4	76362091	76362362	272	-	1.08	0.0125893	0.0660693	ncRNA_exonic	ENSGALT00010028194	lncRNA	ENSGALG00010011795	chr4	76360085	76362482	ENSGALG00010011795	NA	NA	NA	Hyper	yes
chr4	77778339	77779420	1082	-	0.561	1.47911e-09	5.37032e-08	stop_codon	ENSGALT00010022533	protein_coding	ENSGALG00010009441	chr4	77430184	77811949	ENSGALG00010009441	NA	NA	NA	Hyper	no
chr4	77779989	77780980	992	-	0.426	0.00346737	0.0239883	exonic	ENSGALT00010022533	protein_coding	ENSGALG00010009441	chr4	77430184	77811949	ENSGALG00010009441	NA	NA	NA	Hyper	no
chr4	77781039	77781940	902	-	0.525	0.000213796	0.00239883	start_codon	ENSGALT00010022533	protein_coding	ENSGALG00010009441	chr4	77430184	77811949	ENSGALG00010009441	NA	NA	NA	Hyper	no
chr4	79463282	79463522	241	-	0.989	1.1749e-07	3.01995e-06	exonic	ENSGALT00010027823	protein_coding	ENSGALG00010011638	chr4	79459695	79468649	GRPEL1	GrpE like 1, mitochondrial [Source:NCBI gene (formerly Entrezgene);Acc:422865]	GO:0000774(adenyl-nucleotide exchange factor activity);GO:0005654(nucleoplasm);GO:0005739(mitochondrion);GO:0005759(mitochondrial matrix);GO:0006457(protein folding);GO:0042802(identical protein binding);GO:0042803(protein homodimerization activity);GO:0051082(unfolded protein binding);GO:0051087(chaperone binding)	NA	Hyper	no
chr4	81506087	81506837	751	-	-0.603	0.00891251	0.0501187	stop_codon	ENSGALT00010039312	protein_coding	ENSGALG00010016340	chr4	81494800	81575141	RGS12	regulator of G protein signaling 12 [Source:HGNC Symbol;Acc:HGNC:9994]	GO:0005654(nucleoplasm);GO:0005730(nucleolus);GO:0005829(cytosol);GO:0030695(GTPase regulator activity)	NA	Hypo	no
chr4	81569666	81570027	362	-	0.922	0.0323594	0.133045	start_codon	ENSGALT00010039339	protein_coding	ENSGALG00010016340	chr4	81494800	81575141	RGS12	regulator of G protein signaling 12 [Source:HGNC Symbol;Acc:HGNC:9994]	GO:0005654(nucleoplasm);GO:0005730(nucleolus);GO:0005829(cytosol);GO:0030695(GTPase regulator activity)	NA	Hyper	no
chr4	81805995	81806504	510	-	0.42	4.57088e-05	0.000630957	stop_codon	ENSGALT00010038565	protein_coding	ENSGALG00010016011	chr4	81804263	81861504	ADD1	adducin 1 [Source:NCBI gene (formerly Entrezgene);Acc:422882]	GO:0000902(cell morphogenesis);GO:0001701(in utero embryonic development);GO:0005200(structural constituent of cytoskeleton);GO:0005856(cytoskeleton);GO:0005886(plasma membrane);GO:0005912(adherens junction);GO:0006884(cell volume homeostasis);GO:0016020(membrane);GO:0020027(hemoglobin metabolic process);GO:0030218(erythrocyte differentiation);GO:0035264(multicellular organism growth);GO:0048873(…	NA	Hyper	no
chr4	82770368	82792248	21881	-	-0.404	0.000676083	0.00616595	start_codon	ENSGALT00010040808	protein_coding	ENSGALG00010016910	chr4	82725908	82799670	NSD2	nuclear receptor binding SET domain protein 2 [Source:HGNC Symbol;Acc:HGNC:12766]	GO:0000122(negative regulation of transcription by RNA polymerase II);GO:0003149(membranous septum morphogenesis);GO:0003289(atrial septum primum morphogenesis);GO:0003290(atrial septum secundum morphogenesis);GO:0003682(chromatin binding);GO:0005634(nucleus);GO:0005654(nucleoplasm);GO:0006355(regulation of DNA-templated transcription);GO:0010452(histone H3-K36 methylation);GO:0018024(histone-lys…	00310(Lysine degradation);01100(Metabolic pathways)	Hypo	no
chr4	83404796	83407264	2469	-	0.875	7.94328e-48	3.16228e-45	exonic	ENSGALT00010038951	protein_coding	ENSGALG00010016211	chr4	83395466	83414292	TACC3	transforming acidic coiled-coil containing protein 3 [Source:NCBI gene (formerly Entrezgene);Acc:422899]	GO:0005829(cytosol);GO:0007091(metaphase/anaphase transition of mitotic cell cycle);GO:0034451(centriolar satellite);GO:0043231(intracellular membrane-bounded organelle);GO:0060236(regulation of mitotic spindle organization);GO:0072686(mitotic spindle);GO:1902850(microtubule cytoskeleton organization involved in mitosis)	03013(RNA transport)	Hyper	no
chr4	83943302	83943481	180	-	1.61	0.0398107	0.154525	3'UTR	ENSGALT00010038715	protein_coding	ENSGALG00010016107	chr4	83942589	83991259	UVSSA	UV stimulated scaffold protein A [Source:NCBI gene (formerly Entrezgene);Acc:422903]	NA	NA	Hyper	yes
chr4	84035218	84040463	5246	-	0.461	0.0416869	0.159221	start_codon	ENSGALT00010042640	protein_coding	ENSGALG00010017646	chr4	84003960	84050360	MAEA	macrophage erythroblast attacher [Source:NCBI gene (formerly Entrezgene);Acc:426024]	GO:0000151(ubiquitin ligase complex);GO:0003779(actin binding);GO:0004842(ubiquitin-protein transferase activity);GO:0005634(nucleus);GO:0005654(nucleoplasm);GO:0005737(cytoplasm);GO:0005819(spindle);GO:0005826(actomyosin contractile ring);GO:0005856(cytoskeleton);GO:0005886(plasma membrane);GO:0005887(integral component of plasma membrane);GO:0007010(cytoskeleton organization);GO:0007049(cell cy…	NA	Hyper	no
chr4	85758851	85759269	419	-	-0.452	0.0295121	0.12331	stop_codon	ENSGALT00010040585	protein_coding	ENSGALG00010016820	chr4	85758076	85798732	EIF2AK3	eukaryotic translation initiation factor 2 alpha kinase 3 [Source:HGNC Symbol;Acc:HGNC:3255]	GO:0000166(nucleotide binding);GO:0001503(ossification);GO:0001525(angiogenesis);GO:0004672(protein kinase activity);GO:0004694(eukaryotic translation initiation factor 2alpha kinase activity);GO:0005524(ATP binding);GO:0005789(endoplasmic reticulum membrane);GO:0005829(cytosol);GO:0006468(protein phosphorylation);GO:0006983(ER overload response);GO:0010468(regulation of gene expression);GO:00105…	04137(Mitophagy - animal);04140(Autophagy - animal);04141(Protein processing in endoplasmic reticulum);04210(Apoptosis);05168(Herpes simplex virus 1 infection)	Hypo	no
chr4	88118532	88120001	1470	-	-1.03	2.5704e-07	6.16595e-06	exonic	ENSGALT00010039653	protein_coding	ENSGALG00010016464	chr4	88115125	88124992	PANK2	pantothenate kinase 2 [Source:HGNC Symbol;Acc:HGNC:15894]	GO:0001525(angiogenesis);GO:0004594(pantothenate kinase activity);GO:0005634(nucleus);GO:0005739(mitochondrion);GO:0005758(mitochondrial intermembrane space);GO:0005829(cytosol);GO:0007286(spermatid development);GO:0009060(aerobic respiration);GO:0015937(coenzyme A biosynthetic process);GO:0019217(regulation of fatty acid metabolic process);GO:0051881(regulation of mitochondrial membrane potentia…	00770(Pantothenate and CoA biosynthesis);01100(Metabolic pathways);01240(Biosynthesis of cofactors)	Hypo	yes
chr4	88259163	88259732	570	-	0.698	0.0158489	0.0794328	exonic	ENSGALT00010043159	protein_coding	ENSGALG00010017856	chr4	88253335	88265042	FASTKD5	FAST kinase domains 5 [Source:HGNC Symbol;Acc:HGNC:25790]	GO:0000963(mitochondrial RNA processing);GO:0005739(mitochondrion);GO:0019843(rRNA binding);GO:0035770(ribonucleoprotein granule);GO:0042645(mitochondrial nucleoid)	NA	Hyper	no
chr4	90583295	90583894	600	-	-1.16	0.000323594	0.00338844	exonic	ENSGALT00010014522	protein_coding	ENSGALG00010006072	chr4	90580705	90586366	ENSGALG00010006072	NA	NA	04120(Ubiquitin mediated proteolysis)	Hypo	yes
chr5	203424	203545	122	+	0.74	0.025704	0.111429	3'UTR	ENSGALT00010049170	protein_coding	ENSGALG00010020356	chr5	197117	203545	STX3	syntaxin 3 [Source:HGNC Symbol;Acc:HGNC:11438]	NA	04130(SNARE interactions in vesicular transport)	Hyper	no
chr5	294377	295380	1004	+	-0.898	0.0158489	0.0794328	exonic	ENSGALT00010048483	protein_coding	ENSGALG00010020064	chr5	293338	295681	TMEM138	transmembrane protein 138 [Source:NCBI gene (formerly Entrezgene);Acc:426323]	GO:0005773(vacuole);GO:0005774(vacuolar membrane);GO:0005929(cilium);GO:0016020(membrane);GO:0016021(integral component of membrane);GO:0042995(cell projection);GO:0060271(cilium assembly)	NA	Hypo	no
chr5	521666	521844	179	+	1.25	0.011749	0.0630957	3'UTR	ENSGALT00010052147	protein_coding	ENSGALG00010021506	chr5	518250	521844	MAX	MYC associated factor X [Source:NCBI gene (formerly Entrezgene);Acc:100858676]	GO:0000122(negative regulation of transcription by RNA polymerase II);GO:0000785(chromatin);GO:0000977(RNA polymerase II transcription regulatory region sequence-specific DNA binding);GO:0000978(RNA polymerase II cis-regulatory region sequence-specific DNA binding);GO:0000981(DNA-binding transcription factor activity, RNA polymerase II-specific);GO:0001227(DNA-binding transcription repressor acti…	04010(MAPK signaling pathway)	Hyper	yes
chr5	658624	660182	1559	+	0.998	5.01187e-11	2.29087e-09	stop_codon	ENSGALT00010053853	protein_coding	ENSGALG00010022137	chr5	650730	661172	PDDC1	Parkinson disease 7 domain containing 1 [Source:NCBI gene (formerly Entrezgene);Acc:423020]	NA	NA	Hyper	no
chr5	1032793	1033573	781	+	0.717	1.62181e-07	4.0738e-06	exonic	ENSGALT00010057426	protein_coding	ENSGALG00010023592	chr5	1011060	1047689	BAHD1	bromo adjacent homology domain containing 1 [Source:NCBI gene (formerly Entrezgene);Acc:423010]	GO:0003682(chromatin binding);GO:0005654(nucleoplasm);GO:0005677(chromatin silencing complex);GO:0031507(heterochromatin formation);GO:0045892(negative regulation of DNA-templated transcription)	NA	Hyper	no
chr5	5523066	5523216	151	+	1.75	0.00436516	0.0281838	start_codon	ENSGALT00010057659	protein_coding	ENSGALG00010023668	chr5	5523067	5532080	RCN1	reticulocalbin 1 [Source:HGNC Symbol;Acc:HGNC:9934]	GO:0005509(calcium ion binding);GO:0005783(endoplasmic reticulum);GO:0043010(camera-type eye development);GO:0046872(metal ion binding)	NA	Hyper	yes
chr5	5530237	5530446	210	+	0.522	1.86209e-05	0.000281838	stop_codon	ENSGALT00010057659	protein_coding	ENSGALG00010023668	chr5	5523067	5532080	RCN1	reticulocalbin 1 [Source:HGNC Symbol;Acc:HGNC:9934]	GO:0005509(calcium ion binding);GO:0005783(endoplasmic reticulum);GO:0043010(camera-type eye development);GO:0046872(metal ion binding)	NA	Hyper	no
chr5	5846545	5847296	752	+	0.482	0.000107152	0.00128825	stop_codon	ENSGALT00010054667	protein_coding	ENSGALG00010022472	chr5	5813476	5847296	QSER1	glutamine and serine rich 1 [Source:NCBI gene (formerly Entrezgene);Acc:421599]	NA	NA	Hyper	no
chr5	7833175	7833355	181	+	0.365	0.000104713	0.00128825	stop_codon	ENSGALT00010053720	protein_coding	ENSGALG00010022088	chr5	7811332	7836176	DKK3	dickkopf WNT signaling pathway inhibitor 3 [Source:NCBI gene (formerly Entrezgene);Acc:396023]	GO:0030325(adrenal gland development);GO:0032348(negative regulation of aldosterone biosynthetic process);GO:0045892(negative regulation of DNA-templated transcription);GO:0090090(negative regulation of canonical Wnt signaling pathway);GO:2000065(negative regulation of cortisol biosynthetic process)	NA	Hyper	no
chr5	9240718	9241198	481	+	1.14	0.0186209	0.0891251	stop_codon	ENSGALT00010049679	protein_coding	ENSGALG00010020586	chr5	9236230	9248069	C11orf16	chromosome 11 open reading frame 16 [Source:HGNC Symbol;Acc:HGNC:1169]	NA	NA	Hyper	yes
chr5	9403067	9403336	270	+	1.17	3.63078e-05	0.000512861	3'UTR	ENSGALT00010049722	protein_coding	ENSGALG00010020602	chr5	9253673	9403426	DENND2B	DENN domain containing 2B [Source:HGNC Symbol;Acc:HGNC:11350]	GO:0005085(guanyl-nucleotide exchange factor activity)	NA	Hyper	yes
chr5	9851189	9857359	6171	+	0.856	1.25893e-12	6.30957e-11	stop_codon	ENSGALT00010049877	protein_coding	ENSGALG00010020655	chr5	9845015	9858797	RIC3	RIC3 acetylcholine receptor chaperone [Source:HGNC Symbol;Acc:HGNC:30338]	GO:0005783(endoplasmic reticulum);GO:0016021(integral component of membrane);GO:0044183(protein folding chaperone);GO:0065003(protein-containing complex assembly);GO:2000010(positive regulation of protein localization to cell surface)	NA	Hyper	no
chr5	10180578	10181207	630	+	1.3	3.38844e-06	6.16595e-05	stop_codon	ENSGALT00010057576	protein_coding	ENSGALG00010023636	chr5	10106193	10181776	PDE3B	phosphodiesterase 3B [Source:NCBI gene (formerly Entrezgene);Acc:423064]	GO:0007162(negative regulation of cell adhesion);GO:0016020(membrane);GO:0016525(negative regulation of angiogenesis);GO:0032045(guanyl-nucleotide exchange factor complex);GO:0050995(negative regulation of lipid catabolic process)	00230(Purine metabolism);01100(Metabolic pathways);04371(Apelin signaling pathway);04910(Insulin signaling pathway);04914(Progesterone-mediated oocyte maturation)	Hyper	yes
chr5	12489476	12490784	1309	+	0.891	0.000204174	0.00229087	stop_codon	ENSGALT00010058473	protein_coding	ENSGALG00010024013	chr5	12423127	12493479	PTPRJ	protein tyrosine phosphatase, receptor type J [Source:NCBI gene (formerly Entrezgene);Acc:395330]	NA	04520(Adherens junction)	Hyper	no
chr5	12491442	12491682	241	+	-0.641	0.0389045	0.149624	3'UTR	ENSGALT00010058482	protein_coding	ENSGALG00010024013	chr5	12423127	12493479	PTPRJ	protein tyrosine phosphatase, receptor type J [Source:NCBI gene (formerly Entrezgene);Acc:395330]	NA	04520(Adherens junction)	Hypo	no
chr5	12675786	12676057	272	+	1.94	1.09648e-08	3.38844e-07	3'UTR	ENSGALT00010058607	protein_coding	ENSGALG00010024052	chr5	12665502	12676057	ENSGALG00010024052	NA	GO:0004888(transmembrane signaling receptor activity);GO:0006915(apoptotic process);GO:0006955(immune response);GO:0007165(signal transduction);GO:0016020(membrane);GO:0016021(integral component of membrane)	NA	Hyper	yes
chr5	12755140	12756606	1467	+	1.11	2.51189e-32	6.30957e-30	stop_codon	ENSGALT00010058837	protein_coding	ENSGALG00010024128	chr5	12754253	12759093	PHLDA2	pleckstrin homology like domain family A member 2 [Source:NCBI gene (formerly Entrezgene);Acc:423088]	GO:0005737(cytoplasm);GO:0043065(positive regulation of apoptotic process);GO:1901981(phosphatidylinositol phosphate binding)	NA	Hyper	yes
chr5	13281100	13281551	452	+	0.861	1.34896e-05	0.000213796	3'UTR	ENSGALT00010059927	protein_coding	ENSGALG00010024569	chr5	13278518	13281731	ASCL2	achaete-scute family bHLH transcription factor 2 [Source:NCBI gene (formerly Entrezgene);Acc:395791]	GO:0000122(negative regulation of transcription by RNA polymerase II);GO:0000978(RNA polymerase II cis-regulatory region sequence-specific DNA binding);GO:0001227(DNA-binding transcription repressor activity, RNA polymerase II-specific);GO:0001666(response to hypoxia);GO:0001701(in utero embryonic development);GO:0001890(placenta development);GO:0003700(DNA-binding transcription factor activity);…	NA	Hyper	no
chr5	13724626	13724956	331	+	1.01	0.0141254	0.0724436	stop_codon	ENSGALT00010060075	protein_coding	ENSGALG00010024619	chr5	13720015	13725734	ENSGALG00010024619	NA	NA	00230(Purine metabolism);00240(Pyrimidine metabolism);00760(Nicotinate and nicotinamide metabolism);01100(Metabolic pathways)	Hyper	yes
chr5	15439005	15439543	539	+	0.692	1.09648e-06	2.29087e-05	stop_codon	ENSGALT00010055973	protein_coding	ENSGALG00010022990	chr5	15405364	15440975	SLC25A22	solute carrier family 25 member 22 [Source:NCBI gene (formerly Entrezgene);Acc:429678]	GO:0005280(amino acid:proton symporter activity);GO:0005313(L-glutamate transmembrane transporter activity);GO:0005743(mitochondrial inner membrane);GO:0015813(L-glutamate transmembrane transport)	NA	Hyper	no
chr5	15892372	15893722	1351	+	0.659	5.01187e-16	3.98107e-14	stop_codon	ENSGALT00010062794	protein_coding	ENSGALG00010025737	chr5	15807656	15922860	C11orf24	NA	GO:0016020(membrane);GO:0016021(integral component of membrane)	NA	Hyper	no
chr5	18431406	18433532	2127	+	0.702	0.000281838	0.00295121	stop_codon	ENSGALT00010060918	protein_coding	ENSGALG00010024941	chr5	18339285	18443198	PDHX	pyruvate dehydrogenase complex component X [Source:NCBI gene (formerly Entrezgene);Acc:423154]	GO:0005967(mitochondrial pyruvate dehydrogenase complex);GO:0006086(acetyl-CoA biosynthetic process from pyruvate);GO:0034604(pyruvate dehydrogenase (NAD+) activity);GO:0045254(pyruvate dehydrogenase complex)	01100(Metabolic pathways)	Hyper	no
chr5	18721396	18721604	209	+	3.08	0.00562341	0.0354813	exonic	ENSGALT00010064478	protein_coding	ENSGALG00010026537	chr5	18720450	18721604	FJX1	four jointed box 1 [Source:NCBI gene (formerly Entrezgene);Acc:100858635]	GO:0005615(extracellular space);GO:0007267(cell-cell signaling);GO:0010842(retina layer formation)	NA	Hyper	yes
chr5	21839913	21841620	1708	+	0.333	0.000138038	0.00165959	exonic	ENSGALT00010052832	protein_coding	ENSGALG00010021738	chr5	21802425	21842817	PRDM11	PR/SET domain 11 [Source:HGNC Symbol;Acc:HGNC:13996]	GO:0005634(nucleus);GO:0010468(regulation of gene expression)	NA	Hyper	no
chr5	22313365	22313666	302	+	-0.737	0.0213796	0.0977237	3'UTR	ENSGALT00010053348	protein_coding	ENSGALG00010021945	chr5	22263042	22319359	C1QTNF4	C1q and TNF related 4 [Source:HGNC Symbol;Acc:HGNC:14346]	GO:0005615(extracellular space);GO:0032755(positive regulation of interleukin-6 production);GO:0032760(positive regulation of tumor necrosis factor production);GO:0070105(positive regulation of interleukin-6-mediated signaling pathway);GO:1901224(positive regulation of NIK/NF-kappaB signaling)	NA	Hypo	no
chr5	22413771	22414709	939	+	0.505	7.58578e-06	0.000125893	stop_codon	ENSGALT00010054164	protein_coding	ENSGALG00010022256	chr5	22402951	22414948	PSMC3	proteasome 26S subunit, ATPase 3 [Source:NCBI gene (formerly Entrezgene);Acc:423182]	GO:0000502(proteasome complex);GO:0005634(nucleus);GO:0042802(identical protein binding);GO:0043921(modulation by host of viral transcription);GO:0045944(positive regulation of transcription by RNA polymerase II)	03050(Proteasome)	Hyper	no
chr5	22480617	22480767	151	+	1.84	0.0018197	0.0141254	5'UTR	ENSGALT00010054434	protein_coding	ENSGALG00010022386	chr5	22480528	22502269	SPI1	Spi-1 proto-onco [Source:NCBI gene (formerly Entrezgene);Acc:395879]	GO:0000122(negative regulation of transcription by RNA polymerase II);GO:0000785(chromatin);GO:0000976(transcription cis-regulatory region binding);GO:0000978(RNA polymerase II cis-regulatory region sequence-specific DNA binding);GO:0000981(DNA-binding transcription factor activity, RNA polymerase II-specific);GO:0000987(cis-regulatory region sequence-specific DNA binding);GO:0001216(DNA-binding …	NA	Hyper	yes
chr5	22984716	22985311	596	+	-1.25	2.34423e-05	0.000346737	ncRNA_exonic	ENSGALT00010057173	lncRNA	ENSGALG00010023471	chr5	22979667	22985667	ENSGALG00010023471	NA	NA	NA	Hypo	yes
chr5	23036391	23039363	2973	+	0.596	0.0040738	0.0269153	stop_codon	ENSGALT00010056229	protein_coding	ENSGALG00010023083	chr5	23034852	23039363	HARBI1	harbinger transposase derived 1 [Source:HGNC Symbol;Acc:HGNC:26522]	GO:0005829(cytosol);GO:0005886(plasma membrane);GO:0034451(centriolar satellite)	NA	Hyper	no
chr5	23755137	23755197	61	+	0.771	0.0169824	0.0831764	3'UTR	ENSGALT00010054033	protein_coding	ENSGALG00010022209	chr5	23746585	23758221	ZFYVE19	zinc finger FYVE-type containing 19 [Source:NCBI gene (formerly Entrezgene);Acc:423204]	GO:0005813(centrosome);GO:0009838(abscission);GO:0030496(midbody);GO:0032154(cleavage furrow);GO:0032266(phosphatidylinositol-3-phosphate binding);GO:0032466(negative regulation of cytokinesis);GO:0044878(mitotic cytokinesis checkpoint signaling)	NA	Hyper	no
chr5	23935944	23940215	4272	+	1.54	1e-125	1e-122	stop_codon	ENSGALT00010054278	protein_coding	ENSGALG00010022311	chr5	23929383	23940395	DLL4	delta like canonical Notch ligand 4 [Source:HGNC Symbol;Acc:HGNC:2910]	GO:0000122(negative regulation of transcription by RNA polymerase II);GO:0001525(angiogenesis);GO:0001569(branching involved in blood vessel morphogenesis);GO:0001974(blood vessel remodeling);GO:0003208(cardiac ventricle morphogenesis);GO:0003209(cardiac atrium morphogenesis);GO:0003222(ventricular trabecula myocardium morphogenesis);GO:0003344(pericardium morphogenesis);GO:0005112(Notch binding)…	04330(Notch signaling pathway)	Hyper	yes
chr5	24124723	24128776	4054	+	0.828	2.0893e-09	7.24436e-08	exonic	ENSGALT00010054810	protein_coding	ENSGALG00010022521	chr5	24112463	24140886	RTF1	RTF1 homolog, Paf1/RNA polymerase II complex component [Source:HGNC Symbol;Acc:HGNC:28996]	GO:0000122(negative regulation of transcription by RNA polymerase II);GO:0001711(endodermal cell fate commitment);GO:0001832(blastocyst growth);GO:0003697(single-stranded DNA binding);GO:0005730(nucleolus);GO:0006368(transcription elongation by RNA polymerase II promoter);GO:0016593(Cdc73/Paf1 complex);GO:0019827(stem cell population maintenance);GO:0051571(positive regulation of histone H3-K4 me…	NA	Hyper	no
chr5	24507585	24508246	662	+	0.46	0.000251189	0.00269153	exonic	ENSGALT00010048756	protein_coding	ENSGALG00010020186	chr5	24491044	24547934	MGA	MAX dimerization protein MGA [Source:HGNC Symbol;Acc:HGNC:14010]	GO:0071339(MLL1 complex)	NA	Hyper	no
chr5	24514727	24517174	2448	+	-0.511	6.0256e-09	1.94984e-07	exonic	ENSGALT00010048756	protein_coding	ENSGALG00010020186	chr5	24491044	24547934	MGA	MAX dimerization protein MGA [Source:HGNC Symbol;Acc:HGNC:14010]	GO:0071339(MLL1 complex)	NA	Hypo	no
chr5	27835430	27835580	151	+	2.82	1e-13	6.30957e-12	3'UTR	ENSGALT00010049587	protein_coding	ENSGALG00010020530	chr5	27819004	27835580	SRSF5A	serine/arginine-rich splicing factor 5a [Source:NCBI gene (formerly Entrezgene);Acc:423265]	GO:0000398(mRNA splicing, via spliceosome);GO:0003676(nucleic acid binding);GO:0003723(RNA binding);GO:0003729(mRNA binding);GO:0005634(nucleus);GO:0016607(nuclear speck)	03040(Spliceosome);05168(Herpes simplex virus 1 infection)	Hyper	yes
chr5	27861138	27861199	62	+	0.934	0.0138038	0.0707946	3'UTR	ENSGALT00010049628	protein_coding	ENSGALG00010020554	chr5	27858464	27862468	ZFP36L1	ZFP36 ring finger protein like 1 [Source:NCBI gene (formerly Entrezgene);Acc:101751828]	GO:0000165(MAPK cascade);GO:0000288(nuclear-transcribed mRNA catabolic process, deadenylation-dependent decay);GO:0000932(P-body);GO:0001570(vasculogenesis);GO:0003342(proepicardium development);GO:0003729(mRNA binding);GO:0005634(nucleus);GO:0005737(cytoplasm);GO:0006417(regulation of translation);GO:0006915(apoptotic process);GO:0007507(heart development);GO:0008283(cell population proliferatio…	04218(Cellular senescence)	Hyper	no
chr5	30887329	30891716	4388	+	0.511	7.4131e-08	1.94984e-06	stop_codon	ENSGALT00010012727	protein_coding	ENSGALG00010005359	chr5	30722846	30891985	MEIS2	Meis homeobox 2 [Source:NCBI gene (formerly Entrezgene);Acc:395588]	GO:0000978(RNA polymerase II cis-regulatory region sequence-specific DNA binding);GO:0001228(DNA-binding transcription activator activity, RNA polymerase II-specific);GO:0001654(eye development);GO:0003677(DNA binding);GO:0005634(nucleus);GO:0006355(regulation of DNA-templated transcription);GO:0008542(visual learning);GO:0043565(sequence-specific DNA binding);GO:0045638(negative regulation of my…	NA	Hyper	no
chr5	33707454	33707844	391	+	0.765	0.00588844	0.0363078	3'UTR	ENSGALT00010013156	protein_coding	ENSGALG00010005502	chr5	33663185	33709642	SCFD1	sec1 family domain containing 1 [Source:NCBI gene (formerly Entrezgene);Acc:423307]	GO:0005801(cis-Golgi network);GO:0009636(response to toxic substance);GO:0051223(regulation of protein transport);GO:1901998(toxin transport);GO:1902902(negative regulation of autophagosome assembly)	NA	Hyper	no
chr5	35629000	35629627	628	+	0.554	0.000549541	0.00524807	exonic	ENSGALT00010017495	protein_coding	ENSGALG00010007337	chr5	35628733	35665177	PRORP	protein only RNase P catalytic subunit [Source:HGNC Symbol;Acc:HGNC:19958]	GO:0004526(ribonuclease P activity);GO:0005654(nucleoplasm);GO:0005739(mitochondrion);GO:0030678(mitochondrial ribonuclease P complex);GO:0042645(mitochondrial nucleoid);GO:0097745(mitochondrial tRNA 5'-end processing)	NA	Hyper	no
chr5	37119108	37120251	1144	+	0.546	2.51189e-13	1.58489e-11	exonic	ENSGALT00010015231	protein_coding	ENSGALG00010006382	chr5	37111174	37122200	PNN	pinin, desmosome associated protein [Source:HGNC Symbol;Acc:HGNC:9162]	GO:0003677(DNA binding);GO:0005634(nucleus);GO:0005681(spliceosomal complex);GO:0006397(mRNA processing);GO:0008380(RNA splicing);GO:0016607(nuclear speck);GO:0030054(cell junction);GO:0030057(desmosome);GO:0030424(axon);GO:0035145(exon-exon junction complex);GO:0071013(catalytic step 2 spliceosome)	03013(RNA transport);03015(mRNA surveillance pathway)	Hyper	no
chr5	37272573	37292725	20153	+	-0.393	0.0245471	0.108393	3'UTR	ENSGALT00010015826	protein_coding	ENSGALG00010006619	chr5	37252745	37295205	LIN52	lin-52 DREAM MuvB core complex component [Source:NCBI gene (formerly Entrezgene);Acc:423346]	NA	04218(Cellular senescence)	Hypo	no
chr5	37730891	37731401	511	+	0.693	0.00724436	0.0436516	stop_codon	ENSGALT00010014790	protein_coding	ENSGALG00010006212	chr5	37729411	37732328	FOS	Fos proto-onco, AP-1 transcription factor subunit [Source:NCBI gene (formerly Entrezgene);Acc:396512]	GO:0000976(transcription cis-regulatory region binding);GO:0000978(RNA polymerase II cis-regulatory region sequence-specific DNA binding);GO:0000979(RNA polymerase II core promoter sequence-specific DNA binding);GO:0000981(DNA-binding transcription factor activity, RNA polymerase II-specific);GO:0001221(transcription coregulator binding);GO:0001228(DNA-binding transcription activator activity, RN…	04010(MAPK signaling pathway);04210(Apoptosis);04620(Toll-like receptor signaling pathway);05132(Salmonella infection)	Hyper	no
chr5	38068702	38069394	693	+	0.333	0.0109648	0.060256	start_codon	ENSGALT00010012184	protein_coding	ENSGALG00010005170	chr5	38067823	38108537	GPATCH2L	G-patch domain containing 2 like [Source:HGNC Symbol;Acc:HGNC:20210]	NA	NA	Hyper	no
chr5	38382583	38383395	813	+	0.366	0.0112202	0.0616595	stop_codon	ENSGALT00010012341	protein_coding	ENSGALG00010005215	chr5	38372754	38387204	VASH1	vasohibin 1 [Source:HGNC Symbol;Acc:HGNC:19964]	GO:0001525(angiogenesis);GO:0001937(negative regulation of endothelial cell proliferation);GO:0003779(actin binding);GO:0004181(metallocarboxypeptidase activity);GO:0005615(extracellular space);GO:0005737(cytoplasm);GO:0005783(endoplasmic reticulum);GO:0006508(proteolysis);GO:0009611(response to wounding);GO:0010596(negative regulation of endothelial cell migration);GO:0016525(negative regulation…	NA	Hyper	no
chr5	38745395	38745723	329	+	0.797	3.16228e-14	1.99526e-12	stop_codon	ENSGALT00010012652	protein_coding	ENSGALG00010005335	chr5	38740317	38746051	AHSA1	activator of HSP90 ATPase activity 1 [Source:HGNC Symbol;Acc:HGNC:1189]	GO:0001671(ATPase activator activity);GO:0005829(cytosol);GO:0006457(protein folding);GO:0032781(positive regulation of ATP-dependent activity);GO:0051087(chaperone binding);GO:0051879(Hsp90 protein binding)	NA	Hyper	no
chr5	42595859	42596009	151	+	1.01	0.00354813	0.0239883	exonic	ENSGALT00010043325	protein_coding	ENSGALG00010017921	chr5	42561736	42596486	SPATA7	spermatogenesis associated 7 [Source:HGNC Symbol;Acc:HGNC:20423]	GO:0000226(microtubule cytoskeleton organization);GO:0005654(nucleoplasm);GO:0005739(mitochondrion);GO:0005829(cytosol);GO:0005930(axoneme);GO:0015630(microtubule cytoskeleton);GO:0032391(photoreceptor connecting cilium);GO:0036064(ciliary basal body);GO:0045494(photoreceptor cell maintenance);GO:0120200(rod photoreceptor outer segment);GO:0120206(photoreceptor distal connecting cilium);GO:190354…	NA	Hyper	yes
chr5	43390814	43391273	460	+	0.367	2.81838e-07	6.60693e-06	stop_codon	ENSGALT00010042634	protein_coding	ENSGALG00010017643	chr5	43375918	43394431	CALM1	calmodulin 1 (phosphorylase kinase, delta) [Source:NCBI gene (formerly Entrezgene);Acc:396523]	GO:0000086(G2/M transition of mitotic cell cycle);GO:0000922(spindle pole);GO:0002027(regulation of heart rate);GO:0005509(calcium ion binding);GO:0005513(detection of calcium ion);GO:0005737(cytoplasm);GO:0005813(centrosome);GO:0005876(spindle microtubule);GO:0008076(voltage-gated potassium channel complex);GO:0008179(adenylate cyclase binding);GO:0010856(adenylate cyclase activator activity);GO…	04020(Calcium signaling pathway);04070(Phosphatidylinositol signaling system);04114(Oocyte meiosis);04218(Cellular senescence);04261(Adrenergic signaling in cardiomyocytes);04270(Vascular smooth muscle contraction);04371(Apelin signaling pathway);04625(C-type lectin receptor signaling pathway);04744(Phototransduction);04910(Insulin signaling pathway);04912(GnRH signaling pathway);04916(Melanogene…	Hyper	no
chr5	44108061	44109522	1462	+	0.56	0.000151356	0.00177828	stop_codon	ENSGALT00010036894	protein_coding	ENSGALG00010015348	chr5	44096827	44110986	CPSF2	cleavage and polyadenylation specific factor 2 [Source:NCBI gene (formerly Entrezgene);Acc:423416]	GO:0003723(RNA binding);GO:0005634(nucleus);GO:0005847(mRNA cleavage and polyadenylation specificity factor complex);GO:0006378(mRNA polyadenylation);GO:0006379(mRNA cleavage);GO:0006397(mRNA processing);GO:0006398(mRNA 3'-end processing by stem-loop binding and cleavage);GO:0098789(pre-mRNA cleavage required for polyadenylation)	03015(mRNA surveillance pathway)	Hyper	no
chr5	45583935	45584173	239	+	1.36	9.77237e-09	3.0903e-07	stop_codon	ENSGALT00010041003	protein_coding	ENSGALG00010016982	chr5	45579518	45585864	GLRX5	glutaredoxin 5 [Source:NCBI gene (formerly Entrezgene);Acc:423440]	GO:0005739(mitochondrion);GO:0005759(mitochondrial matrix);GO:0044571([2Fe-2S] cluster assembly);GO:0046872(metal ion binding);GO:0051536(iron-sulfur cluster binding);GO:0097573(glutathione oxidoreductase activity);GO:0106034(protein maturation by [2Fe-2S] cluster transfer);GO:0106035(protein maturation by [4Fe-4S] cluster transfer);GO:1990229(iron-sulfur cluster assembly complex)	NA	Hyper	yes
chr5	45895030	45895959	930	+	0.928	0.0436516	0.164059	start_codon	ENSGALT00010037502	protein_coding	ENSGALG00010015585	chr5	45869906	45899428	BDKRB1	bradykinin receptor B1 [Source:NCBI gene (formerly Entrezgene);Acc:772372]	GO:0004947(bradykinin receptor activity);GO:0032496(response to lipopolysaccharide);GO:0042277(peptide binding)	04020(Calcium signaling pathway);04080(Neuroactive ligand-receptor interaction);04810(Regulation of actin cytoskeleton)	Hyper	no
chr5	45896107	45896796	690	+	0.847	0.0245471	0.108893	exonic	ENSGALT00010037502	protein_coding	ENSGALG00010015585	chr5	45869906	45899428	BDKRB1	bradykinin receptor B1 [Source:NCBI gene (formerly Entrezgene);Acc:772372]	GO:0004947(bradykinin receptor activity);GO:0032496(response to lipopolysaccharide);GO:0042277(peptide binding)	04020(Calcium signaling pathway);04080(Neuroactive ligand-receptor interaction);04810(Regulation of actin cytoskeleton)	Hyper	no
chr5	45967002	45967391	390	+	0.689	0.00177828	0.0138038	exonic	ENSGALT00010037618	protein_coding	ENSGALG00010015631	chr5	45966167	45970732	GSKIP	GSK3B interacting protein [Source:NCBI gene (formerly Entrezgene);Acc:423442]	GO:0004860(protein kinase inhibitor activity);GO:0005634(nucleus);GO:0005737(cytoplasm);GO:0006469(negative regulation of protein kinase activity);GO:0008631(intrinsic apoptotic signaling pathway in response to oxidative stress);GO:0019901(protein kinase binding);GO:0030111(regulation of Wnt signaling pathway);GO:0034237(protein kinase A regulatory subunit binding);GO:0051018(protein kinase A bin…	NA	Hyper	no
chr5	47687986	47688077	92	+	1.42	0.0446684	0.165577	3'UTR	ENSGALT00010039555	protein_coding	ENSGALG00010016416	chr5	47672791	47689845	CYP46A1	cytochrome P450 family 46 subfamily A member 1 [Source:NCBI gene (formerly Entrezgene);Acc:423450]	GO:0004497(monooxygenase activity);GO:0005506(iron ion binding);GO:0005789(endoplasmic reticulum membrane);GO:0006707(cholesterol catabolic process);GO:0006805(xenobiotic metabolic process);GO:0008395(steroid hydroxylase activity);GO:0016491(oxidoreductase activity);GO:0016705(oxidoreductase activity, acting on paired donors, with incorporation or reduction of molecular oxygen);GO:0020037(heme bi…	00120(Primary bile acid biosynthesis)	Hyper	yes
chr5	48032595	48036832	4238	+	0.451	1.12202e-07	2.88403e-06	stop_codon	ENSGALT00010039913	protein_coding	ENSGALG00010016569	chr5	48014450	48038355	YY2	YY2 transcription factor [Source:NCBI gene (formerly Entrezgene);Acc:423455]	GO:0000122(negative regulation of transcription by RNA polymerase II);GO:0000400(four-way junction DNA binding);GO:0000724(double-strand break repair via homologous recombination);GO:0000976(transcription cis-regulatory region binding);GO:0000978(RNA polymerase II cis-regulatory region sequence-specific DNA binding);GO:0000981(DNA-binding transcription factor activity, RNA polymerase II-specific)…	NA	Hyper	no
chr5	49085377	49086036	660	+	0.593	0.00147911	0.011749	exonic	ENSGALT00010041440	protein_coding	ENSGALG00010017187	chr5	49081070	49096570	ENSGALG00010017187	NA	NA	NA	Hyper	no
chr5	49115414	49115655	242	+	0.426	0.0457088	0.168267	exonic	ENSGALT00010041572	protein_coding	ENSGALG00010017248	chr5	49104604	49142244	TECPR2	tectonin beta-propeller repeat containing 2 [Source:HGNC Symbol;Acc:HGNC:19957]	GO:0005737(cytoplasm);GO:0032527(protein exit from endoplasmic reticulum)	NA	Hyper	no
chr5	49141823	49141914	92	+	1.23	0.00467735	0.0301995	3'UTR	ENSGALT00010041577	protein_coding	ENSGALG00010017248	chr5	49104604	49142244	TECPR2	tectonin beta-propeller repeat containing 2 [Source:HGNC Symbol;Acc:HGNC:19957]	GO:0005737(cytoplasm);GO:0032527(protein exit from endoplasmic reticulum)	NA	Hyper	yes
chr5	49274191	49274431	241	+	0.694	0.000269153	0.00288403	3'UTR	ENSGALT00010040834	protein_coding	ENSGALG00010016918	chr5	49192042	49274431	RCOR1	REST corepressor 1 [Source:HGNC Symbol;Acc:HGNC:17441]	GO:0003682(chromatin binding);GO:0005634(nucleus);GO:0005654(nucleoplasm);GO:0010629(negative regulation of gene expression);GO:0017053(transcription repressor complex);GO:0019899(enzyme binding);GO:0030218(erythrocyte differentiation);GO:0045654(positive regulation of megakaryocyte differentiation);GO:0045892(negative regulation of DNA-templated transcription);GO:0070933(histone H4 deacetylation…	NA	Hyper	no
chr5	49652796	49653304	509	+	0.496	1.62181e-05	0.000251189	exonic	ENSGALT00010037802	protein_coding	ENSGALG00010015698	chr5	49644525	49661779	TNFAIP2	TNF alpha induced protein 2 [Source:HGNC Symbol;Acc:HGNC:11895]	NA	NA	Hyper	no
chr5	49730868	49731754	887	+	0.841	1.25893e-33	3.98107e-31	stop_codon	ENSGALT00010037941	protein_coding	ENSGALG00010015759	chr5	49724445	49731754	EIF5	eukaryotic translation initiation factor 5 [Source:NCBI gene (formerly Entrezgene);Acc:423479]	GO:0003743(translation initiation factor activity);GO:0005525(GTP binding);GO:0005737(cytoplasm);GO:0005829(cytosol);GO:0005886(plasma membrane);GO:0006412(translation);GO:0006413(translational initiation);GO:0006446(regulation of translational initiation)	03013(RNA transport)	Hyper	no
chr5	58007653	58007862	210	+	1.67	2.0893e-07	5.12861e-06	3'UTR	ENSGALT00010049612	protein_coding	ENSGALG00010020545	chr5	57995018	58007951	STYX	serine/threonine/tyrosine interacting protein [Source:HGNC Symbol;Acc:HGNC:11447]	GO:0001691(pseudophosphatase activity);GO:0005634(nucleus);GO:0005654(nucleoplasm);GO:0005737(cytoplasm);GO:0006470(protein dephosphorylation);GO:0008138(protein tyrosine/serine/threonine phosphatase activity);GO:0016311(dephosphorylation);GO:0016791(phosphatase activity);GO:0032091(negative regulation of protein binding);GO:0045204(MAPK export from nucleus);GO:0062026(negative regulation of SCF-…	NA	Hyper	yes
chr5	58496544	58496694	151	+	1.41	0.00316228	0.0223872	stop_codon	ENSGALT00010043954	protein_coding	ENSGALG00010018189	chr5	58479274	58496933	MIS18BP1	MIS18 binding protein 1 [Source:HGNC Symbol;Acc:HGNC:20190]	NA	NA	Hyper	yes
chr5	896540	896869	330	-	1.86	0.0269153	0.115611	3'UTR	ENSGALT00010057133	protein_coding	ENSGALG00010023441	chr5	896541	939734	ENSGALG00010023441	NA	NA	NA	Hyper	yes
chr5	3836880	3837985	1106	-	-0.316	0.00776247	0.0457088	stop_codon	ENSGALT00010048015	protein_coding	ENSGALG00010019873	chr5	3835419	3895806	LGR4	leucine rich repeat containing G protein-coupled receptor 4 [Source:HGNC Symbol;Acc:HGNC:13299]	GO:0001649(osteoblast differentiation);GO:0001818(negative regulation of cytokine production);GO:0004888(transmembrane signaling receptor activity);GO:0004930(G protein-coupled receptor activity);GO:0005886(plasma membrane);GO:0005887(integral component of plasma membrane);GO:0007186(G protein-coupled receptor signaling pathway);GO:0007189(adenylate cyclase-activating G protein-coupled receptor s…	04310(Wnt signaling pathway)	Hypo	no
chr5	3942455	3943175	721	-	1.77	3.16228e-22	3.98107e-20	stop_codon	ENSGALT00010048430	protein_coding	ENSGALG00010020046	chr5	3938175	3973272	BDNF	brain derived neurotrophic factor [Source:NCBI gene (formerly Entrezgene);Acc:396186]	GO:0005102(signaling receptor binding);GO:0005163(nerve growth factor receptor binding);GO:0005576(extracellular region);GO:0005615(extracellular space);GO:0005634(nucleus);GO:0005737(cytoplasm);GO:0005739(mitochondrion);GO:0007165(signal transduction);GO:0007169(transmembrane receptor protein tyrosine kinase signaling pathway);GO:0007416(synapse assembly);GO:0007422(peripheral nervous system dev…	04010(MAPK signaling pathway)	Hyper	yes
chr5	6568570	6597445	28876	-	0.488	5.01187e-12	2.45471e-10	exonic	ENSGALT00010046770	protein_coding	ENSGALG00010019335	chr5	6552449	6638714	HIPK3	homeodomain interacting protein kinase 3 [Source:NCBI gene (formerly Entrezgene);Acc:421597]	GO:0004672(protein kinase activity);GO:0004674(protein serine/threonine kinase activity);GO:0005829(cytosol);GO:0005886(plasma membrane);GO:0006468(protein phosphorylation);GO:0009299(mRNA transcription);GO:0016604(nuclear body);GO:0043066(negative regulation of apoptotic process)	04218(Cellular senescence)	Hyper	no
chr5	7733667	7750757	17091	-	0.412	0.00323594	0.0223872	start_codon	ENSGALT00010053529	protein_coding	ENSGALG00010022024	chr5	7653042	7772836	MICAL2	microtubule associated monooxygenase, calponin and LIM domain containing 2 [Source:HGNC Symbol;Acc:HGNC:24693]	NA	NA	Hyper	no
chr5	7843897	7846607	2711	-	0.387	7.58578e-06	0.000125893	exonic	ENSGALT00010053775	protein_coding	ENSGALG00010022108	chr5	7836159	7888900	USP47	ubiquitin specific peptidase 47 [Source:NCBI gene (formerly Entrezgene);Acc:423032]	GO:0004197(cysteine-type endopeptidase activity);GO:0004843(cysteine-type deubiquitinase activity);GO:0005634(nucleus);GO:0005737(cytoplasm);GO:0005829(cytosol);GO:0006284(base-excision repair);GO:0006511(ubiquitin-dependent protein catabolic process);GO:0006974(cellular response to DNA damage stimulus);GO:0008630(intrinsic apoptotic signaling pathway in response to DNA damage);GO:0009410(respons…	NA	Hyper	no
chr5	9037383	9038011	629	-	0.441	4.46684e-06	7.94328e-05	3'UTR	ENSGALT00010051323	protein_coding	ENSGALG00010021175	chr5	9036398	9069532	IPO7	importin 7 [Source:HGNC Symbol;Acc:HGNC:9852]	GO:0005635(nuclear envelope);GO:0005654(nucleoplasm);GO:0005737(cytoplasm);GO:0005829(cytosol);GO:0006606(protein import into nucleus);GO:0006886(intracellular protein transport);GO:0031267(small GTPase binding);GO:0042393(histone binding);GO:0045087(innate immune response);GO:0046332(SMAD binding)	NA	Hyper	no
chr5	10194269	10194780	512	-	0.84	0.0489779	0.177419	stop_codon	ENSGALT00010057835	protein_coding	ENSGALG00010023724	chr5	10194090	10203322	CYP2R1	cytochrome P450 family 2 subfamily R member 1 [Source:HGNC Symbol;Acc:HGNC:20580]	GO:0005506(iron ion binding);GO:0020037(heme binding);GO:0030343(vitamin D3 25-hydroxylase activity);GO:0036378(calcitriol biosynthetic process from calciol);GO:0042359(vitamin D metabolic process);GO:0042803(protein homodimerization activity);GO:1902271(D3 vitamins binding)	00100(Steroid biosynthesis);01100(Metabolic pathways)	Hyper	no
chr5	12169759	12169910	152	-	1.48	0.00245471	0.018197	3'UTR	ENSGALT00010059754	protein_coding	ENSGALG00010024496	chr5	12167812	12195293	UEVLD	tumor susceptibility 101 [Source:NCBI gene (formerly Entrezgene);Acc:423082]	GO:0000813(ESCRT I complex);GO:0005768(endosome);GO:0008333(endosome to lysosome transport);GO:0015031(protein transport);GO:0043130(ubiquitin binding);GO:0110165(cellular anatomical entity)	04144(Endocytosis)	Hyper	yes
chr5	12204929	12206095	1167	-	0.755	1.99526e-16	1.99526e-14	exonic	ENSGALT00010059792	protein_coding	ENSGALG00010024513	chr5	12197333	12213253	SPTY2D1	SPT2 chromatin protein domain containing 1 [Source:NCBI gene (formerly Entrezgene);Acc:423083]	GO:0001042(RNA polymerase I core binding);GO:0003677(DNA binding);GO:0005634(nucleus);GO:0005654(nucleoplasm);GO:0005730(nucleolus);GO:0006334(nucleosome assembly);GO:0006355(regulation of DNA-templated transcription);GO:0006360(transcription by RNA polymerase I);GO:0010847(obsolete regulation of chromatin assembly);GO:0031507(heterochromatin formation);GO:0042393(histone binding);GO:0043486(hist…	NA	Hyper	no
chr5	12837602	12838082	481	-	1.15	0.00851138	0.0489779	3'UTR	ENSGALT00010058904	protein_coding	ENSGALG00010024153	chr5	12837603	13158978	KCNQ1	potassium voltage-gated channel subfamily Q member 1 [Source:HGNC Symbol;Acc:HGNC:6294]	GO:0001696(gastric acid secretion);GO:0001698(gastrin-induced gastric acid secretion);GO:0002027(regulation of heart rate);GO:0005249(voltage-gated potassium channel activity);GO:0005251(delayed rectifier potassium channel activity);GO:0005516(calmodulin binding);GO:0005546(phosphatidylinositol-4,5-bisphosphate binding);GO:0005737(cytoplasm);GO:0005764(lysosome);GO:0005769(early endosome);GO:0005…	04261(Adrenergic signaling in cardiomyocytes)	Hyper	yes
chr5	13232831	13232892	62	-	1.09	7.94328e-13	5.01187e-11	3'UTR	ENSGALT00010059897	protein_coding	ENSGALG00010024552	chr5	13230313	13253912	CD81	CD81 molecule [Source:NCBI gene (formerly Entrezgene);Acc:374256]	GO:0001618(virus receptor activity);GO:0001771(immunological synapse formation);GO:0001772(immunological synapse);GO:0002455(humoral immune response mediated by circulating immunoglobulin);GO:0002863(positive regulation of inflammatory response to antigenic stimulus);GO:0005178(integrin binding);GO:0005886(plasma membrane);GO:0005887(integral component of plasma membrane);GO:0008104(protein local…	NA	Hyper	yes
chr5	13391889	13392070	182	-	2.25	0.0239883	0.106905	ncRNA_exonic	ENSGALT00010064918	lncRNA	ENSGALG00010026760	chr5	13391890	13578324	ENSGALG00010026760	NA	NA	NA	Hyper	yes
chr5	13393568	13393839	272	-	1.42	0.0141254	0.0724436	ncRNA_exonic	ENSGALT00010064918	lncRNA	ENSGALG00010026760	chr5	13391890	13578324	ENSGALG00010026760	NA	NA	NA	Hyper	yes
chr5	13661123	13661453	331	-	0.662	1.51356e-06	3.01995e-05	3'UTR	ENSGALT00010060031	protein_coding	ENSGALG00010024605	chr5	13660646	13699736	LSP1P1	lymphocyte-specific protein 1 pseudo 1 [Source:NCBI gene (formerly Entrezgene);Acc:374254]	GO:0003779(actin binding);GO:0007165(signal transduction);GO:0008092(cytoskeletal protein binding)	04625(C-type lectin receptor signaling pathway)	Hyper	no
chr5	13674530	13675229	700	-	0.62	4.0738e-09	1.34896e-07	exonic	ENSGALT00010060031	protein_coding	ENSGALG00010024605	chr5	13660646	13699736	LSP1P1	lymphocyte-specific protein 1 pseudo 1 [Source:NCBI gene (formerly Entrezgene);Acc:374254]	GO:0003779(actin binding);GO:0007165(signal transduction);GO:0008092(cytoskeletal protein binding)	04625(C-type lectin receptor signaling pathway)	Hyper	no
chr5	15463005	15463126	122	-	0.679	0.00891251	0.0512861	exonic	ENSGALT00010056070	protein_coding	ENSGALG00010023026	chr5	15455069	15480219	PHRF1	PHD and ring finger domains 1 [Source:HGNC Symbol;Acc:HGNC:24351]	NA	NA	Hyper	no
chr5	15737768	15739055	1288	-	0.301	0.00363078	0.0251189	3'UTR	ENSGALT00010062562	protein_coding	ENSGALG00010025635	chr5	15737769	15758643	CHKA	NA	GO:0004103(choline kinase activity);GO:0004305(ethanolamine kinase activity);GO:0005737(cytoplasm);GO:0006646(phosphatidylethanolamine biosynthetic process);GO:0006656(phosphatidylcholine biosynthetic process);GO:0006657(CDP-choline pathway)	00564(Glycerophospholipid metabolism);01100(Metabolic pathways)	Hyper	no
chr5	15787230	15793163	5934	-	0.244	0.00138038	0.0112202	stop_codon	ENSGALT00010062612	protein_coding	ENSGALG00010025652	chr5	15786396	15808428	KMT5B	NA	GO:0000779(condensed chromosome, centromeric region);GO:0005634(nucleus);GO:0005694(chromosome);GO:0007517(muscle organ development);GO:0016571(histone methylation);GO:0034770(histone H4-K20 methylation);GO:0034772(histone H4-K20 dimethylation);GO:0034773(histone H4-K20 trimethylation);GO:0042799(histone methyltransferase activity (H4-K20 specific));GO:0045830(positive regulation of isotype switc…	00310(Lysine degradation);01100(Metabolic pathways)	Hyper	no
chr5	16197967	16198148	182	-	1.11	0.00030903	0.00323594	3'UTR	ENSGALT00010063144	protein_coding	ENSGALG00010025905	chr5	16197968	16234024	CPT1A	carnitine palmitoyltransferase 1A [Source:NCBI gene (formerly Entrezgene);Acc:423118]	GO:0001676(long-chain fatty acid metabolic process);GO:0004095(carnitine O-palmitoyltransferase activity);GO:0005739(mitochondrion);GO:0005741(mitochondrial outer membrane);GO:0006629(lipid metabolic process);GO:0006631(fatty acid metabolic process);GO:0006635(fatty acid beta-oxidation);GO:0009437(carnitine metabolic process);GO:0016020(membrane);GO:0016021(integral component of membrane);GO:0016…	00071(Fatty acid degradation);01212(Fatty acid metabolism);03320(PPAR signaling pathway);04920(Adipocytokine signaling pathway)	Hyper	yes
chr5	16477591	16477742	152	-	0.841	0.00776247	0.0457088	3'UTR	ENSGALT00010063621	protein_coding	ENSGALG00010026112	chr5	16477322	16492217	ZFP91	ZFP91 zinc finger protein, atypical E3 ubiquitin ligase [Source:HGNC Symbol;Acc:HGNC:14983]	GO:0004842(ubiquitin-protein transferase activity);GO:0005654(nucleoplasm);GO:0005730(nucleolus);GO:0007250(activation of NF-kappaB-inducing kinase activity);GO:0070534(protein K63-linked ubiquitination)	NA	Hyper	no
chr5	16497728	16497909	182	-	0.832	2.95121e-05	0.00042658	3'UTR	ENSGALT00010063720	protein_coding	ENSGALG00010026163	chr5	16497729	16523679	CTNND1	catenin delta 1 [Source:HGNC Symbol;Acc:HGNC:2515]	GO:0005102(signaling receptor binding);GO:0005634(nucleus);GO:0005737(cytoplasm);GO:0005829(cytosol);GO:0005886(plasma membrane);GO:0005911(cell-cell junction);GO:0005912(adherens junction);GO:0007043(cell-cell junction assembly);GO:0007155(cell adhesion);GO:0016342(catenin complex);GO:0030496(midbody);GO:0044331(cell-cell adhesion mediated by cadherin);GO:0045296(cadherin binding);GO:0050821(pro…	04520(Adherens junction)	Hyper	no
chr5	16498387	16499604	1218	-	-0.387	5.24807e-09	1.7378e-07	stop_codon	ENSGALT00010063720	protein_coding	ENSGALG00010026163	chr5	16497729	16523679	CTNND1	catenin delta 1 [Source:HGNC Symbol;Acc:HGNC:2515]	GO:0005102(signaling receptor binding);GO:0005634(nucleus);GO:0005737(cytoplasm);GO:0005829(cytosol);GO:0005886(plasma membrane);GO:0005911(cell-cell junction);GO:0005912(adherens junction);GO:0007043(cell-cell junction assembly);GO:0007155(cell adhesion);GO:0016342(catenin complex);GO:0030496(midbody);GO:0044331(cell-cell adhesion mediated by cadherin);GO:0045296(cadherin binding);GO:0050821(pro…	04520(Adherens junction)	Hypo	no
chr5	16531227	16531465	239	-	0.779	0.00371535	0.0251189	3'UTR	ENSGALT00010063779	protein_coding	ENSGALG00010026203	chr5	16531228	16533624	TMX2	thioredoxin related transmembrane protein 2 [Source:HGNC Symbol;Acc:HGNC:30739]	GO:0005739(mitochondrion);GO:0005789(endoplasmic reticulum membrane);GO:0007420(brain development);GO:0015036(disulfide oxidoreductase activity);GO:0016020(membrane);GO:0016021(integral component of membrane);GO:0031966(mitochondrial membrane);GO:0042802(identical protein binding);GO:0043227(membrane-bounded organelle);GO:0044233(mitochondria-associated endoplasmic reticulum membrane)	NA	Hyper	no
chr5	16536499	16537956	1458	-	0.34	0.0346737	0.139316	stop_codon	ENSGALT00010063843	protein_coding	ENSGALG00010026234	chr5	16535668	16552643	ZDHHC5	zinc finger DHHC-type containing 5 [Source:NCBI gene (formerly Entrezgene);Acc:423130]	GO:0005886(plasma membrane);GO:0016409(palmitoyltransferase activity);GO:0018345(protein palmitoylation);GO:0030425(dendrite);GO:0045335(phagocytic vesicle);GO:0062208(positive regulation of pattern recognition receptor signaling pathway);GO:1903078(positive regulation of protein localization to plasma membrane);GO:1905171(positive regulation of protein localization to phagocytic vesicle)	NA	Hyper	no
chr5	16541907	16546705	4799	-	0.627	2.5704e-07	6.16595e-06	start_codon	ENSGALT00010063843	protein_coding	ENSGALG00010026234	chr5	16535668	16552643	ZDHHC5	zinc finger DHHC-type containing 5 [Source:NCBI gene (formerly Entrezgene);Acc:423130]	GO:0005886(plasma membrane);GO:0016409(palmitoyltransferase activity);GO:0018345(protein palmitoylation);GO:0030425(dendrite);GO:0045335(phagocytic vesicle);GO:0062208(positive regulation of pattern recognition receptor signaling pathway);GO:1903078(positive regulation of protein localization to plasma membrane);GO:1905171(positive regulation of protein localization to phagocytic vesicle)	NA	Hyper	no
chr5	16557682	16558012	331	-	0.73	6.91831e-06	0.00011749	3'UTR	ENSGALT00010063971	protein_coding	ENSGALG00010026291	chr5	16557683	16561130	SERPING1	serpin family G member 1 [Source:HGNC Symbol;Acc:HGNC:1228]	GO:0001869(negative regulation of complement activation, lectin pathway);GO:0004867(serine-type endopeptidase inhibitor activity);GO:0005615(extracellular space)	NA	Hyper	no
chr5	17886792	17887243	452	-	0.846	2.45471e-06	4.57088e-05	exonic	ENSGALT00010060538	protein_coding	ENSGALG00010024799	chr5	17876708	17919241	ENSGALG00010024799	NA	NA	NA	Hyper	no
chr5	17896477	17896628	152	-	0.657	0.0489779	0.177828	exonic	ENSGALT00010060538	protein_coding	ENSGALG00010024799	chr5	17876708	17919241	ENSGALG00010024799	NA	NA	NA	Hyper	no
chr5	21343838	21344526	689	-	1.01	0.000154882	0.0018197	stop_codon	ENSGALT00010047906	protein_coding	ENSGALG00010019838	chr5	21340582	21386292	ALX4	ALX homeobox 4 [Source:NCBI gene (formerly Entrezgene);Acc:373976]	GO:0000977(RNA polymerase II transcription regulatory region sequence-specific DNA binding);GO:0000981(DNA-binding transcription factor activity, RNA polymerase II-specific);GO:0001228(DNA-binding transcription activator activity, RNA polymerase II-specific);GO:0003677(DNA binding);GO:0003700(DNA-binding transcription factor activity);GO:0005634(nucleus);GO:0005654(nucleoplasm);GO:0005667(transcr…	NA	Hyper	yes
chr5	22137033	22137960	928	-	0.737	1.31826e-10	5.7544e-09	stop_codon	ENSGALT00010053053	protein_coding	ENSGALG00010021805	chr5	22137034	22213864	FUT8	fucosyltransferase 8 [Source:NCBI gene (formerly Entrezgene);Acc:423178]	NA	00510(N-Glycan biosynthesis);00513(Various types of N-glycan biosynthesis);00533(Glycosaminoglycan biosynthesis - keratan sulfate);01100(Metabolic pathways)	Hyper	no
chr5	22166981	22180131	13151	-	0.623	7.58578e-10	2.95121e-08	start_codon	ENSGALT00010053053	protein_coding	ENSGALG00010021805	chr5	22137034	22213864	FUT8	fucosyltransferase 8 [Source:NCBI gene (formerly Entrezgene);Acc:423178]	NA	00510(N-Glycan biosynthesis);00513(Various types of N-glycan biosynthesis);00533(Glycosaminoglycan biosynthesis - keratan sulfate);01100(Metabolic pathways)	Hyper	no
chr5	22313360	22313656	297	-	-0.758	0.0186209	0.0891251	stop_codon	ENSGALT00010053457	protein_coding	ENSGALG00010021988	chr5	22312741	22316408	FAM180B	family with sequence similarity 180 member B [Source:HGNC Symbol;Acc:HGNC:34451]	NA	NA	Hypo	no
[truncated: 1,172 more rows]

## Sheet: Sheet2
表格参数说明：
Term	意义
chr	染色体编号
chromStart	Peak在染色体上的起始位点
chromEnd	Peak在染色体上的终止位点
peak_length	Peak在基因组上的长度统计
strand	正义链+或负义链-
log2(fc)	处理组相较于对照组的peak变化倍数(经log2转化后的数值)
pvalue	p值
padj	BH校正p值
Annotation	Peak注释，即Peak处于UTR、start codon、stop codon、exon等区域信息
transcriptID	转录本ID号，一般来源于NCBI或ensembl等权威数据库，若查询转录本具体信息直接搜索ID号即可
transcript_biotype	转录本类型描述，protein_coding代表mRNA
[truncated: 9 more rows]
